# Supplementary material for: Peptimapper: proteogenomics workflow for the expert annotation of eukaryotic genomes
Source: BMC Genomics. 2019 Jan 17;20:56. doi: 10.1186/s12864-019-5431-9 (PMC6337836; doi:10.1186/s12864-019-5431-9)
Supplement: Supplementary file 2 — All reference datasets Excel file. (XLS 21262 kb) [file 12864_2019_5431_MOESM2_ESM.xls]

## Sheet: orange
Accession	# AAs	MW [kDa]	calc. pI	Description	ΣCoverage	Σ# PSMs	Σ# Peptides	Score A2	Coverage A2	# PSM A2	# Peptides A2	Score A3	Coverage A3	# PSM A3	# Peptides A3
D7FXG1	508	53.8048	5.14795	ATP synthase subunit beta OS=Ectocarpus siliculosus GN=Esi_0327_0021 PE=3 SV=1 - [D7FXG1_ECTSI]	29.72	24	12	1203.7	26.57	15	10	236.775	18.9	9	8
	Sequence	A2	Max. IonScore of A2	Max. Expectation Value of A2	A3	Max. ProbabilityScore of A3	Max. XCorr of A3
	FMSQPFTVAEVFTGTK	System.Drawing.Bitmap	25	0.0301998	System.Drawing.Bitmap	20.2162	2.89946
		A2	A3	Sequence	Protein Accessions	# Proteins	# Protein Groups	Activation Type	Modifications	IonScore	Probability	XCorr	Exp Value	Δ Score	Rank	Identity High	Homology Threshold	Charge	m/z [Da]	MH+ [Da]	ΔM [ppm]	RT [min]	First Scan	Last Scan	MS Order	Ions Matched	Spectrum File	Annotation
		Medium		FmSQPFTVAEVFTGTK	D7FXG1	1	1	CID	M2(Oxidation)	25			0.0301998	1	1	26		2	903.443	1805.88	0.022696	65.3641	5987	5987	MS2	7/168	cyto_07.RAW
		Medium		FmSQPFTVAEVFTGTK	D7FXG1	1	1	CID	M2(Oxidation)	19.9			0.0997711	1	1	26		3	602.632	1805.88	1.46856	65.7964	6038	6038	MS2	8/168	cyto_07.RAW
			Medium	FmSQPFTVAEVFTGTK	D7FXG1	1	1	CID	M2(Oxidation)		20.2162	2.89946		0.444828	1	26		2	903.443	1805.88	0.022696	65.3641	5987	5987	MS2	11/30	cyto_07.RAW
	VIGDEHYETAR	System.Drawing.Bitmap	24.54	0.0388474
		A2	A3	Sequence	Protein Accessions	# Proteins	# Protein Groups	Activation Type	Modifications	IonScore	Probability	XCorr	Exp Value	Δ Score	Rank	Identity High	Homology Threshold	Charge	m/z [Da]	MH+ [Da]	ΔM [ppm]	RT [min]	First Scan	Last Scan	MS Order	Ions Matched	Spectrum File	Annotation
		Medium		VIGDEHYETAR	D7FXG1	1	1	CID		24.54			0.0388474	1	1	27		2	645.309	1289.61	-0.846602	34.8635	2338	2338	MS2	9/90	cyto_07.RAW
	TIAMEATEGLTR	System.Drawing.Bitmap	24.16	0.0339581	System.Drawing.Bitmap	48.6525	2.97476
		A2	A3	Sequence	Protein Accessions	# Proteins	# Protein Groups	Activation Type	Modifications	IonScore	Probability	XCorr	Exp Value	Δ Score	Rank	Identity High	Homology Threshold	Charge	m/z [Da]	MH+ [Da]	ΔM [ppm]	RT [min]	First Scan	Last Scan	MS Order	Ions Matched	Spectrum File	Annotation
		Medium		TIAMEATEGLTR	D7FXG1	1	1	CID		24.16			0.0339581	1	1	26	15	2	646.83	1292.65	1.3109	50.7246	4406	4406	MS2	9/108	cyto_07.RAW
			Medium	TIAmEATEGLTR	D7FXG1	1	1	CID	M4(Oxidation)		48.6525	2.97476		0.326599	1	28	19	2	654.827	1308.65	0.609863	44.1451	3516	3516	MS2	16/22	cyto_07.RAW
	SQEILVTGIK	System.Drawing.Bitmap	21.16	0.0401938	System.Drawing.Bitmap	45.0182	2.82353
		A2	A3	Sequence	Protein Accessions	# Proteins	# Protein Groups	Activation Type	Modifications	IonScore	Probability	XCorr	Exp Value	Δ Score	Rank	Identity High	Homology Threshold	Charge	m/z [Da]	MH+ [Da]	ΔM [ppm]	RT [min]	First Scan	Last Scan	MS Order	Ions Matched	Spectrum File	Annotation
		Medium		SQEILVTGIK	D7FXG1	1	1	CID		21.16			0.0401938	0.47619	1	24		2	544.322	1087.64	0.550586	46.8026	3873	3873	MS2	9/100	cyto_07.RAW
			Medium	SQEILVTGIK	D7FXG1	1	1	CID			16.6967	2.82353		0.27305	1	24		2	544.322	1087.64	0.550586	46.8026	3873	3873	MS2	13/18	cyto_07.RAW
			Medium	SQEILVTGIK	D7FXG1	1	1	CID			45.0182	2.70005		0.159259	1	23		2	544.322	1087.64	0.999524	49.8333	4287	4287	MS2	13/18	cyto_07.RAW
	IGLFGGAGVGK	System.Drawing.Bitmap	21.11	0.0305912	System.Drawing.Bitmap	25.8251	2.70641
		A2	A3	Sequence	Protein Accessions	# Proteins	# Protein Groups	Activation Type	Modifications	IonScore	Probability	XCorr	Exp Value	Δ Score	Rank	Identity High	Homology Threshold	Charge	m/z [Da]	MH+ [Da]	ΔM [ppm]	RT [min]	First Scan	Last Scan	MS Order	Ions Matched	Spectrum File	Annotation
		Medium		IGLFGGAGVGK	D1GJK2;D7FXG1;D1J7B4	3	3	CID		21.11			0.0305912	1	1	22		2	488.285	975.564	1.29449	58.252	5223	5223	MS2	5/82	cyto_07.RAW
		Medium		IGLFGGAGVGK	D1GJK2;D7FXG1;D1J7B4	3	3	CID		20.22			0.0384995	1	1	23		2	488.284	975.561	-1.27063	55.0025	4917	4917	MS2	5/82	cyto_07.RAW
		Medium		IGLFGGAGVGK	D1GJK2;D7FXG1;D1J7B4	3	3	CID		19.73			0.0430978	1	1	23	19	2	488.284	975.562	-0.707555	64.833	5945	5945	MS2	6/82	cyto_07.RAW
		Medium		IGLFGGAGVGK	D1GJK2;D7FXG1;D1J7B4	3	3	CID		16.19			0.0949723	1	1	22		2	488.285	975.563	0.29347	61.7759	5611	5611	MS2	4/82	cyto_07.RAW
		Medium		IGLFGGAGVGK	D1GJK2;D7FXG1;D1J7B4	3	3	CID		14.21			0.153623	1	1	23	17	2	488.284	975.561	-0.832684	85.5191	7542	7542	MS2	4/82	cyto_07.RAW
			Medium	IGLFGGAGVGK	D7FXG1;D1J7B4	3	2	CID			25.8251	2.70641		0.247232	1	22		2	488.285	975.564	1.29449	58.252	5223	5223	MS2	15/20	cyto_07.RAW
	VVDLLAPYAK	System.Drawing.Bitmap	19.72	0.0287981
		A2	A3	Sequence	Protein Accessions	# Proteins	# Protein Groups	Activation Type	Modifications	IonScore	Probability	XCorr	Exp Value	Δ Score	Rank	Identity High	Homology Threshold	Charge	m/z [Da]	MH+ [Da]	ΔM [ppm]	RT [min]	First Scan	Last Scan	MS Order	Ions Matched	Spectrum File	Annotation
		Medium		VVDLLAPYAK	D7FXG1	1	1	CID		19.72			0.0287981	1	1	21		2	544.821	1088.63	-0.685591	65.2902	5982	5982	MS2	5/72	cyto_07.RAW
	APIHNSAPTFEEQGK	System.Drawing.Bitmap	18.87	0.138798	System.Drawing.Bitmap	3.56714	3.03504
		A2	A3	Sequence	Protein Accessions	# Proteins	# Protein Groups	Activation Type	Modifications	IonScore	Probability	XCorr	Exp Value	Δ Score	Rank	Identity High	Homology Threshold	Charge	m/z [Da]	MH+ [Da]	ΔM [ppm]	RT [min]	First Scan	Last Scan	MS Order	Ions Matched	Spectrum File	Annotation
		Medium		APIHNSAPTFEEQGK	D7FXG1	1	1	CID		18.87			0.138798	1	1	27	18	3	542.602	1625.79	-0.736708	33.6956	2208	2208	MS2	11/144	cyto_07.RAW
			Medium	APIHNSAPTFEEQGK	D7FXG1	1	1	CID			3.56714	3.03504		0.358553	1	27	18	3	542.602	1625.79	-0.736708	33.6956	2208	2208	MS2	20/56	cyto_07.RAW
	EGNDLYHEMIEGGVIK	System.Drawing.Bitmap	18.03	0.164481	System.Drawing.Bitmap	13.8019	3.00777
		A2	A3	Sequence	Protein Accessions	# Proteins	# Protein Groups	Activation Type	Modifications	IonScore	Probability	XCorr	Exp Value	Δ Score	Rank	Identity High	Homology Threshold	Charge	m/z [Da]	MH+ [Da]	ΔM [ppm]	RT [min]	First Scan	Last Scan	MS Order	Ions Matched	Spectrum File	Annotation
		Medium		EGNDLYHEMIEGGVIK	D7FXG1	1	1	CID		18.03			0.164481	1	1	27	18	3	601.958	1803.86	1.0762	60.4745	5460	5460	MS2	12/166	cyto_07.RAW
			Medium	EGNDLYHEMIEGGVIK	D7FXG1	1	1	CID			13.8019	3.00777		0.0930233	1	27	18	3	601.958	1803.86	1.0762	60.4745	5460	5460	MS2	15/60	cyto_07.RAW
	QIAELGIYPAVDPLDSTSR	System.Drawing.Bitmap	16.36	0.122539
		A2	A3	Sequence	Protein Accessions	# Proteins	# Protein Groups	Activation Type	Modifications	IonScore	Probability	XCorr	Exp Value	Δ Score	Rank	Identity High	Homology Threshold	Charge	m/z [Da]	MH+ [Da]	ΔM [ppm]	RT [min]	First Scan	Last Scan	MS Order	Ions Matched	Spectrum File	Annotation
		Medium		QIAELGIYPAVDPLDSTSR	D7FXG1	1	1	CID		16.36			0.122539	1	1	24		2	1023.03	2045.06	2.29269	80.7169	7222	7222	MS2	8/208	cyto_07.RAW
	LVLEVAQHLGENTVR	System.Drawing.Bitmap	15.95	0.0749587
		A2	A3	Sequence	Protein Accessions	# Proteins	# Protein Groups	Activation Type	Modifications	IonScore	Probability	XCorr	Exp Value	Δ Score	Rank	Identity High	Homology Threshold	Charge	m/z [Da]	MH+ [Da]	ΔM [ppm]	RT [min]	First Scan	Last Scan	MS Order	Ions Matched	Spectrum File	Annotation
		Medium		LVLEVAQHLGENTVR	D7FXG1	1	1	CID		15.95			0.0749587	1	1	21	15	3	559.981	1677.93	0.543569	53.9736	4832	4832	MS2	10/146	cyto_07.RAW
	AKAPIHNSAPTFEEQGK				System.Drawing.Bitmap	46.878	2.94984
		A2	A3	Sequence	Protein Accessions	# Proteins	# Protein Groups	Activation Type	Modifications	IonScore	Probability	XCorr	Exp Value	Δ Score	Rank	Identity High	Homology Threshold	Charge	m/z [Da]	MH+ [Da]	ΔM [ppm]	RT [min]	First Scan	Last Scan	MS Order	Ions Matched	Spectrum File	Annotation
			Medium	AKAPIHNSAPTFEEQGK	D7FXG1	1	1	CID			46.878	2.94984		0.244068	1	26		2	912.966	1824.92	0.348971	33.6049	2197	2197	MS2	13/32	cyto_07.RAW
	FTQAGAEVSALLGR				System.Drawing.Bitmap	58.9309	2.88652
		A2	A3	Sequence	Protein Accessions	# Proteins	# Protein Groups	Activation Type	Modifications	IonScore	Probability	XCorr	Exp Value	Δ Score	Rank	Identity High	Homology Threshold	Charge	m/z [Da]	MH+ [Da]	ΔM [ppm]	RT [min]	First Scan	Last Scan	MS Order	Ions Matched	Spectrum File	Annotation
			Medium	FTQAGAEVSALLGR	D7FXG1	1	1	CID			58.9309	2.88652		0.512111	1	25		2	710.385	1419.76	2.11392	62.8649	5738	5738	MS2	16/26	cyto_07.RAW
D7G8Q4	479	52.4363	5.21143	Adenosylhomocysteinase OS=Ectocarpus siliculosus GN=SAH1 PE=3 SV=1 - [D7G8Q4_ECTSI]	29.23	25	13	383.906	24.63	15	11	109.987	14.41	10	6
	Sequence	A2	Max. IonScore of A2	Max. Expectation Value of A2	A3	Max. ProbabilityScore of A3	Max. XCorr of A3
	GIIMATDMAK	System.Drawing.Bitmap	25.94	0.0263638	System.Drawing.Bitmap	48.8656	2.95818
		A2	A3	Sequence	Protein Accessions	# Proteins	# Protein Groups	Activation Type	Modifications	IonScore	Probability	XCorr	Exp Value	Δ Score	Rank	Identity High	Homology Threshold	Charge	m/z [Da]	MH+ [Da]	ΔM [ppm]	RT [min]	First Scan	Last Scan	MS Order	Ions Matched	Spectrum File	Annotation
		Medium		GIImATDmAK	D7G8Q4	1	1	CID	M4(Oxidation), M8(Oxidation)	25.94			0.0295432	0.538462	1	27		2	541.765	1082.52	0.357717	33.2025	2148	2148	MS2	10/74	cyto_07.RAW
		Medium		GIIMATDMAK	D7G8Q4	1	1	CID		25.21			0.0263638	1	1	26	22	2	525.77	1050.53	0.332281	48.0852	4041	4041	MS2	6/74	cyto_07.RAW
		Medium		GIIMATDmAK	D7G8Q4	1	1	CID	M8(Oxidation)	23.21			0.0475142	0.391304	1	26		2	533.767	1066.53	-0.398774	38.1432	2742	2742	MS2	7/74	cyto_07.RAW
			Medium	GIImATDMAK	D7G8Q4	1	1	CID	M4(Oxidation)		35.3051	2.95818		0.263514	1	26		2	533.767	1066.53	-0.0554059	41.7407	3199	3199	MS2	14/18	cyto_07.RAW
			Medium	GIIMATDMAK	D7G8Q4	1	1	CID			48.8656	2.91896		0.650685	1	26		2	525.77	1050.53	0.216083	46.8289	3877	3877	MS2	15/18	cyto_07.RAW
			Medium	GIIMATDMAK	D7G8Q4	1	1	CID			19.9667	2.85135		0.385965	1	26	22	2	525.77	1050.53	0.332281	48.0852	4041	4041	MS2	13/18	cyto_07.RAW
	ATDVMIAGK	System.Drawing.Bitmap	25.08	0.0284067	System.Drawing.Bitmap	46.0733	2.92211
		A2	A3	Sequence	Protein Accessions	# Proteins	# Protein Groups	Activation Type	Modifications	IonScore	Probability	XCorr	Exp Value	Δ Score	Rank	Identity High	Homology Threshold	Charge	m/z [Da]	MH+ [Da]	ΔM [ppm]	RT [min]	First Scan	Last Scan	MS Order	Ions Matched	Spectrum File	Annotation
		Medium		ATDVMIAGK	D7G8Q4	1	1	CID		25.08			0.0284067	0.4	1	26		2	453.241	905.476	-0.493363	36.6462	2545	2545	MS2	7/66	cyto_07.RAW
		Medium		ATDVMIAGK	D7G8Q4	1	1	CID		20.23			0.0867803	1	1	26	19	2	453.242	905.476	-0.15633	33.6351	2201	2201	MS2	7/66	cyto_07.RAW
			Medium	ATDVmIAGK	D7G8Q4	1	1	CID	M5(Oxidation)		46.0733	2.92211		0.332192	1	26		2	461.239	921.471	0.330749	28.7842	1638	1638	MS2	14/16	cyto_07.RAW
			Medium	ATDVMIAGK	D7G8Q4	1	1	CID			1.33648	2.85286		0.175439	1	26		2	453.241	905.476	-0.493363	36.6462	2545	2545	MS2	13/16	cyto_07.RAW
	AENAYEKDGTLPDPESAGDNAEFR	System.Drawing.Bitmap	23.56	0.0517652
		A2	A3	Sequence	Protein Accessions	# Proteins	# Protein Groups	Activation Type	Modifications	IonScore	Probability	XCorr	Exp Value	Δ Score	Rank	Identity High	Homology Threshold	Charge	m/z [Da]	MH+ [Da]	ΔM [ppm]	RT [min]	First Scan	Last Scan	MS Order	Ions Matched	Spectrum File	Annotation
		Medium		AENAYEKDGTLPDPESAGDNAEFR	D7G8Q4	1	1	CID		23.56			0.0517652	1	1	27	16	3	866.054	2596.15	1.67171	47.9605	4027	4027	MS2	17/266	cyto_07.RAW
	EIDIAEHEMPGLMSCR	System.Drawing.Bitmap	22.27	0.0779697	System.Drawing.Bitmap	29.6444	2.71415
		A2	A3	Sequence	Protein Accessions	# Proteins	# Protein Groups	Activation Type	Modifications	IonScore	Probability	XCorr	Exp Value	Δ Score	Rank	Identity High	Homology Threshold	Charge	m/z [Da]	MH+ [Da]	ΔM [ppm]	RT [min]	First Scan	Last Scan	MS Order	Ions Matched	Spectrum File	Annotation
		Medium		EIDIAEHEmPGLMScR	D7G8Q4	1	1	CID	M9(Oxidation), C15(Carbamidomethyl)	22.27			0.0779697	1	1	28	16	2	952.422	1903.84	0.563456	47.7286	3992	3992	MS2	6/146	cyto_07.RAW
			Medium	EIDIAEHEMPGLmScR	D7G8Q4	1	1	CID	M13(Oxidation), C15(Carbamidomethyl)		29.6444	2.71415			2	28	16	2	952.422	1903.84	0.563456	47.7286	3992	3992	MS2	8/30	cyto_07.RAW
	SKFDNLYGCK	System.Drawing.Bitmap	21.74	0.0689981
		A2	A3	Sequence	Protein Accessions	# Proteins	# Protein Groups	Activation Type	Modifications	IonScore	Probability	XCorr	Exp Value	Δ Score	Rank	Identity High	Homology Threshold	Charge	m/z [Da]	MH+ [Da]	ΔM [ppm]	RT [min]	First Scan	Last Scan	MS Order	Ions Matched	Spectrum File	Annotation
		Medium		SKFDNLYGcK	D7G8Q4	1	1	CID	C9(Carbamidomethyl)	21.74			0.0689981	0.363636	1	27		2	616.292	1231.58	-1.43884	37.6232	2674	2674	MS2	10/94	cyto_07.RAW
	HSLPDGLCR	System.Drawing.Bitmap	19.68	0.138864
		A2	A3	Sequence	Protein Accessions	# Proteins	# Protein Groups	Activation Type	Modifications	IonScore	Probability	XCorr	Exp Value	Δ Score	Rank	Identity High	Homology Threshold	Charge	m/z [Da]	MH+ [Da]	ΔM [ppm]	RT [min]	First Scan	Last Scan	MS Order	Ions Matched	Spectrum File	Annotation
		Medium		HSLPDGLcR	D7G8Q4	1	1	CID	C8(Carbamidomethyl)	19.68			0.138864	1	1	28	20	2	527.758	1054.51	-0.994433	35.4479	2405	2405	MS2	5/70	cyto_07.RAW
	FDNLYGCK	System.Drawing.Bitmap	18.96	0.120069
		A2	A3	Sequence	Protein Accessions	# Proteins	# Protein Groups	Activation Type	Modifications	IonScore	Probability	XCorr	Exp Value	Δ Score	Rank	Identity High	Homology Threshold	Charge	m/z [Da]	MH+ [Da]	ΔM [ppm]	RT [min]	First Scan	Last Scan	MS Order	Ions Matched	Spectrum File	Annotation
		Medium		FDNLYGcK	D7G8Q4	1	1	CID	C7(Carbamidomethyl)	18.96			0.120069	1	1	26	17	2	508.729	1016.45	0.584557	38.8753	2836	2836	MS2	5/66	cyto_07.RAW
	SAVVCGYGDVGK	System.Drawing.Bitmap	18.65	0.144646	System.Drawing.Bitmap	17.0317	2.77137
		A2	A3	Sequence	Protein Accessions	# Proteins	# Protein Groups	Activation Type	Modifications	IonScore	Probability	XCorr	Exp Value	Δ Score	Rank	Identity High	Homology Threshold	Charge	m/z [Da]	MH+ [Da]	ΔM [ppm]	RT [min]	First Scan	Last Scan	MS Order	Ions Matched	Spectrum File	Annotation
		Medium		SAVVcGYGDVGK	D7G8Q4	1	1	CID	C5(Carbamidomethyl)	18.65			0.144646	1	1	27	17	2	606.29	1211.57	0.404718	40.4998	3047	3047	MS2	8/104	cyto_07.RAW
			Medium	SAVVcGYGDVGK	D7G8Q4	1	1	CID	C5(Carbamidomethyl)		17.0317	2.77137		0.0216606	1	27	17	2	606.29	1211.57	0.404718	40.4998	3047	3047	MS2	12/22	cyto_07.RAW
	TGDIFITTTGNK	System.Drawing.Bitmap	17.82	0.119767
		A2	A3	Sequence	Protein Accessions	# Proteins	# Protein Groups	Activation Type	Modifications	IonScore	Probability	XCorr	Exp Value	Δ Score	Rank	Identity High	Homology Threshold	Charge	m/z [Da]	MH+ [Da]	ΔM [ppm]	RT [min]	First Scan	Last Scan	MS Order	Ions Matched	Spectrum File	Annotation
		Medium		TGDIFITTTGNK	D7G8Q4	1	1	CID		17.82			0.119767	1	1	25	15	2	634.331	1267.65	1.13057	48.9287	4155	4155	MS2	8/106	cyto_07.RAW
	KWHELAAR	System.Drawing.Bitmap	17.19	0.064935
		A2	A3	Sequence	Protein Accessions	# Proteins	# Protein Groups	Activation Type	Modifications	IonScore	Probability	XCorr	Exp Value	Δ Score	Rank	Identity High	Homology Threshold	Charge	m/z [Da]	MH+ [Da]	ΔM [ppm]	RT [min]	First Scan	Last Scan	MS Order	Ions Matched	Spectrum File	Annotation
		Medium		KWHELAAR	D7G8Q4	1	1	CID		17.19			0.064935	1	1	22	17	2	505.78	1010.55	-0.588294	31.959	1999	1999	MS2	7/70	cyto_07.RAW
	GHVYVLPK	System.Drawing.Bitmap	14.59	0.0990478
		A2	A3	Sequence	Protein Accessions	# Proteins	# Protein Groups	Activation Type	Modifications	IonScore	Probability	XCorr	Exp Value	Δ Score	Rank	Identity High	Homology Threshold	Charge	m/z [Da]	MH+ [Da]	ΔM [ppm]	RT [min]	First Scan	Last Scan	MS Order	Ions Matched	Spectrum File	Annotation
		Medium		GHVYVLPK	D7G8Q4	1	1	CID		14.59			0.0990478	1	1	21		2	456.768	912.53	-0.526685	46.3101	3805	3805	MS2	3/58	cyto_07.RAW
		Medium		GHVYVLPK	D7G8Q4	1	1	CID		14.16			0.109357	1	1	21	16	2	456.769	912.53	0.209058	38.4951	2784	2784	MS2	5/58	cyto_07.RAW
	VADISLADFGR				System.Drawing.Bitmap	48.9794	2.94975
		A2	A3	Sequence	Protein Accessions	# Proteins	# Protein Groups	Activation Type	Modifications	IonScore	Probability	XCorr	Exp Value	Δ Score	Rank	Identity High	Homology Threshold	Charge	m/z [Da]	MH+ [Da]	ΔM [ppm]	RT [min]	First Scan	Last Scan	MS Order	Ions Matched	Spectrum File	Annotation
			Medium	VADISLADFGR	D7G8Q4	1	1	CID			31.9929	2.94975		0.322034	1	26	20	2	582.306	1163.61	-0.055819	63.3975	5797	5797	MS2	13/20	cyto_07.RAW
			Medium	VADISLADFGR	D7G8Q4	1	1	CID			48.9794	2.80427		0.414286	1	26		2	582.307	1163.61	0.258902	66.7366	6131	6131	MS2	9/20	cyto_07.RAW
	EEFPGQLEGAR				System.Drawing.Bitmap	22.0919	2.76459
		A2	A3	Sequence	Protein Accessions	# Proteins	# Protein Groups	Activation Type	Modifications	IonScore	Probability	XCorr	Exp Value	Δ Score	Rank	Identity High	Homology Threshold	Charge	m/z [Da]	MH+ [Da]	ΔM [ppm]	RT [min]	First Scan	Last Scan	MS Order	Ions Matched	Spectrum File	Annotation
			Medium	EEFPGQLEGAR	D7G8Q4	1	1	CID			22.0919	2.76459		0.34058	1	26	16	2	616.799	1232.59	0.266659	44.0421	3501	3501	MS2	11/20	cyto_07.RAW
D7FYR2	504	54.8369	6.46826	Pyruvate kinase OS=Ectocarpus siliculosus GN=Esi_0349_0012 PE=3 SV=1 - [D7FYR2_ECTSI]	24.01	12	9	736.178	14.68	7	5	129.851	13.1	5	5
	Sequence	A2	Max. IonScore of A2	Max. Expectation Value of A2	A3	Max. ProbabilityScore of A3	Max. XCorr of A3
	NVQSQVIGSMIGTDSIVFR	System.Drawing.Bitmap	26.15	0.0266927	System.Drawing.Bitmap	7.62694	2.9823
		A2	A3	Sequence	Protein Accessions	# Proteins	# Protein Groups	Activation Type	Modifications	IonScore	Probability	XCorr	Exp Value	Δ Score	Rank	Identity High	Homology Threshold	Charge	m/z [Da]	MH+ [Da]	ΔM [ppm]	RT [min]	First Scan	Last Scan	MS Order	Ions Matched	Spectrum File	Annotation
		Medium		NVQSQVIGSmIGTDsIVFR	D7FYR2	1	1	CID	M10(Oxidation), S15(Phospho)	26.15			0.0266927		4	27	17	2	1074.02	2147.03	2.25744	64.2022	5880	5880	MS2	6/202	cyto_07.RAW
		Medium		NVQSQVIGSmIGtDSIVFR	D7FYR2	1	1	CID	M10(Oxidation), T13(Phospho)	21.68			0.0774292		2	27		3	716.346	2147.02	1.28464	64.5321	5916	5916	MS2	14/202	cyto_07.RAW
		Medium		NVQSQVIGSmIGTDsIVFR	D7FYR2	1	1	CID	M10(Oxidation), S15(Phospho)	19.01			0.143187		3	27		3	716.346	2147.02	1.28464	64.5321	5916	5916	MS2	13/202	cyto_07.RAW
			Medium	NVQSQVIGSmIGtDSIVFR	D7FYR2	1	1	CID	M10(Oxidation), T13(Phospho)		7.62694	2.9823			2	27		3	716.346	2147.02	1.28464	64.5321	5916	5916	MS2	30/106	cyto_07.RAW
	EPDYVMEPAESVASSAVK	System.Drawing.Bitmap	23.34	0.0583943
		A2	A3	Sequence	Protein Accessions	# Proteins	# Protein Groups	Activation Type	Modifications	IonScore	Probability	XCorr	Exp Value	Δ Score	Rank	Identity High	Homology Threshold	Charge	m/z [Da]	MH+ [Da]	ΔM [ppm]	RT [min]	First Scan	Last Scan	MS Order	Ions Matched	Spectrum File	Annotation
		Medium		EPDYVmEPAESVASSAVK	D7FYR2	1	1	CID	M6(Oxidation)	23.34			0.0583943	1	1	27		2	962.946	1924.89	0.265504	48.5379	4103	4103	MS2	11/164	cyto_07.RAW
	GDMGMEIPPEK	System.Drawing.Bitmap	22.32	0.0600792
		A2	A3	Sequence	Protein Accessions	# Proteins	# Protein Groups	Activation Type	Modifications	IonScore	Probability	XCorr	Exp Value	Δ Score	Rank	Identity High	Homology Threshold	Charge	m/z [Da]	MH+ [Da]	ΔM [ppm]	RT [min]	First Scan	Last Scan	MS Order	Ions Matched	Spectrum File	Annotation
		Medium		GDMGMEIPPEK	D7FYR2	1	1	CID		22.32			0.0600792	1	1	27	14	2	602.273	1203.54	0.294679	43.8448	3479	3479	MS2	7/96	cyto_07.RAW
	YRPDVPILAFTAAADAAR	System.Drawing.Bitmap	21.22	0.0271833
		A2	A3	Sequence	Protein Accessions	# Proteins	# Protein Groups	Activation Type	Modifications	IonScore	Probability	XCorr	Exp Value	Δ Score	Rank	Identity High	Homology Threshold	Charge	m/z [Da]	MH+ [Da]	ΔM [ppm]	RT [min]	First Scan	Last Scan	MS Order	Ions Matched	Spectrum File	Annotation
		Medium		YRPDVPILAFTAAADAAR	D7FYR2	1	1	CID		21.22			0.0271833	1	1	22	15	3	640.012	1918.02	2.00547	65.7151	6026	6026	MS2	7/190	cyto_07.RAW
	TGFLANKK	System.Drawing.Bitmap	15.18	0.110737
		A2	A3	Sequence	Protein Accessions	# Proteins	# Protein Groups	Activation Type	Modifications	IonScore	Probability	XCorr	Exp Value	Δ Score	Rank	Identity High	Homology Threshold	Charge	m/z [Da]	MH+ [Da]	ΔM [ppm]	RT [min]	First Scan	Last Scan	MS Order	Ions Matched	Spectrum File	Annotation
		Medium		TGFLANKK	D7FYR2	1	1	CID		15.18			0.110737	1	1	22		2	439.758	878.509	-0.0971217	27.8562	1527	1527	MS2	5/60	cyto_07.RAW
	IFTECDESR				System.Drawing.Bitmap	55.1007	2.91803
		A2	A3	Sequence	Protein Accessions	# Proteins	# Protein Groups	Activation Type	Modifications	IonScore	Probability	XCorr	Exp Value	Δ Score	Rank	Identity High	Homology Threshold	Charge	m/z [Da]	MH+ [Da]	ΔM [ppm]	RT [min]	First Scan	Last Scan	MS Order	Ions Matched	Spectrum File	Annotation
			Medium	IFTEcDESR	D7FYR2	1	1	CID	C5(Carbamidomethyl)		55.1007	2.91803		0.363014	1	26		2	578.75	1156.49	-0.651659	32.8437	2104	2104	MS2	13/16	cyto_07.RAW
	MVLGEEGAHIK				System.Drawing.Bitmap	17.1857	2.89047
		A2	A3	Sequence	Protein Accessions	# Proteins	# Protein Groups	Activation Type	Modifications	IonScore	Probability	XCorr	Exp Value	Δ Score	Rank	Identity High	Homology Threshold	Charge	m/z [Da]	MH+ [Da]	ΔM [ppm]	RT [min]	First Scan	Last Scan	MS Order	Ions Matched	Spectrum File	Annotation
			Medium	mVLGEEGAHIK	D7FYR2	1	1	CID	M1(Oxidation)		17.1857	2.89047		0.32526	1	25		2	600.308	1199.61	-0.0183247	33.1197	2138	2138	MS2	12/20	cyto_07.RAW
	TCCEAECAVNYDNLYQAMR				System.Drawing.Bitmap	75.1397	2.85303
		A2	A3	Sequence	Protein Accessions	# Proteins	# Protein Groups	Activation Type	Modifications	IonScore	Probability	XCorr	Exp Value	Δ Score	Rank	Identity High	Homology Threshold	Charge	m/z [Da]	MH+ [Da]	ΔM [ppm]	RT [min]	First Scan	Last Scan	MS Order	Ions Matched	Spectrum File	Annotation
			Medium	TccEAEcAVNYDNLYQAmR	D7FYR2	1	1	CID	C2(Carbamidomethyl), C3(Carbamidomethyl), C7(Carbamidomethyl), M18(Oxidation)		75.1397	2.85303		0.498246	1	26		2	1192.48	2383.94	0.968426	50.2622	4343	4343	MS2	20/36	cyto_07.RAW
	TDAIMVAR				System.Drawing.Bitmap	24.6728	2.69262
		A2	A3	Sequence	Protein Accessions	# Proteins	# Protein Groups	Activation Type	Modifications	IonScore	Probability	XCorr	Exp Value	Δ Score	Rank	Identity High	Homology Threshold	Charge	m/z [Da]	MH+ [Da]	ΔM [ppm]	RT [min]	First Scan	Last Scan	MS Order	Ions Matched	Spectrum File	Annotation
			Medium	TDAImVAR	D7FYR2	1	1	CID	M5(Oxidation)		24.6728	2.69262		0.256506	1	27		2	446.731	892.455	-0.889324	31.2471	1905	1905	MS2	13/14	cyto_07.RAW
D7FSU9	385	40.5882	6.31592	Glyceraldehyde 3-phosphate dehydrogenase OS=Ectocarpus siliculosus GN=GAP PE=3 SV=1 - [D7FSU9_ECTSI]	23.64	12	6	515.778	21.3	8	5	125.696	5.97	4	2
	Sequence	A2	Max. IonScore of A2	Max. Expectation Value of A2	A3	Max. ProbabilityScore of A3	Max. XCorr of A3
	VMDLMVHMATVDAK	System.Drawing.Bitmap	25.83	0.0282113	System.Drawing.Bitmap	46.4853	2.9496
		A2	A3	Sequence	Protein Accessions	# Proteins	# Protein Groups	Activation Type	Modifications	IonScore	Probability	XCorr	Exp Value	Δ Score	Rank	Identity High	Homology Threshold	Charge	m/z [Da]	MH+ [Da]	ΔM [ppm]	RT [min]	First Scan	Last Scan	MS Order	Ions Matched	Spectrum File	Annotation
		Medium		VMDLMVHmATVDAK	D7FSU9	1	1	CID	M8(Oxidation)	25.83			0.0282113	1	1	27		2	788.881	1576.75	0.810462	46.7038	3857	3857	MS2	17/122	cyto_07.RAW
		Medium		VmDLMVHMATVDAK	D7FSU9	1	1	CID	M2(Oxidation)	25			0.0325715	0.08	1	27		2	788.882	1576.76	2.204	49.7022	4267	4267	MS2	17/122	cyto_07.RAW
		Medium		VMDLmVHMATVDAK	D7FSU9	1	1	CID	M5(Oxidation)	22.56			0.0571264		2	27		2	788.882	1576.76	2.204	49.7022	4267	4267	MS2	16/122	cyto_07.RAW
			Medium	VmDLMVHMATVDAK	D7FSU9	1	1	CID	M2(Oxidation)		26.5417	2.9496		0.172881	1	27		2	788.882	1576.76	2.204	49.7022	4267	4267	MS2	11/26	cyto_07.RAW
			Medium	VmDLmVHMATVDAK	D7FSU9	1	1	CID	M2(Oxidation), M5(Oxidation)		46.4853	2.90935		0.168385	1	27		2	796.878	1592.75	0.622701	43.2161	3401	3401	MS2	17/26	cyto_07.RAW
			Medium	VmDLMVHmATVDAK	D7FSU9	1	1	CID	M2(Oxidation), M8(Oxidation)		4.96196	2.88823		0.0934256	1	27	15	2	796.879	1592.75	1.31247	39.5725	2931	2931	MS2	12/26	cyto_07.RAW
	GVIGYTEEPLVSTDFISDSR	System.Drawing.Bitmap	25.53	0.0270102
		A2	A3	Sequence	Protein Accessions	# Proteins	# Protein Groups	Activation Type	Modifications	IonScore	Probability	XCorr	Exp Value	Δ Score	Rank	Identity High	Homology Threshold	Charge	m/z [Da]	MH+ [Da]	ΔM [ppm]	RT [min]	First Scan	Last Scan	MS Order	Ions Matched	Spectrum File	Annotation
		Medium		GVIGYTEEPLVSTDFISDSR	D7FSU9	1	1	CID		25.53			0.0270102	1	1	26		3	729.028	2185.07	1.42542	65.6938	6023	6023	MS2	13/178	cyto_07.RAW
	EALMTTVHAMTATQMVVDGTSK	System.Drawing.Bitmap	25.07	0.0343845
		A2	A3	Sequence	Protein Accessions	# Proteins	# Protein Groups	Activation Type	Modifications	IonScore	Probability	XCorr	Exp Value	Δ Score	Rank	Identity High	Homology Threshold	Charge	m/z [Da]	MH+ [Da]	ΔM [ppm]	RT [min]	First Scan	Last Scan	MS Order	Ions Matched	Spectrum File	Annotation
		Medium		EALmTTVHAMTATQmVVDGTSK	D7FSU9	1	1	CID	M4(Oxidation), M15(Oxidation)	25.07			0.0343845		2	27	15	3	785.374	2354.11	1.35782	46.3392	3809	3809	MS2	15/224	cyto_07.RAW
		Medium		EALmTTVHAmTATQmVVDGTSK	D7FSU9	1	1	CID	M4(Oxidation), M10(Oxidation), M15(Oxidation)	18.13			0.156892	1	1	27		3	790.704	2370.1	0.0690985	41.1828	3126	3126	MS2	14/224	cyto_07.RAW
	VINDNFGIK	System.Drawing.Bitmap	19.85	0.0548625
		A2	A3	Sequence	Protein Accessions	# Proteins	# Protein Groups	Activation Type	Modifications	IonScore	Probability	XCorr	Exp Value	Δ Score	Rank	Identity High	Homology Threshold	Charge	m/z [Da]	MH+ [Da]	ΔM [ppm]	RT [min]	First Scan	Last Scan	MS Order	Ions Matched	Spectrum File	Annotation
		Medium		VINDNFGIK	D7FSU9	1	1	CID		19.85			0.0548625	1	1	24	20	2	510.28	1019.55	0.337857	44.8594	3607	3607	MS2	7/76	cyto_07.RAW
	VPTPNVSVVDLTCTLDK	System.Drawing.Bitmap	18.02	0.0938679
		A2	A3	Sequence	Protein Accessions	# Proteins	# Protein Groups	Activation Type	Modifications	IonScore	Probability	XCorr	Exp Value	Δ Score	Rank	Identity High	Homology Threshold	Charge	m/z [Da]	MH+ [Da]	ΔM [ppm]	RT [min]	First Scan	Last Scan	MS Order	Ions Matched	Spectrum File	Annotation
		Medium		VPTPNVSVVDLTcTLDK	D7FSU9	1	1	CID	C13(Carbamidomethyl)	18.02			0.0938679	1	1	24		3	619.994	1857.97	1.97984	62.9333	5744	5744	MS2	10/178	cyto_07.RAW
	KIVFSAPAK				System.Drawing.Bitmap	43.5293	2.96866
		A2	A3	Sequence	Protein Accessions	# Proteins	# Protein Groups	Activation Type	Modifications	IonScore	Probability	XCorr	Exp Value	Δ Score	Rank	Identity High	Homology Threshold	Charge	m/z [Da]	MH+ [Da]	ΔM [ppm]	RT [min]	First Scan	Last Scan	MS Order	Ions Matched	Spectrum File	Annotation
			Medium	KIVFSAPAK	D7FSU9	1	1	CID			43.5293	2.96866		0.417508	1	17		2	480.797	960.588	-0.102283	35.5615	2418	2418	MS2	11/16	cyto_07.RAW
D1J771	161	17.5722	7.98682	Cytochrome c-550 OS=Ectocarpus siliculosus GN=psbV PE=3 SV=1 - [D1J771_ECTSI]	22.36	3	3	69.7186	22.36	3	3	25.4781	0
	Sequence	A2	Max. IonScore of A2	Max. Expectation Value of A2	A3	Max. ProbabilityScore of A3	Max. XCorr of A3
	SANIFTR	System.Drawing.Bitmap	23.25	0.0288622
		A2	A3	Sequence	Protein Accessions	# Proteins	# Protein Groups	Activation Type	Modifications	IonScore	Probability	XCorr	Exp Value	Δ Score	Rank	Identity High	Homology Threshold	Charge	m/z [Da]	MH+ [Da]	ΔM [ppm]	RT [min]	First Scan	Last Scan	MS Order	Ions Matched	Spectrum File	Annotation
		Medium		SANIFTR	D1J771	2	1	CID		23.25			0.0288622	1	1	24	19	2	404.719	808.431	-0.0140488	38.2198	2751	2751	MS2	6/66	cyto_07.RAW
	TNPNLGLDTEALSLATPSR	System.Drawing.Bitmap	19.93	0.0589424
		A2	A3	Sequence	Protein Accessions	# Proteins	# Protein Groups	Activation Type	Modifications	IonScore	Probability	XCorr	Exp Value	Δ Score	Rank	Identity High	Homology Threshold	Charge	m/z [Da]	MH+ [Da]	ΔM [ppm]	RT [min]	First Scan	Last Scan	MS Order	Ions Matched	Spectrum File	Annotation
		Medium		TNPNLGLDTEALSLATPSR	D1J771	1	1	CID		19.93			0.0589424	1	1	24		2	985.52	1970.03	7.41898	65.3703	5988	5988	MS2	9/212	cyto_07.RAW
	TIVLTPEQVK	System.Drawing.Bitmap	18.16	0.0488821
		A2	A3	Sequence	Protein Accessions	# Proteins	# Protein Groups	Activation Type	Modifications	IonScore	Probability	XCorr	Exp Value	Δ Score	Rank	Identity High	Homology Threshold	Charge	m/z [Da]	MH+ [Da]	ΔM [ppm]	RT [min]	First Scan	Last Scan	MS Order	Ions Matched	Spectrum File	Annotation
		Medium		TIVLTPEQVK	D1J771	1	1	CID		18.16			0.0488821	1	1	22		2	564.337	1127.67	0.0537007	45.3213	3668	3668	MS2	7/88	cyto_07.RAW
D1J7B4	481	51.9422	5.19873	ATP synthase subunit beta, chloroplastic 1 OS=Ectocarpus siliculosus GN=atpB PE=3 SV=1 - [D1J7B4_ECTSI]	21.62	27	10	1161.28	18.71	18	9	246.626	14.97	9	6
	Sequence	A2	Max. IonScore of A2	Max. Expectation Value of A2	A3	Max. ProbabilityScore of A3	Max. XCorr of A3
	VALVYGQMNEPPGAR	System.Drawing.Bitmap	26.94	0.0211406
		A2	A3	Sequence	Protein Accessions	# Proteins	# Protein Groups	Activation Type	Modifications	IonScore	Probability	XCorr	Exp Value	Δ Score	Rank	Identity High	Homology Threshold	Charge	m/z [Da]	MH+ [Da]	ΔM [ppm]	RT [min]	First Scan	Last Scan	MS Order	Ions Matched	Spectrum File	Annotation
		Medium		VALVYGQmNEPPGAR	D1GJK2;D1J7B4	2	2	CID	M8(Oxidation)	26.94			0.0211406	1	1	27	18	2	809.406	1617.81	0.0947524	47.8394	4009	4009	MS2	14/128	cyto_07.RAW
		Medium		VALVYGQmNEPPGAR	D1GJK2;D1J7B4	2	2	CID	M8(Oxidation)	22.68			0.0534116	1	1	26		2	809.407	1617.81	1.0002	48.8213	4139	4139	MS2	8/128	cyto_07.RAW
	AIAMSATDGLQR	System.Drawing.Bitmap	25.51	0.0253071	System.Drawing.Bitmap	19.0215	2.89179
		A2	A3	Sequence	Protein Accessions	# Proteins	# Protein Groups	Activation Type	Modifications	IonScore	Probability	XCorr	Exp Value	Δ Score	Rank	Identity High	Homology Threshold	Charge	m/z [Da]	MH+ [Da]	ΔM [ppm]	RT [min]	First Scan	Last Scan	MS Order	Ions Matched	Spectrum File	Annotation
		Medium		AIAMSATDGLQR	D1J7B4	1	1	CID		25.51			0.0253071	1	1	26	19	2	617.317	1233.63	0.780798	46.42	3821	3821	MS2	9/96	cyto_07.RAW
		Medium		AIAMSATDGLQR	D1J7B4	1	1	CID		21.56			0.065983	1	1	26		2	617.317	1233.63	0.286036	50.0021	4308	4308	MS2	8/96	cyto_07.RAW
			Medium	AIAMSATDGLQR	D1J7B4	1	1	CID			4.7835	2.89179		0.200692	1	26		2	617.317	1233.63	0.483941	47.0056	3901	3901	MS2	14/22	cyto_07.RAW
			Medium	AIAMSATDGLQR	D1J7B4	1	1	CID			16.8443	2.82601		0.233216	1	26	16	2	617.315	1233.62	-2.58359	40.7438	3078	3078	MS2	14/22	cyto_07.RAW
			Medium	AIAMSATDGLQR	D1J7B4	1	1	CID			15.8077	2.81132		0.174377	1	26	19	2	617.317	1233.63	0.780798	46.42	3821	3821	MS2	17/22	cyto_07.RAW
			Medium	AIAMSATDGLQR	D1J7B4	1	1	CID			19.0215	2.79946		0.296429	1	26		2	617.316	1233.62	-0.703489	40.1672	3009	3009	MS2	15/22	cyto_07.RAW
	EGNDLYMEMK	System.Drawing.Bitmap	25.44	0.0241466
		A2	A3	Sequence	Protein Accessions	# Proteins	# Protein Groups	Activation Type	Modifications	IonScore	Probability	XCorr	Exp Value	Δ Score	Rank	Identity High	Homology Threshold	Charge	m/z [Da]	MH+ [Da]	ΔM [ppm]	RT [min]	First Scan	Last Scan	MS Order	Ions Matched	Spectrum File	Annotation
		Medium		EGNDLYmEMK	D1GJK2;D1J7B4	2	2	CID	M7(Oxidation)	25.44			0.0241466	1	1	26	14	2	623.26	1245.51	-0.232514	40.6914	3069	3069	MS2	6/100	cyto_07.RAW
		Medium		EGNDLYMEmK	D1GJK2;D1J7B4	2	2	CID	M9(Oxidation)	20.92			0.0683686	1	1	26	16	2	623.26	1245.51	-0.134506	36.4647	2525	2525	MS2	6/100	cyto_07.RAW
		Medium		EGNDLYMEMK	D1GJK2;D1J7B4	2	2	CID		20.36			0.0805393	1	1	26	22	2	615.263	1229.52	0.890695	46.3597	3812	3812	MS2	7/100	cyto_07.RAW
		Medium		EGNDLYmEmK	D1GJK2;D1J7B4	2	2	CID	M7(Oxidation), M9(Oxidation)	18.81			0.0835168	1	1	25		2	631.257	1261.51	-0.359588	30.3859	1819	1819	MS2	6/100	cyto_07.RAW
	GVTVIDMK	System.Drawing.Bitmap	23.4	0.0445661
		A2	A3	Sequence	Protein Accessions	# Proteins	# Protein Groups	Activation Type	Modifications	IonScore	Probability	XCorr	Exp Value	Δ Score	Rank	Identity High	Homology Threshold	Charge	m/z [Da]	MH+ [Da]	ΔM [ppm]	RT [min]	First Scan	Last Scan	MS Order	Ions Matched	Spectrum File	Annotation
		Medium		GVTVIDmK	D1J7B4	1	1	CID	M7(Oxidation)	23.4			0.0445661	0.565217	1	26		2	439.736	878.465	-0.740072	34.8438	2335	2335	MS2	5/62	cyto_07.RAW
	IGLFGGAGVGK	System.Drawing.Bitmap	21.11	0.0305912	System.Drawing.Bitmap	25.8251	2.70641
		A2	A3	Sequence	Protein Accessions	# Proteins	# Protein Groups	Activation Type	Modifications	IonScore	Probability	XCorr	Exp Value	Δ Score	Rank	Identity High	Homology Threshold	Charge	m/z [Da]	MH+ [Da]	ΔM [ppm]	RT [min]	First Scan	Last Scan	MS Order	Ions Matched	Spectrum File	Annotation
		Medium		IGLFGGAGVGK	D1GJK2;D7FXG1;D1J7B4	3	3	CID		21.11			0.0305912	1	1	22		2	488.285	975.564	1.29449	58.252	5223	5223	MS2	5/82	cyto_07.RAW
		Medium		IGLFGGAGVGK	D1GJK2;D7FXG1;D1J7B4	3	3	CID		20.22			0.0384995	1	1	23		2	488.284	975.561	-1.27063	55.0025	4917	4917	MS2	5/82	cyto_07.RAW
		Medium		IGLFGGAGVGK	D1GJK2;D7FXG1;D1J7B4	3	3	CID		19.73			0.0430978	1	1	23	19	2	488.284	975.562	-0.707555	64.833	5945	5945	MS2	6/82	cyto_07.RAW
		Medium		IGLFGGAGVGK	D1GJK2;D7FXG1;D1J7B4	3	3	CID		16.19			0.0949723	1	1	22		2	488.285	975.563	0.29347	61.7759	5611	5611	MS2	4/82	cyto_07.RAW
		Medium		IGLFGGAGVGK	D1GJK2;D7FXG1;D1J7B4	3	3	CID		14.21			0.153623	1	1	23	17	2	488.284	975.561	-0.832684	85.5191	7542	7542	MS2	4/82	cyto_07.RAW
			Medium	IGLFGGAGVGK	D7FXG1;D1J7B4	3	2	CID			25.8251	2.70641		0.247232	1	22		2	488.285	975.564	1.29449	58.252	5223	5223	MS2	15/20	cyto_07.RAW
	YVDLENTIK	System.Drawing.Bitmap	20.82	0.0645795	System.Drawing.Bitmap	27.5339	2.73743
		A2	A3	Sequence	Protein Accessions	# Proteins	# Protein Groups	Activation Type	Modifications	IonScore	Probability	XCorr	Exp Value	Δ Score	Rank	Identity High	Homology Threshold	Charge	m/z [Da]	MH+ [Da]	ΔM [ppm]	RT [min]	First Scan	Last Scan	MS Order	Ions Matched	Spectrum File	Annotation
		Medium		YVDLENTIK	D1J7B4	1	1	CID		20.82			0.0645795	1	1	25	14	2	547.791	1094.57	0.846693	49.7692	4277	4277	MS2	4/78	cyto_07.RAW
			Medium	YVDLENTIK	D1J7B4	1	1	CID			27.5339	2.73743		0.430657	1	25	14	2	547.791	1094.57	0.846693	49.7692	4277	4277	MS2	12/16	cyto_07.RAW
	TREGNDLYMEMK	System.Drawing.Bitmap	20.81	0.0929433	System.Drawing.Bitmap	24.5341	2.93864
		A2	A3	Sequence	Protein Accessions	# Proteins	# Protein Groups	Activation Type	Modifications	IonScore	Probability	XCorr	Exp Value	Δ Score	Rank	Identity High	Homology Threshold	Charge	m/z [Da]	MH+ [Da]	ΔM [ppm]	RT [min]	First Scan	Last Scan	MS Order	Ions Matched	Spectrum File	Annotation
		Medium		TREGNDLYmEMK	D1GJK2;D1J7B4	2	2	CID	M9(Oxidation)	20.81			0.0929433	1	1	27	22	2	751.834	1502.66	0.134689	36.7994	2566	2566	MS2	5/126	cyto_07.RAW
			Medium	TREGNDLYmEMK	D1J7B4	2	1	CID	M9(Oxidation)		24.5341	2.93864		0.00680272	1	27	22	2	751.834	1502.66	0.134689	36.7994	2566	2566	MS2	9/22	cyto_07.RAW
	FVQAGSEVSALLGR	System.Drawing.Bitmap	18.06	0.0719048	System.Drawing.Bitmap	22.6869	3.05834
		A2	A3	Sequence	Protein Accessions	# Proteins	# Protein Groups	Activation Type	Modifications	IonScore	Probability	XCorr	Exp Value	Δ Score	Rank	Identity High	Homology Threshold	Charge	m/z [Da]	MH+ [Da]	ΔM [ppm]	RT [min]	First Scan	Last Scan	MS Order	Ions Matched	Spectrum File	Annotation
		Medium		FVQAGSEVSALLGR	D1GJK2;D1J7B4	2	2	CID		18.06			0.0719048	1	1	23		3	478.598	1433.78	2.91783	60.1635	5427	5427	MS2	12/132	cyto_07.RAW
			Medium	FVQAGSEVSALLGR	D1J7B4	2	1	CID			22.6869	3.05834		0.591503	1	23		3	478.598	1433.78	2.91783	60.1635	5427	5427	MS2	20/52	cyto_07.RAW
	VVDLLAPYR	System.Drawing.Bitmap	15.67	0.112473
		A2	A3	Sequence	Protein Accessions	# Proteins	# Protein Groups	Activation Type	Modifications	IonScore	Probability	XCorr	Exp Value	Δ Score	Rank	Identity High	Homology Threshold	Charge	m/z [Da]	MH+ [Da]	ΔM [ppm]	RT [min]	First Scan	Last Scan	MS Order	Ions Matched	Spectrum File	Annotation
		Medium		VVDLLAPYR	D1GJK2;D1J7B4	2	2	CID		15.67			0.112473	1	1	23		2	523.305	1045.6	-0.514608	66.4967	6109	6109	MS2	6/64	cyto_07.RAW
	SPISVPVGKPTLGR				System.Drawing.Bitmap	23.2933	2.81611
		A2	A3	Sequence	Protein Accessions	# Proteins	# Protein Groups	Activation Type	Modifications	IonScore	Probability	XCorr	Exp Value	Δ Score	Rank	Identity High	Homology Threshold	Charge	m/z [Da]	MH+ [Da]	ΔM [ppm]	RT [min]	First Scan	Last Scan	MS Order	Ions Matched	Spectrum File	Annotation
			Medium	SPISVPVGKPTLGR	D1J7B4	1	1	CID			23.2933	2.81611		0.631206	1	15		2	704.42	1407.83	1.25332	44.8993	3613	3613	MS2	10/26	cyto_07.RAW
D7FT54	418	45.8058	4.09424	Putative uncharacterized protein OS=Ectocarpus siliculosus GN=Esi_0245_0010 PE=4 SV=1 - [D7FT54_ECTSI]	21.29	6	6	99.2161	10.05	3	3	26.0985	11.24	3	3
	Sequence	A2	Max. IonScore of A2	Max. Expectation Value of A2	A3	Max. ProbabilityScore of A3	Max. XCorr of A3
	FDGDGITDCGEHGLYSNYVSR	System.Drawing.Bitmap	25.98	0.0310388
		A2	A3	Sequence	Protein Accessions	# Proteins	# Protein Groups	Activation Type	Modifications	IonScore	Probability	XCorr	Exp Value	Δ Score	Rank	Identity High	Homology Threshold	Charge	m/z [Da]	MH+ [Da]	ΔM [ppm]	RT [min]	First Scan	Last Scan	MS Order	Ions Matched	Spectrum File	Annotation
		Medium		FDGDGITDcGEHGLYSNYVSR	D7FT54	1	1	CID	C9(Carbamidomethyl)	25.98			0.0310388	1	1	27	15	3	788.007	2362.01	0.998549	52.2926	4617	4617	MS2	19/204	cyto_07.RAW
	ICDNYDVPDFDFR	System.Drawing.Bitmap	21.53	0.0840171
		A2	A3	Sequence	Protein Accessions	# Proteins	# Protein Groups	Activation Type	Modifications	IonScore	Probability	XCorr	Exp Value	Δ Score	Rank	Identity High	Homology Threshold	Charge	m/z [Da]	MH+ [Da]	ΔM [ppm]	RT [min]	First Scan	Last Scan	MS Order	Ions Matched	Spectrum File	Annotation
		Medium		IcDNYDVPDFDFR	D7FT54	1	1	CID	C2(Carbamidomethyl)	21.53			0.0840171	1	1	27		2	838.359	1675.71	3.26067	61.4315	5574	5574	MS2	9/130	cyto_07.RAW
	GCDPNDLR	System.Drawing.Bitmap	17.87	0.100433
		A2	A3	Sequence	Protein Accessions	# Proteins	# Protein Groups	Activation Type	Modifications	IonScore	Probability	XCorr	Exp Value	Δ Score	Rank	Identity High	Homology Threshold	Charge	m/z [Da]	MH+ [Da]	ΔM [ppm]	RT [min]	First Scan	Last Scan	MS Order	Ions Matched	Spectrum File	Annotation
		Medium		GcDPNDLR	D7FT54	1	1	CID	C2(Carbamidomethyl)	17.87			0.100433	0.277778	1	24		2	473.706	946.405	-0.176125	27.0669	1436	1436	MS2	5/68	cyto_07.RAW
	TRYDVLYPDGDLDNLVGR				System.Drawing.Bitmap	2.41168	2.97873
		A2	A3	Sequence	Protein Accessions	# Proteins	# Protein Groups	Activation Type	Modifications	IonScore	Probability	XCorr	Exp Value	Δ Score	Rank	Identity High	Homology Threshold	Charge	m/z [Da]	MH+ [Da]	ΔM [ppm]	RT [min]	First Scan	Last Scan	MS Order	Ions Matched	Spectrum File	Annotation
			Medium	TRYDVLYPDGDLDNLVGR	D7FT54	1	1	CID			2.41168	2.97873		0.392617	1			3	694.35	2081.03	2.28242	61.5133	5582	5582	MS2	16/68	cyto_07.RAW
	IDEPNGPLEDNLVR				System.Drawing.Bitmap	33.9378	2.85063
		A2	A3	Sequence	Protein Accessions	# Proteins	# Protein Groups	Activation Type	Modifications	IonScore	Probability	XCorr	Exp Value	Δ Score	Rank	Identity High	Homology Threshold	Charge	m/z [Da]	MH+ [Da]	ΔM [ppm]	RT [min]	First Scan	Last Scan	MS Order	Ions Matched	Spectrum File	Annotation
			Medium	IDEPNGPLEDNLVR	D7FT54	1	1	CID			33.9378	2.85063		0.403509	1	26		2	790.9	1580.79	0.920455	52.1267	4599	4599	MS2	13/26	cyto_07.RAW
	ADCTNYSPTEEDEDR				System.Drawing.Bitmap	61.5599	2.7109
		A2	A3	Sequence	Protein Accessions	# Proteins	# Protein Groups	Activation Type	Modifications	IonScore	Probability	XCorr	Exp Value	Δ Score	Rank	Identity High	Homology Threshold	Charge	m/z [Da]	MH+ [Da]	ΔM [ppm]	RT [min]	First Scan	Last Scan	MS Order	Ions Matched	Spectrum File	Annotation
			Medium	ADcTNYSPTEEDEDR	D7FT54	1	1	CID	C3(Carbamidomethyl)		61.5599	2.7109		0.265683	1	25	17	2	901.345	1801.68	0.685857	31.9699	2001	2001	MS2	13/28	cyto_07.RAW
D7FZD0	421	47.8009	4.55127	Calreticulin OS=Ectocarpus siliculosus GN=Esi_0363_0006 PE=3 SV=1 - [D7FZD0_ECTSI]	20.43	9	7	77.2067	16.39	7	6	42.0162	8.08	2	2
	Sequence	A2	Max. IonScore of A2	Max. Expectation Value of A2	A3	Max. ProbabilityScore of A3	Max. XCorr of A3
	LDCGGAYIK	System.Drawing.Bitmap	25.24	0.0421909
		A2	A3	Sequence	Protein Accessions	# Proteins	# Protein Groups	Activation Type	Modifications	IonScore	Probability	XCorr	Exp Value	Δ Score	Rank	Identity High	Homology Threshold	Charge	m/z [Da]	MH+ [Da]	ΔM [ppm]	RT [min]	First Scan	Last Scan	MS Order	Ions Matched	Spectrum File	Annotation
		Medium		LDcGGAYIK	D7FZD0	1	1	CID	C3(Carbamidomethyl)	25.24			0.0421909	1	1	28	24	2	498.744	996.481	-0.566452	36.285	2505	2505	MS2	7/64	cyto_07.RAW
	EIKDPGQSKPEDWVDEK	System.Drawing.Bitmap	23.06	0.0521498	System.Drawing.Bitmap	16.5139	2.88059
		A2	A3	Sequence	Protein Accessions	# Proteins	# Protein Groups	Activation Type	Modifications	IonScore	Probability	XCorr	Exp Value	Δ Score	Rank	Identity High	Homology Threshold	Charge	m/z [Da]	MH+ [Da]	ΔM [ppm]	RT [min]	First Scan	Last Scan	MS Order	Ions Matched	Spectrum File	Annotation
		Medium		EIKDPGQSKPEDWVDEK	D7FZD0	1	1	CID		23.06			0.0521498	1	1	27		2	1000.48	1999.96	0.504155	41.4158	3159	3159	MS2	11/186	cyto_07.RAW
			Medium	EIKDPGQSKPEDWVDEK	D7FZD0	1	1	CID			16.5139	2.88059		0.305556	1	27		2	1000.48	1999.96	0.504155	41.4158	3159	3159	MS2	14/32	cyto_07.RAW
	THVIFNYPPK	System.Drawing.Bitmap	22.21	0.050198
		A2	A3	Sequence	Protein Accessions	# Proteins	# Protein Groups	Activation Type	Modifications	IonScore	Probability	XCorr	Exp Value	Δ Score	Rank	Identity High	Homology Threshold	Charge	m/z [Da]	MH+ [Da]	ΔM [ppm]	RT [min]	First Scan	Last Scan	MS Order	Ions Matched	Spectrum File	Annotation
		Medium		THVIFNYPPK	D7FZD0	1	1	CID		22.21			0.050198	1	1	26	17	2	608.33	1215.65	1.24275	44.4544	3553	3553	MS2	10/80	cyto_07.RAW
		Medium		THVIFNYPPK	D7FZD0	1	1	CID		18.67			0.118173	1	1	26	19	2	608.33	1215.65	-0.263482	43.0171	3373	3373	MS2	9/80	cyto_07.RAW
	FAEETWATK	System.Drawing.Bitmap	22.13	0.0688894
		A2	A3	Sequence	Protein Accessions	# Proteins	# Protein Groups	Activation Type	Modifications	IonScore	Probability	XCorr	Exp Value	Δ Score	Rank	Identity High	Homology Threshold	Charge	m/z [Da]	MH+ [Da]	ΔM [ppm]	RT [min]	First Scan	Last Scan	MS Order	Ions Matched	Spectrum File	Annotation
		Medium		FAEETWATK	D7FZD0	1	1	CID		22.13			0.0688894	1	1	27	19	2	541.762	1082.52	0.860634	42.0428	3240	3240	MS2	7/74	cyto_07.RAW
	DPGQSKPEDWVDEK	System.Drawing.Bitmap	20.68	0.10047
		A2	A3	Sequence	Protein Accessions	# Proteins	# Protein Groups	Activation Type	Modifications	IonScore	Probability	XCorr	Exp Value	Δ Score	Rank	Identity High	Homology Threshold	Charge	m/z [Da]	MH+ [Da]	ΔM [ppm]	RT [min]	First Scan	Last Scan	MS Order	Ions Matched	Spectrum File	Annotation
		Medium		DPGQSKPEDWVDEK	D7FZD0	1	1	CID		20.68			0.10047	1	1	27	15	2	815.374	1629.74	0.444527	40.378	3034	3034	MS2	10/148	cyto_07.RAW
	KIPDPEDVKPEGYDDIPSEIPDPK	System.Drawing.Bitmap	17.43	0.165356
		A2	A3	Sequence	Protein Accessions	# Proteins	# Protein Groups	Activation Type	Modifications	IonScore	Probability	XCorr	Exp Value	Δ Score	Rank	Identity High	Homology Threshold	Charge	m/z [Da]	MH+ [Da]	ΔM [ppm]	RT [min]	First Scan	Last Scan	MS Order	Ions Matched	Spectrum File	Annotation
		Medium		KIPDPEDVKPEGYDDIPSEIPDPK	D7FZD0	1	1	CID		17.43			0.165356	1	1	26		3	898.446	2693.32	1.22328	54.5225	4879	4879	MS2	16/266	cyto_07.RAW
	GPWEHPMVPNPDYKEDK				System.Drawing.Bitmap	1	2.98924
		A2	A3	Sequence	Protein Accessions	# Proteins	# Protein Groups	Activation Type	Modifications	IonScore	Probability	XCorr	Exp Value	Δ Score	Rank	Identity High	Homology Threshold	Charge	m/z [Da]	MH+ [Da]	ΔM [ppm]	RT [min]	First Scan	Last Scan	MS Order	Ions Matched	Spectrum File	Annotation
			Medium	GPWEHPMVPNPDYKEDK	D7FZD0	1	1	CID			1	2.98924		0.264214	1			3	680.316	2038.93	0.630174	45.2961	3664	3664	MS2	15/64	cyto_07.RAW
D7FNZ9	397	41.9011	5.57959	Fructose-bisphosphate aldolase OS=Ectocarpus siliculosus GN=FBA1 PE=3 SV=1 - [D7FNZ9_ECTSI]	19.14	8	4	133.117	15.11	4	3	38.0718	19.14	4	4
	Sequence	A2	Max. IonScore of A2	Max. Expectation Value of A2	A3	Max. ProbabilityScore of A3	Max. XCorr of A3
	AVQEAGLVPIVEPEILMDGDHNMATTAAVQEK	System.Drawing.Bitmap	21.71	0.03575	System.Drawing.Bitmap	26.1774	3.01314
		A2	A3	Sequence	Protein Accessions	# Proteins	# Protein Groups	Activation Type	Modifications	IonScore	Probability	XCorr	Exp Value	Δ Score	Rank	Identity High	Homology Threshold	Charge	m/z [Da]	MH+ [Da]	ΔM [ppm]	RT [min]	First Scan	Last Scan	MS Order	Ions Matched	Spectrum File	Annotation
		Medium		AVQEAGLVPIVEPEILmDGDHNmATTAAVQEK		1	0	CID	M17(Oxidation), M23(Oxidation)	21.71			0.03575	1	1	24	19	3	1136.9	3408.68	2.83313	61.9746	5632	5632	MS2	13/360	cyto_07.RAW
		Medium		AVQEAGLVPIVEPEILMDGDHNmATTAAVQEK		1	0	CID	M23(Oxidation)	16.54			0.146401	0.117647	1	25	17	3	1131.56	3392.68	2.49904	65.8254	6042	6042	MS2	9/360	cyto_07.RAW
			Medium	AVQEAGLVPIVEPEILmDGDHNMATTAAVQEK	D7FNZ9	1	1	CID	M17(Oxidation)		26.1774	3.01314		0.0232558	1	25	17	3	1131.56	3392.68	2.49904	65.8254	6042	6042	MS2	17/124	cyto_07.RAW
	GILAVDESTATIGKR	System.Drawing.Bitmap	20.15	0.0323627	System.Drawing.Bitmap	50.6927	2.8806
		A2	A3	Sequence	Protein Accessions	# Proteins	# Protein Groups	Activation Type	Modifications	IonScore	Probability	XCorr	Exp Value	Δ Score	Rank	Identity High	Homology Threshold	Charge	m/z [Da]	MH+ [Da]	ΔM [ppm]	RT [min]	First Scan	Last Scan	MS Order	Ions Matched	Spectrum File	Annotation
		Medium		GILAVDESTATIGKR		1	0	CID		20.15			0.0323627	1	1	22		2	765.928	1530.85	0.557601	46.6247	3845	3845	MS2	7/124	cyto_07.RAW
			Medium	GILAVDESTATIGKR	D7FNZ9	1	1	CID			50.6927	2.8806		0.538194	1	22		2	765.928	1530.85	0.557601	46.6247	3845	3845	MS2	13/28	cyto_07.RAW
	LASIGVDNTEENR	System.Drawing.Bitmap	18.72	0.116149	System.Drawing.Bitmap	35.7265	2.71349
		A2	A3	Sequence	Protein Accessions	# Proteins	# Protein Groups	Activation Type	Modifications	IonScore	Probability	XCorr	Exp Value	Δ Score	Rank	Identity High	Homology Threshold	Charge	m/z [Da]	MH+ [Da]	ΔM [ppm]	RT [min]	First Scan	Last Scan	MS Order	Ions Matched	Spectrum File	Annotation
		Medium		LASIGVDNTEENR		1	0	CID		18.72			0.116149	1	1	26		2	709.35	1417.69	0.336491	40.697	3070	3070	MS2	6/122	cyto_07.RAW
			Medium	LASIGVDNTEENR	D7FNZ9	1	1	CID			35.7265	2.71349		0.306273	1	26		2	709.35	1417.69	0.336491	40.697	3070	3070	MS2	12/24	cyto_07.RAW
	YVAGSQPSADETLFVK				System.Drawing.Bitmap	3.28718	2.923
		A2	A3	Sequence	Protein Accessions	# Proteins	# Protein Groups	Activation Type	Modifications	IonScore	Probability	XCorr	Exp Value	Δ Score	Rank	Identity High	Homology Threshold	Charge	m/z [Da]	MH+ [Da]	ΔM [ppm]	RT [min]	First Scan	Last Scan	MS Order	Ions Matched	Spectrum File	Annotation
			Medium	YVAGSQPSADETLFVK	D7FNZ9	1	1	CID			3.28718	2.923		0.438356	1	26		2	856.432	1711.86	1.70911	51.068	4454	4454	MS2	11/30	cyto_07.RAW
D7FUG9	64	6.97061	9.20264	Dihydroxy-acid dehydratase, OS=Ectocarpus siliculosus GN=DAD PE=4 SV=1 - [D7FUG9_ECTSI]	18.75	1	1	30.17	18.75	1	1	5.73148	0
	Sequence	A2	Max. IonScore of A2	Max. Expectation Value of A2	A3	Max. ProbabilityScore of A3	Max. XCorr of A3
	VPFVADLKPSGK	System.Drawing.Bitmap	14.09	0.185222
		A2	A3	Sequence	Protein Accessions	# Proteins	# Protein Groups	Activation Type	Modifications	IonScore	Probability	XCorr	Exp Value	Δ Score	Rank	Identity High	Homology Threshold	Charge	m/z [Da]	MH+ [Da]	ΔM [ppm]	RT [min]	First Scan	Last Scan	MS Order	Ions Matched	Spectrum File	Annotation
		Medium		VPFVADLKPSGK	D7FUG9	1	1	CID		14.09			0.185222	1	1	23		2	629.364	1257.72	0.517996	47.1483	3918	3918	MS2	4/104	cyto_07.RAW
D7FLC9	496	53.886	5.26221	6-phosphogluconate dehydrogenase, decarboxylating OS=Ectocarpus siliculosus GN=Esi_0159_0020 PE=3 SV=1 - [D7FLC9_ECTSI]	17.74	8	8	292.149	7.86	4	4	85.5277	9.88	4	4
	Sequence	A2	Max. IonScore of A2	Max. Expectation Value of A2	A3	Max. ProbabilityScore of A3	Max. XCorr of A3
	DIGDVTGR	System.Drawing.Bitmap	22.98	0.0465738
		A2	A3	Sequence	Protein Accessions	# Proteins	# Protein Groups	Activation Type	Modifications	IonScore	Probability	XCorr	Exp Value	Δ Score	Rank	Identity High	Homology Threshold	Charge	m/z [Da]	MH+ [Da]	ΔM [ppm]	RT [min]	First Scan	Last Scan	MS Order	Ions Matched	Spectrum File	Annotation
		Medium		DIGDVTGR	D7FLC9	1	1	CID		22.98			0.0465738	0.347826	1	26		2	416.712	832.416	0.0371072	32.6719	2086	2086	MS2	7/66	cyto_07.RAW
	NGPSLMPGGPK	System.Drawing.Bitmap	21.64	0.0490124
		A2	A3	Sequence	Protein Accessions	# Proteins	# Protein Groups	Activation Type	Modifications	IonScore	Probability	XCorr	Exp Value	Δ Score	Rank	Identity High	Homology Threshold	Charge	m/z [Da]	MH+ [Da]	ΔM [ppm]	RT [min]	First Scan	Last Scan	MS Order	Ions Matched	Spectrum File	Annotation
		Medium		NGPSLmPGGPK	D7FLC9	1	1	CID	M6(Oxidation)	21.64			0.0490124	1	1	25		2	535.769	1070.53	-0.0200599	30.9112	1877	1877	MS2	5/100	cyto_07.RAW
	LPANLVQAQR	System.Drawing.Bitmap	18.89	0.0316349
		A2	A3	Sequence	Protein Accessions	# Proteins	# Protein Groups	Activation Type	Modifications	IonScore	Probability	XCorr	Exp Value	Δ Score	Rank	Identity High	Homology Threshold	Charge	m/z [Da]	MH+ [Da]	ΔM [ppm]	RT [min]	First Scan	Last Scan	MS Order	Ions Matched	Spectrum File	Annotation
		Medium		LPANLVQAQR	D7FLC9	1	1	CID		18.89			0.0316349	1	1	20		2	555.325	1109.64	-0.546057	40.018	2987	2987	MS2	8/86	cyto_07.RAW
	DFFGAHTYER	System.Drawing.Bitmap	18.59	0.155651
		A2	A3	Sequence	Protein Accessions	# Proteins	# Protein Groups	Activation Type	Modifications	IonScore	Probability	XCorr	Exp Value	Δ Score	Rank	Identity High	Homology Threshold	Charge	m/z [Da]	MH+ [Da]	ΔM [ppm]	RT [min]	First Scan	Last Scan	MS Order	Ions Matched	Spectrum File	Annotation
		Medium		DFFGAHTYER	D7FLC9	1	1	CID		18.59			0.155651	1	1	27		2	621.781	1242.56	1.006	49.611	4253	4253	MS2	6/88	cyto_07.RAW
	EFIESLAKPR				System.Drawing.Bitmap	23.5444	2.92695
		A2	A3	Sequence	Protein Accessions	# Proteins	# Protein Groups	Activation Type	Modifications	IonScore	Probability	XCorr	Exp Value	Δ Score	Rank	Identity High	Homology Threshold	Charge	m/z [Da]	MH+ [Da]	ΔM [ppm]	RT [min]	First Scan	Last Scan	MS Order	Ions Matched	Spectrum File	Annotation
			Medium	EFIESLAKPR	D7FLC9	1	1	CID			23.5444	2.92695		0.174061	1	24	20	2	595.333	1189.66	0.229657	44.6947	3582	3582	MS2	12/18	cyto_07.RAW
	KIMFVGMGISGGEEGAR				System.Drawing.Bitmap	29.5165	2.87108
		A2	A3	Sequence	Protein Accessions	# Proteins	# Protein Groups	Activation Type	Modifications	IonScore	Probability	XCorr	Exp Value	Δ Score	Rank	Identity High	Homology Threshold	Charge	m/z [Da]	MH+ [Da]	ΔM [ppm]	RT [min]	First Scan	Last Scan	MS Order	Ions Matched	Spectrum File	Annotation
			Medium	KImFVGMGISGGEEGAR	D7FLC9	1	1	CID	M3(Oxidation)		29.5165	2.87108		0.222997	1	27	23	2	877.932	1754.86	-0.0885879	50.7418	4409	4409	MS2	9/32	cyto_07.RAW
	WTIQEAAER				System.Drawing.Bitmap	30.6865	2.73941
		A2	A3	Sequence	Protein Accessions	# Proteins	# Protein Groups	Activation Type	Modifications	IonScore	Probability	XCorr	Exp Value	Δ Score	Rank	Identity High	Homology Threshold	Charge	m/z [Da]	MH+ [Da]	ΔM [ppm]	RT [min]	First Scan	Last Scan	MS Order	Ions Matched	Spectrum File	Annotation
			Medium	WTIQEAAER	D7FLC9	1	1	CID			30.6865	2.73941		0.160584	1	26		2	552.278	1103.55	-0.137863	47.4281	3952	3952	MS2	11/16	cyto_07.RAW
	KDDLTDSGHVVDK				System.Drawing.Bitmap	41.5628	2.67979
		A2	A3	Sequence	Protein Accessions	# Proteins	# Protein Groups	Activation Type	Modifications	IonScore	Probability	XCorr	Exp Value	Δ Score	Rank	Identity High	Homology Threshold	Charge	m/z [Da]	MH+ [Da]	ΔM [ppm]	RT [min]	First Scan	Last Scan	MS Order	Ions Matched	Spectrum File	Annotation
			Medium	KDDLTDSGHVVDK	D7FLC9	1	1	CID			41.5628	2.67979		0.283582	1	26		2	714.852	1428.7	0.0850931	28.3668	1585	1585	MS2	12/24	cyto_07.RAW
D7FKR0	380	40.2708	4.91943	Sedoheptulose-bisphosphatase OS=Ectocarpus siliculosus GN=SBP PE=3 SV=1 - [D7FKR0_ECTSI]	16.32	4	4	68.0584	8.68	2	2	26.1425	7.63	2	2
	Sequence	A2	Max. IonScore of A2	Max. Expectation Value of A2	A3	Max. ProbabilityScore of A3	Max. XCorr of A3
	SSDGENSALDIQIPNTEVR	System.Drawing.Bitmap	21.07	0.0887148
		A2	A3	Sequence	Protein Accessions	# Proteins	# Protein Groups	Activation Type	Modifications	IonScore	Probability	XCorr	Exp Value	Δ Score	Rank	Identity High	Homology Threshold	Charge	m/z [Da]	MH+ [Da]	ΔM [ppm]	RT [min]	First Scan	Last Scan	MS Order	Ions Matched	Spectrum File	Annotation
		Medium		SSDGENSALDIQIPNTEVR	D7FKR0	1	1	CID		21.07			0.0887148	1	1	27	15	2	1023	2044.98	2.59504	56.1877	5020	5020	MS2	19/202	cyto_07.RAW
	GIFVNPASAAAPAK	System.Drawing.Bitmap	19.67	0.0544868
		A2	A3	Sequence	Protein Accessions	# Proteins	# Protein Groups	Activation Type	Modifications	IonScore	Probability	XCorr	Exp Value	Δ Score	Rank	Identity High	Homology Threshold	Charge	m/z [Da]	MH+ [Da]	ΔM [ppm]	RT [min]	First Scan	Last Scan	MS Order	Ions Matched	Spectrum File	Annotation
		Medium		GIFVNPASAAAPAK	D7FKR0	1	1	CID		19.67			0.0544868	1	1	24	18	2	657.365	1313.72	1.81858	49.651	4259	4259	MS2	9/122	cyto_07.RAW
	ELAAAGMAVYGPR				System.Drawing.Bitmap	31.8671	2.95977
		A2	A3	Sequence	Protein Accessions	# Proteins	# Protein Groups	Activation Type	Modifications	IonScore	Probability	XCorr	Exp Value	Δ Score	Rank	Identity High	Homology Threshold	Charge	m/z [Da]	MH+ [Da]	ΔM [ppm]	RT [min]	First Scan	Last Scan	MS Order	Ions Matched	Spectrum File	Annotation
			Medium	ELAAAGmAVYGPR	D7FKR0	1	1	CID	M7(Oxidation)		31.8671	2.95977		0.304054	1	26		2	661.332	1321.66	-0.698247	41.3079	3145	3145	MS2	14/24	cyto_07.RAW
	SQVAYGSVGEVDRFEK				System.Drawing.Bitmap	24.6356	2.95078
		A2	A3	Sequence	Protein Accessions	# Proteins	# Protein Groups	Activation Type	Modifications	IonScore	Probability	XCorr	Exp Value	Δ Score	Rank	Identity High	Homology Threshold	Charge	m/z [Da]	MH+ [Da]	ΔM [ppm]	RT [min]	First Scan	Last Scan	MS Order	Ions Matched	Spectrum File	Annotation
			Medium	SQVAYGSVGEVDRFEK	D7FKR0	1	1	CID			24.6356	2.95078		0.149153	1			2	885.938	1770.87	2.13067	45.7341	3725	3725	MS2	8/30	cyto_07.RAW
D7FPA6	363	40.2224	5.31299	Glutamine synthetase OS=Ectocarpus siliculosus GN=Esi_0188_0004 PE=3 SV=1 - [D7FPA6_ECTSI]	15.98	7	5	183.194	11.29	5	4	52.1819	7.71	2	2
	Sequence	A2	Max. IonScore of A2	Max. Expectation Value of A2	A3	Max. ProbabilityScore of A3	Max. XCorr of A3
	EGGYAVADLPK	System.Drawing.Bitmap	24.16	0.0320396	System.Drawing.Bitmap	24.3992	2.76715
		A2	A3	Sequence	Protein Accessions	# Proteins	# Protein Groups	Activation Type	Modifications	IonScore	Probability	XCorr	Exp Value	Δ Score	Rank	Identity High	Homology Threshold	Charge	m/z [Da]	MH+ [Da]	ΔM [ppm]	RT [min]	First Scan	Last Scan	MS Order	Ions Matched	Spectrum File	Annotation
		Medium		EGGYAVADLPK	D7FPA6;D7FPA7	2	2	CID		24.16			0.0320396	1	1	26		2	560.288	1119.57	0.691297	44.3613	3539	3539	MS2	6/94	cyto_07.RAW
		Medium		EGGYAVADLPK	D7FPA6;D7FPA7	2	2	CID		18.44			0.143935	1	1	27	16	2	560.288	1119.57	0.364198	47.4023	3948	3948	MS2	8/94	cyto_07.RAW
			Medium	EGGYAVADLPK	D7FPA7	2	1	CID			24.3992	2.76715		0.032491	1	27	16	2	560.288	1119.57	0.364198	47.4023	3948	3948	MS2	12/20	cyto_07.RAW
	ECAAIMEK	System.Drawing.Bitmap	21.2	0.0493075
		A2	A3	Sequence	Protein Accessions	# Proteins	# Protein Groups	Activation Type	Modifications	IonScore	Probability	XCorr	Exp Value	Δ Score	Rank	Identity High	Homology Threshold	Charge	m/z [Da]	MH+ [Da]	ΔM [ppm]	RT [min]	First Scan	Last Scan	MS Order	Ions Matched	Spectrum File	Annotation
		Medium		EcAAIMEK	D7FPA6;D7FPA7	2	2	CID	C2(Carbamidomethyl)	21.2			0.0493075	1	1	25	20	2	476.217	951.427	-0.0625767	30.5929	1839	1839	MS2	7/68	cyto_07.RAW
	HIMEAHYK	System.Drawing.Bitmap	18.69	0.10749
		A2	A3	Sequence	Protein Accessions	# Proteins	# Protein Groups	Activation Type	Modifications	IonScore	Probability	XCorr	Exp Value	Δ Score	Rank	Identity High	Homology Threshold	Charge	m/z [Da]	MH+ [Da]	ΔM [ppm]	RT [min]	First Scan	Last Scan	MS Order	Ions Matched	Spectrum File	Annotation
		Medium		HIMEAHYK	D7FPA6;D7FPA7	2	2	CID		18.69			0.10749	1	1	25	19	2	514.753	1028.5	-0.261446	28.4879	1600	1600	MS2	4/56	cyto_07.RAW
	EEGGYKDIIAAIEK	System.Drawing.Bitmap	17.68	0.127103
		A2	A3	Sequence	Protein Accessions	# Proteins	# Protein Groups	Activation Type	Modifications	IonScore	Probability	XCorr	Exp Value	Δ Score	Rank	Identity High	Homology Threshold	Charge	m/z [Da]	MH+ [Da]	ΔM [ppm]	RT [min]	First Scan	Last Scan	MS Order	Ions Matched	Spectrum File	Annotation
		Medium		EEGGYKDIIAAIEK	D7FPA6	1	1	CID		17.68			0.127103	1	1	25	20	2	768.404	1535.8	3.47923	58.5189	5246	5246	MS2	9/144	cyto_07.RAW
	RPSSNMDPYVVTGMIVK				System.Drawing.Bitmap	15.5139	3.07109
		A2	A3	Sequence	Protein Accessions	# Proteins	# Protein Groups	Activation Type	Modifications	IonScore	Probability	XCorr	Exp Value	Δ Score	Rank	Identity High	Homology Threshold	Charge	m/z [Da]	MH+ [Da]	ΔM [ppm]	RT [min]	First Scan	Last Scan	MS Order	Ions Matched	Spectrum File	Annotation
			Medium	RPSSNMDPYVVTGmIVK	D7FPA7	2	1	CID	M14(Oxidation)		15.5139	3.07109		0.127036	1	27	15	3	637.322	1909.95	0.680871	50.5763	4383	4383	MS2	18/64	cyto_07.RAW
D7FN58	250	28.1039	4.62744	14-3-3-like protein OS=Ectocarpus siliculosus GN=1433;1 PE=3 SV=1 - [D7FN58_ECTSI]	15.6	4	4	73.4391	10.8	2	2	32.3141	4.8	2	2
	Sequence	A2	Max. IonScore of A2	Max. Expectation Value of A2	A3	Max. ProbabilityScore of A3	Max. XCorr of A3
	DSTLIMQLLR	System.Drawing.Bitmap	24.41	0.0242703
		A2	A3	Sequence	Protein Accessions	# Proteins	# Protein Groups	Activation Type	Modifications	IonScore	Probability	XCorr	Exp Value	Δ Score	Rank	Identity High	Homology Threshold	Charge	m/z [Da]	MH+ [Da]	ΔM [ppm]	RT [min]	First Scan	Last Scan	MS Order	Ions Matched	Spectrum File	Annotation
		Medium		DSTLImQLLR	D7FN58	2	1	CID	M6(Oxidation)	24.41			0.0242703	0.416667	1	25		2	603.332	1205.66	1.44657	67.6496	6214	6214	MS2	5/82	cyto_07.RAW
	SASDLANQDLPPTHPIR	System.Drawing.Bitmap	16.55	0.171515
		A2	A3	Sequence	Protein Accessions	# Proteins	# Protein Groups	Activation Type	Modifications	IonScore	Probability	XCorr	Exp Value	Δ Score	Rank	Identity High	Homology Threshold	Charge	m/z [Da]	MH+ [Da]	ΔM [ppm]	RT [min]	First Scan	Last Scan	MS Order	Ions Matched	Spectrum File	Annotation
		Medium		SASDLANQDLPPTHPIR	D7FN58	1	1	CID		16.55			0.171515	1	1	25		2	916.47	1831.93	1.97382	44.419	3548	3548	MS2	9/172	cyto_07.RAW
	YLAEFQSAEDR				System.Drawing.Bitmap	57.3479	2.95338
		A2	A3	Sequence	Protein Accessions	# Proteins	# Protein Groups	Activation Type	Modifications	IonScore	Probability	XCorr	Exp Value	Δ Score	Rank	Identity High	Homology Threshold	Charge	m/z [Da]	MH+ [Da]	ΔM [ppm]	RT [min]	First Scan	Last Scan	MS Order	Ions Matched	Spectrum File	Annotation
			Medium	YLAEFQSAEDR	D7FN58	1	1	CID			57.3479	2.95338		0.528814	1	27		2	664.81	1328.61	0.161654	44.8012	3598	3598	MS2	16/20	cyto_07.RAW
	YLAEFQSAEDRK				System.Drawing.Bitmap	51.3922	2.89643
		A2	A3	Sequence	Protein Accessions	# Proteins	# Protein Groups	Activation Type	Modifications	IonScore	Probability	XCorr	Exp Value	Δ Score	Rank	Identity High	Homology Threshold	Charge	m/z [Da]	MH+ [Da]	ΔM [ppm]	RT [min]	First Scan	Last Scan	MS Order	Ions Matched	Spectrum File	Annotation
			Medium	YLAEFQSAEDRK	D7FN58	1	1	CID			51.3922	2.89643		0.234483	1	26	20	2	728.857	1456.71	0.0641228	39.6733	2942	2942	MS2	13/22	cyto_07.RAW
D7FPA7	334	36.7926	5.13525	Glutamine synthetase OS=Ectocarpus siliculosus GN=Esi_0188_0005 PE=3 SV=1 - [D7FPA7_ECTSI]	15.57	7	5	158.544	10.48	5	4	46.4374	8.38	2	2
	Sequence	A2	Max. IonScore of A2	Max. Expectation Value of A2	A3	Max. ProbabilityScore of A3	Max. XCorr of A3
	EGGYAVADLPK	System.Drawing.Bitmap	24.16	0.0320396	System.Drawing.Bitmap	24.3992	2.76715
		A2	A3	Sequence	Protein Accessions	# Proteins	# Protein Groups	Activation Type	Modifications	IonScore	Probability	XCorr	Exp Value	Δ Score	Rank	Identity High	Homology Threshold	Charge	m/z [Da]	MH+ [Da]	ΔM [ppm]	RT [min]	First Scan	Last Scan	MS Order	Ions Matched	Spectrum File	Annotation
		Medium		EGGYAVADLPK	D7FPA6;D7FPA7	2	2	CID		24.16			0.0320396	1	1	26		2	560.288	1119.57	0.691297	44.3613	3539	3539	MS2	6/94	cyto_07.RAW
		Medium		EGGYAVADLPK	D7FPA6;D7FPA7	2	2	CID		18.44			0.143935	1	1	27	16	2	560.288	1119.57	0.364198	47.4023	3948	3948	MS2	8/94	cyto_07.RAW
			Medium	EGGYAVADLPK	D7FPA7	2	1	CID			24.3992	2.76715		0.032491	1	27	16	2	560.288	1119.57	0.364198	47.4023	3948	3948	MS2	12/20	cyto_07.RAW
	EIIAAVEK	System.Drawing.Bitmap	22.07	0.0298017
		A2	A3	Sequence	Protein Accessions	# Proteins	# Protein Groups	Activation Type	Modifications	IonScore	Probability	XCorr	Exp Value	Δ Score	Rank	Identity High	Homology Threshold	Charge	m/z [Da]	MH+ [Da]	ΔM [ppm]	RT [min]	First Scan	Last Scan	MS Order	Ions Matched	Spectrum File	Annotation
		Medium		EIIAAVEK	D7FPA7	1	1	CID		22.07			0.0298017	1	1	23		2	436.758	872.508	-0.67047	37.6036	2671	2671	MS2	7/68	cyto_07.RAW
	ECAAIMEK	System.Drawing.Bitmap	21.2	0.0493075
		A2	A3	Sequence	Protein Accessions	# Proteins	# Protein Groups	Activation Type	Modifications	IonScore	Probability	XCorr	Exp Value	Δ Score	Rank	Identity High	Homology Threshold	Charge	m/z [Da]	MH+ [Da]	ΔM [ppm]	RT [min]	First Scan	Last Scan	MS Order	Ions Matched	Spectrum File	Annotation
		Medium		EcAAIMEK	D7FPA6;D7FPA7	2	2	CID	C2(Carbamidomethyl)	21.2			0.0493075	1	1	25	20	2	476.217	951.427	-0.0625767	30.5929	1839	1839	MS2	7/68	cyto_07.RAW
	HIMEAHYK	System.Drawing.Bitmap	18.69	0.10749
		A2	A3	Sequence	Protein Accessions	# Proteins	# Protein Groups	Activation Type	Modifications	IonScore	Probability	XCorr	Exp Value	Δ Score	Rank	Identity High	Homology Threshold	Charge	m/z [Da]	MH+ [Da]	ΔM [ppm]	RT [min]	First Scan	Last Scan	MS Order	Ions Matched	Spectrum File	Annotation
		Medium		HIMEAHYK	D7FPA6;D7FPA7	2	2	CID		18.69			0.10749	1	1	25	19	2	514.753	1028.5	-0.261446	28.4879	1600	1600	MS2	4/56	cyto_07.RAW
	RPSSNMDPYVVTGMIVK				System.Drawing.Bitmap	15.5139	3.07109
		A2	A3	Sequence	Protein Accessions	# Proteins	# Protein Groups	Activation Type	Modifications	IonScore	Probability	XCorr	Exp Value	Δ Score	Rank	Identity High	Homology Threshold	Charge	m/z [Da]	MH+ [Da]	ΔM [ppm]	RT [min]	First Scan	Last Scan	MS Order	Ions Matched	Spectrum File	Annotation
			Medium	RPSSNMDPYVVTGmIVK	D7FPA7	2	1	CID	M14(Oxidation)		15.5139	3.07109		0.127036	1	27	15	3	637.322	1909.95	0.680871	50.5763	4383	4383	MS2	18/64	cyto_07.RAW
D7FQK6	376	41.7638	5.49072	Actin OS=Ectocarpus siliculosus GN=ACT1 PE=3 SV=1 - [D7FQK6_ECTSI]	15.43	7	5	144.213	8.51	4	3	39.5316	9.84	3	3
	Sequence	A2	Max. IonScore of A2	Max. Expectation Value of A2	A3	Max. ProbabilityScore of A3	Max. XCorr of A3
	AEYDESGPSIVHR	System.Drawing.Bitmap	26.56	0.0247297
		A2	A3	Sequence	Protein Accessions	# Proteins	# Protein Groups	Activation Type	Modifications	IonScore	Probability	XCorr	Exp Value	Δ Score	Rank	Identity High	Homology Threshold	Charge	m/z [Da]	MH+ [Da]	ΔM [ppm]	RT [min]	First Scan	Last Scan	MS Order	Ions Matched	Spectrum File	Annotation
		Medium		AEYDESGPSIVHR	D7FQK6	1	1	CID		26.56			0.0247297	1	1	27		2	730.345	1459.68	0.717468	36.0889	2480	2480	MS2	8/110	cyto_07.RAW
		Medium		AEYDESGPSIVHR	D7FQK6	1	1	CID		23.91			0.0434894	1	1	27	18	3	487.232	1459.68	-0.504351	36.2658	2502	2502	MS2	12/110	cyto_07.RAW
	DAYVGDEAQSK	System.Drawing.Bitmap	25.01	0.0329698	System.Drawing.Bitmap	20.5322	2.72095
		A2	A3	Sequence	Protein Accessions	# Proteins	# Protein Groups	Activation Type	Modifications	IonScore	Probability	XCorr	Exp Value	Δ Score	Rank	Identity High	Homology Threshold	Charge	m/z [Da]	MH+ [Da]	ΔM [ppm]	RT [min]	First Scan	Last Scan	MS Order	Ions Matched	Spectrum File	Annotation
		Medium		DAYVGDEAQSK	D7FQK6	1	1	CID		25.01			0.0329698	1	1	27		2	591.767	1182.53	-0.189503	27.4369	1479	1479	MS2	13/102	cyto_07.RAW
			Medium	DAYVGDEAQSK	D7FQK6	1	1	CID			20.5322	2.72095		0.496324	1	27		2	591.767	1182.53	-0.189503	27.4369	1479	1479	MS2	12/20	cyto_07.RAW
	DLTDNLMK	System.Drawing.Bitmap	19.96	0.0873004
		A2	A3	Sequence	Protein Accessions	# Proteins	# Protein Groups	Activation Type	Modifications	IonScore	Probability	XCorr	Exp Value	Δ Score	Rank	Identity High	Homology Threshold	Charge	m/z [Da]	MH+ [Da]	ΔM [ppm]	RT [min]	First Scan	Last Scan	MS Order	Ions Matched	Spectrum File	Annotation
		Medium		DLTDNLMK	D7FQK6	1	1	CID		19.96			0.0873004	1	1	26	21	2	475.237	949.466	0.0944918	48.1099	4045	4045	MS2	4/68	cyto_07.RAW
	AGFAGDDAPR				System.Drawing.Bitmap	39.5548	2.99751
		A2	A3	Sequence	Protein Accessions	# Proteins	# Protein Groups	Activation Type	Modifications	IonScore	Probability	XCorr	Exp Value	Δ Score	Rank	Identity High	Homology Threshold	Charge	m/z [Da]	MH+ [Da]	ΔM [ppm]	RT [min]	First Scan	Last Scan	MS Order	Ions Matched	Spectrum File	Annotation
			Medium	AGFAGDDAPR	D7FQK6	1	1	CID			39.5548	2.99751		0.356667	1	25		2	488.728	976.449	0.68709	31.4932	1936	1936	MS2	15/18	cyto_07.RAW
	SYELPDGNVIVIGNER				System.Drawing.Bitmap	24.6161	2.9163
		A2	A3	Sequence	Protein Accessions	# Proteins	# Protein Groups	Activation Type	Modifications	IonScore	Probability	XCorr	Exp Value	Δ Score	Rank	Identity High	Homology Threshold	Charge	m/z [Da]	MH+ [Da]	ΔM [ppm]	RT [min]	First Scan	Last Scan	MS Order	Ions Matched	Spectrum File	Annotation
			Medium	SYELPDGNVIVIGNER	D7FQK6	1	1	CID			24.6161	2.9163		0.311644	1	25		2	887.955	1774.9	3.40439	58.9427	5286	5286	MS2	13/30	cyto_07.RAW
D1GJK2	476	51.5408	5.08447	ATP synthase subunit beta, chloroplastic 1 OS=Fucus vesiculosus GN=atpB PE=3 SV=1 - [D1GJK2_FUCVE]	15.34	18	7	979.768	15.34	15	7	197.77	7.77	3	3
	Sequence	A2	Max. IonScore of A2	Max. Expectation Value of A2	A3	Max. ProbabilityScore of A3	Max. XCorr of A3
	VALVYGQMNEPPGAR	System.Drawing.Bitmap	26.94	0.0211406
		A2	A3	Sequence	Protein Accessions	# Proteins	# Protein Groups	Activation Type	Modifications	IonScore	Probability	XCorr	Exp Value	Δ Score	Rank	Identity High	Homology Threshold	Charge	m/z [Da]	MH+ [Da]	ΔM [ppm]	RT [min]	First Scan	Last Scan	MS Order	Ions Matched	Spectrum File	Annotation
		Medium		VALVYGQmNEPPGAR	D1GJK2;D1J7B4	2	2	CID	M8(Oxidation)	26.94			0.0211406	1	1	27	18	2	809.406	1617.81	0.0947524	47.8394	4009	4009	MS2	14/128	cyto_07.RAW
		Medium		VALVYGQmNEPPGAR	D1GJK2;D1J7B4	2	2	CID	M8(Oxidation)	22.68			0.0534116	1	1	26		2	809.407	1617.81	1.0002	48.8213	4139	4139	MS2	8/128	cyto_07.RAW
	EGNDLYMEMK	System.Drawing.Bitmap	25.44	0.0241466
		A2	A3	Sequence	Protein Accessions	# Proteins	# Protein Groups	Activation Type	Modifications	IonScore	Probability	XCorr	Exp Value	Δ Score	Rank	Identity High	Homology Threshold	Charge	m/z [Da]	MH+ [Da]	ΔM [ppm]	RT [min]	First Scan	Last Scan	MS Order	Ions Matched	Spectrum File	Annotation
		Medium		EGNDLYmEMK	D1GJK2;D1J7B4	2	2	CID	M7(Oxidation)	25.44			0.0241466	1	1	26	14	2	623.26	1245.51	-0.232514	40.6914	3069	3069	MS2	6/100	cyto_07.RAW
		Medium		EGNDLYMEmK	D1GJK2;D1J7B4	2	2	CID	M9(Oxidation)	20.92			0.0683686	1	1	26	16	2	623.26	1245.51	-0.134506	36.4647	2525	2525	MS2	6/100	cyto_07.RAW
		Medium		EGNDLYMEMK	D1GJK2;D1J7B4	2	2	CID		20.36			0.0805393	1	1	26	22	2	615.263	1229.52	0.890695	46.3597	3812	3812	MS2	7/100	cyto_07.RAW
		Medium		EGNDLYmEmK	D1GJK2;D1J7B4	2	2	CID	M7(Oxidation), M9(Oxidation)	18.81			0.0835168	1	1	25		2	631.257	1261.51	-0.359588	30.3859	1819	1819	MS2	6/100	cyto_07.RAW
	AISMSATDGLQR	System.Drawing.Bitmap	21.3	0.0778376
		A2	A3	Sequence	Protein Accessions	# Proteins	# Protein Groups	Activation Type	Modifications	IonScore	Probability	XCorr	Exp Value	Δ Score	Rank	Identity High	Homology Threshold	Charge	m/z [Da]	MH+ [Da]	ΔM [ppm]	RT [min]	First Scan	Last Scan	MS Order	Ions Matched	Spectrum File	Annotation
		Medium		AISMSATDGLQR	D1GJK2	1	1	CID		21.3			0.0778376		2	27		2	625.313	1249.62	-0.724056	37.4226	2645	2645	MS2	4/100	cyto_07.RAW
	IGLFGGAGVGK	System.Drawing.Bitmap	21.11	0.0305912	System.Drawing.Bitmap	25.8251	2.70641
		A2	A3	Sequence	Protein Accessions	# Proteins	# Protein Groups	Activation Type	Modifications	IonScore	Probability	XCorr	Exp Value	Δ Score	Rank	Identity High	Homology Threshold	Charge	m/z [Da]	MH+ [Da]	ΔM [ppm]	RT [min]	First Scan	Last Scan	MS Order	Ions Matched	Spectrum File	Annotation
		Medium		IGLFGGAGVGK	D1GJK2;D7FXG1;D1J7B4	3	3	CID		21.11			0.0305912	1	1	22		2	488.285	975.564	1.29449	58.252	5223	5223	MS2	5/82	cyto_07.RAW
		Medium		IGLFGGAGVGK	D1GJK2;D7FXG1;D1J7B4	3	3	CID		20.22			0.0384995	1	1	23		2	488.284	975.561	-1.27063	55.0025	4917	4917	MS2	5/82	cyto_07.RAW
		Medium		IGLFGGAGVGK	D1GJK2;D7FXG1;D1J7B4	3	3	CID		19.73			0.0430978	1	1	23	19	2	488.284	975.562	-0.707555	64.833	5945	5945	MS2	6/82	cyto_07.RAW
		Medium		IGLFGGAGVGK	D1GJK2;D7FXG1;D1J7B4	3	3	CID		16.19			0.0949723	1	1	22		2	488.285	975.563	0.29347	61.7759	5611	5611	MS2	4/82	cyto_07.RAW
		Medium		IGLFGGAGVGK	D1GJK2;D7FXG1;D1J7B4	3	3	CID		14.21			0.153623	1	1	23	17	2	488.284	975.561	-0.832684	85.5191	7542	7542	MS2	4/82	cyto_07.RAW
			Medium	IGLFGGAGVGK	D7FXG1;D1J7B4	3	2	CID			25.8251	2.70641		0.247232	1	22		2	488.285	975.564	1.29449	58.252	5223	5223	MS2	15/20	cyto_07.RAW
	TREGNDLYMEMK	System.Drawing.Bitmap	20.81	0.0929433	System.Drawing.Bitmap	24.5341	2.93864
		A2	A3	Sequence	Protein Accessions	# Proteins	# Protein Groups	Activation Type	Modifications	IonScore	Probability	XCorr	Exp Value	Δ Score	Rank	Identity High	Homology Threshold	Charge	m/z [Da]	MH+ [Da]	ΔM [ppm]	RT [min]	First Scan	Last Scan	MS Order	Ions Matched	Spectrum File	Annotation
		Medium		TREGNDLYmEMK	D1GJK2;D1J7B4	2	2	CID	M9(Oxidation)	20.81			0.0929433	1	1	27	22	2	751.834	1502.66	0.134689	36.7994	2566	2566	MS2	5/126	cyto_07.RAW
			Medium	TREGNDLYmEMK	D1J7B4	2	1	CID	M9(Oxidation)		24.5341	2.93864		0.00680272	1	27	22	2	751.834	1502.66	0.134689	36.7994	2566	2566	MS2	9/22	cyto_07.RAW
	FVQAGSEVSALLGR	System.Drawing.Bitmap	18.06	0.0719048	System.Drawing.Bitmap	22.6869	3.05834
		A2	A3	Sequence	Protein Accessions	# Proteins	# Protein Groups	Activation Type	Modifications	IonScore	Probability	XCorr	Exp Value	Δ Score	Rank	Identity High	Homology Threshold	Charge	m/z [Da]	MH+ [Da]	ΔM [ppm]	RT [min]	First Scan	Last Scan	MS Order	Ions Matched	Spectrum File	Annotation
		Medium		FVQAGSEVSALLGR	D1GJK2;D1J7B4	2	2	CID		18.06			0.0719048	1	1	23		3	478.598	1433.78	2.91783	60.1635	5427	5427	MS2	12/132	cyto_07.RAW
			Medium	FVQAGSEVSALLGR	D1J7B4	2	1	CID			22.6869	3.05834		0.591503	1	23		3	478.598	1433.78	2.91783	60.1635	5427	5427	MS2	20/52	cyto_07.RAW
	VVDLLAPYR	System.Drawing.Bitmap	15.67	0.112473
		A2	A3	Sequence	Protein Accessions	# Proteins	# Protein Groups	Activation Type	Modifications	IonScore	Probability	XCorr	Exp Value	Δ Score	Rank	Identity High	Homology Threshold	Charge	m/z [Da]	MH+ [Da]	ΔM [ppm]	RT [min]	First Scan	Last Scan	MS Order	Ions Matched	Spectrum File	Annotation
		Medium		VVDLLAPYR	D1GJK2;D1J7B4	2	2	CID		15.67			0.112473	1	1	23		2	523.305	1045.6	-0.514608	66.4967	6109	6109	MS2	6/64	cyto_07.RAW
D7FZS6	440	48.599	8.82178	Elongation factor 1-alpha OS=Ectocarpus siliculosus GN=EEF1A2 PE=3 SV=1 - [D7FZS6_ECTSI]	15	7	5	103.458	15	5	5	37.0624	5.23	2	2
	Sequence	A2	Max. IonScore of A2	Max. Expectation Value of A2	A3	Max. ProbabilityScore of A3	Max. XCorr of A3
	TGDACMVNMEPSKPMCVESFQEYPPLGR	System.Drawing.Bitmap	27.66	0.0239954
		A2	A3	Sequence	Protein Accessions	# Proteins	# Protein Groups	Activation Type	Modifications	IonScore	Probability	XCorr	Exp Value	Δ Score	Rank	Identity High	Homology Threshold	Charge	m/z [Da]	MH+ [Da]	ΔM [ppm]	RT [min]	First Scan	Last Scan	MS Order	Ions Matched	Spectrum File	Annotation
		Medium		TGDAcmVNmEPSKPmcVESFQEYPPLGR	D7FZS6	1	1	CID	C5(Carbamidomethyl), M6(Oxidation), M9(Oxidation), M15(Oxidation), C16(Carbamidomethyl)	27.66			0.0239954	1	1	28		3	1093.47	3278.4	1.75289	50.9999	4446	4446	MS2	14/298	cyto_07.RAW
	YNFTVIDAPGHR	System.Drawing.Bitmap	19.92	0.0932011	System.Drawing.Bitmap	49.5555	2.71867
		A2	A3	Sequence	Protein Accessions	# Proteins	# Protein Groups	Activation Type	Modifications	IonScore	Probability	XCorr	Exp Value	Δ Score	Rank	Identity High	Homology Threshold	Charge	m/z [Da]	MH+ [Da]	ΔM [ppm]	RT [min]	First Scan	Last Scan	MS Order	Ions Matched	Spectrum File	Annotation
		Medium		YNFTVIDAPGHR	D7FZS6	1	1	CID		19.92			0.0932011	1	1	26		2	695.351	1389.69	2.06805	47.8939	4017	4017	MS2	8/114	cyto_07.RAW
			Medium	YNFTVIDAPGHR		1	0	CID			49.5555	2.71867		0.0441176	1	26		2	695.351	1389.69	2.06805	47.8939	4017	4017	MS2	10/22	cyto_07.RAW
	LPLQDVYK	System.Drawing.Bitmap	18.66	0.061265
		A2	A3	Sequence	Protein Accessions	# Proteins	# Protein Groups	Activation Type	Modifications	IonScore	Probability	XCorr	Exp Value	Δ Score	Rank	Identity High	Homology Threshold	Charge	m/z [Da]	MH+ [Da]	ΔM [ppm]	RT [min]	First Scan	Last Scan	MS Order	Ions Matched	Spectrum File	Annotation
		Medium		LPLQDVYK	D7FZS6	1	1	CID		18.66			0.061265	0.421053	1	23		2	488.279	975.55	-0.729606	48.5211	4100	4100	MS2	7/64	cyto_07.RAW
	IGGIGTVPVGR	System.Drawing.Bitmap	15.77	0.0397275	System.Drawing.Bitmap	17.5987	2.88441
		A2	A3	Sequence	Protein Accessions	# Proteins	# Protein Groups	Activation Type	Modifications	IonScore	Probability	XCorr	Exp Value	Δ Score	Rank	Identity High	Homology Threshold	Charge	m/z [Da]	MH+ [Da]	ΔM [ppm]	RT [min]	First Scan	Last Scan	MS Order	Ions Matched	Spectrum File	Annotation
		Medium		IGGIGTVPVGR	D7FZS6	1	1	CID		15.77			0.0397275	1	1	18		2	513.309	1025.61	0.719779	49.0661	4176	4176	MS2	5/80	cyto_07.RAW
			Medium	IGGIGTVPVGR		1	0	CID			17.5987	2.88441		0.197917	1	18		2	513.309	1025.61	0.719779	49.0661	4176	4176	MS2	12/20	cyto_07.RAW
	FKEITQK	System.Drawing.Bitmap	13.98	0.0839884
		A2	A3	Sequence	Protein Accessions	# Proteins	# Protein Groups	Activation Type	Modifications	IonScore	Probability	XCorr	Exp Value	Δ Score	Rank	Identity High	Homology Threshold	Charge	m/z [Da]	MH+ [Da]	ΔM [ppm]	RT [min]	First Scan	Last Scan	MS Order	Ions Matched	Spectrum File	Annotation
		Medium		FKEITQK	D7FZS6	1	1	CID		13.98			0.0839884	1	1	20		2	447.258	893.509	-0.329755	26.425	1360	1360	MS2	4/62	cyto_07.RAW
D7G7Q2	192	19.6579	9.40771	Imm downregulated 23 OS=Ectocarpus siliculosus GN=Esi_0085_0010 PE=4 SV=1 - [D7G7Q2_ECTSI]	14.58	3	2	126.225	4.69	1	1	25.3671	14.58	2	2
	Sequence	A2	Max. IonScore of A2	Max. Expectation Value of A2	A3	Max. ProbabilityScore of A3	Max. XCorr of A3
	TPLGTVYQR	System.Drawing.Bitmap	16.46	0.138955	System.Drawing.Bitmap	35.6538	2.81059
		A2	A3	Sequence	Protein Accessions	# Proteins	# Protein Groups	Activation Type	Modifications	IonScore	Probability	XCorr	Exp Value	Δ Score	Rank	Identity High	Homology Threshold	Charge	m/z [Da]	MH+ [Da]	ΔM [ppm]	RT [min]	First Scan	Last Scan	MS Order	Ions Matched	Spectrum File	Annotation
		Medium		TPLGTVYQR		1	0	CID		16.46			0.138955	1	1	24	18	2	517.785	1034.56	-0.272222	41.4762	3169	3169	MS2	5/74	cyto_07.RAW
			Medium	TPLGTVYQR	D7G7Q2	1	1	CID			35.6538	2.81059		0.491103	1	24		2	517.785	1034.56	-0.15423	38.4491	2777	2777	MS2	12/16	cyto_07.RAW
	SGYNGAGDGQGFGSEFDYK				System.Drawing.Bitmap	15.0554	2.79659
		A2	A3	Sequence	Protein Accessions	# Proteins	# Protein Groups	Activation Type	Modifications	IonScore	Probability	XCorr	Exp Value	Δ Score	Rank	Identity High	Homology Threshold	Charge	m/z [Da]	MH+ [Da]	ΔM [ppm]	RT [min]	First Scan	Last Scan	MS Order	Ions Matched	Spectrum File	Annotation
			Medium	SGYNGAGDGQGFGSEFDYK	D7G7Q2	1	1	CID			15.0554	2.79659		0.15	1	27		2	978.408	1955.81	2.59354	52.0303	4587	4587	MS2	15/36	cyto_07.RAW
D8LLY2	749	80.3963	4.70361	30S ribosomal protein S1 OS=Ectocarpus siliculosus GN=Esi_0038_0064 PE=4 SV=1 - [D8LLY2_ECTSI]	14.15	8	8	92.7735	11.62	6	6	38.959	2.54	2	2
	Sequence	A2	Max. IonScore of A2	Max. Expectation Value of A2	A3	Max. ProbabilityScore of A3	Max. XCorr of A3
	EEGYEGATGGNMGGGGGGGNDR	System.Drawing.Bitmap	25.21	0.0271171
		A2	A3	Sequence	Protein Accessions	# Proteins	# Protein Groups	Activation Type	Modifications	IonScore	Probability	XCorr	Exp Value	Δ Score	Rank	Identity High	Homology Threshold	Charge	m/z [Da]	MH+ [Da]	ΔM [ppm]	RT [min]	First Scan	Last Scan	MS Order	Ions Matched	Spectrum File	Annotation
		Medium		EEGYEGATGGNmGGGGGGGNDR	D8LLY2	1	1	CID	M12(Oxidation)	25.21			0.0271171	1	1	26		2	1007.9	2014.78	2.15439	26.3245	1351	1351	MS2	10/230	cyto_07.RAW
	DVSHLAGSDPTEFRK	System.Drawing.Bitmap	24.8	0.0350999
		A2	A3	Sequence	Protein Accessions	# Proteins	# Protein Groups	Activation Type	Modifications	IonScore	Probability	XCorr	Exp Value	Δ Score	Rank	Identity High	Homology Threshold	Charge	m/z [Da]	MH+ [Da]	ΔM [ppm]	RT [min]	First Scan	Last Scan	MS Order	Ions Matched	Spectrum File	Annotation
		Medium		DVSHLAGSDPTEFRK	D8LLY2	1	1	CID		24.8			0.0350999	1	1	27	16	2	829.91	1658.81	-0.410915	38.946	2844	2844	MS2	6/136	cyto_07.RAW
	DPDEFIPGR	System.Drawing.Bitmap	22.96	0.0475475
		A2	A3	Sequence	Protein Accessions	# Proteins	# Protein Groups	Activation Type	Modifications	IonScore	Probability	XCorr	Exp Value	Δ Score	Rank	Identity High	Homology Threshold	Charge	m/z [Da]	MH+ [Da]	ΔM [ppm]	RT [min]	First Scan	Last Scan	MS Order	Ions Matched	Spectrum File	Annotation
		Medium		DPDEFIPGR	D8LLY2	1	1	CID		22.96			0.0475475	1	1	26	22	2	523.252	1045.5	0.895181	47.341	3941	3941	MS2	7/70	cyto_07.RAW
	VDSVYNSVEIGQDVR	System.Drawing.Bitmap	22.34	0.0633038
		A2	A3	Sequence	Protein Accessions	# Proteins	# Protein Groups	Activation Type	Modifications	IonScore	Probability	XCorr	Exp Value	Δ Score	Rank	Identity High	Homology Threshold	Charge	m/z [Da]	MH+ [Da]	ΔM [ppm]	RT [min]	First Scan	Last Scan	MS Order	Ions Matched	Spectrum File	Annotation
		Medium		VDSVYNSVEIGQDVR	D8LLY2	1	1	CID		22.34			0.0633038	1	1	27	18	2	840.414	1679.82	-2.12964	50.5496	4379	4379	MS2	11/152	cyto_07.RAW
	IMEVNTANNK	System.Drawing.Bitmap	19.55	0.112027
		A2	A3	Sequence	Protein Accessions	# Proteins	# Protein Groups	Activation Type	Modifications	IonScore	Probability	XCorr	Exp Value	Δ Score	Rank	Identity High	Homology Threshold	Charge	m/z [Da]	MH+ [Da]	ΔM [ppm]	RT [min]	First Scan	Last Scan	MS Order	Ions Matched	Spectrum File	Annotation
		Medium		IMEVNTANNK	D8LLY2	1	1	CID		19.55			0.112027	1	1	27	20	2	567.285	1133.56	1.02919	30.2053	1802	1802	MS2	7/88	cyto_07.RAW
	SGGGYGDEGFGAEGGR	System.Drawing.Bitmap	17.65	0.152035
		A2	A3	Sequence	Protein Accessions	# Proteins	# Protein Groups	Activation Type	Modifications	IonScore	Probability	XCorr	Exp Value	Δ Score	Rank	Identity High	Homology Threshold	Charge	m/z [Da]	MH+ [Da]	ΔM [ppm]	RT [min]	First Scan	Last Scan	MS Order	Ions Matched	Spectrum File	Annotation
		Medium		SGGGYGDEGFGAEGGR	D8LLY2	1	1	CID		17.65			0.152035	1	1	26	17	2	736.806	1472.6	0.445752	37.2529	2624	2624	MS2	6/144	cyto_07.RAW
	VIEVDVDNCR				System.Drawing.Bitmap	21.2749	2.88629
		A2	A3	Sequence	Protein Accessions	# Proteins	# Protein Groups	Activation Type	Modifications	IonScore	Probability	XCorr	Exp Value	Δ Score	Rank	Identity High	Homology Threshold	Charge	m/z [Da]	MH+ [Da]	ΔM [ppm]	RT [min]	First Scan	Last Scan	MS Order	Ions Matched	Spectrum File	Annotation
			Medium	VIEVDVDNcR	D8LLY2	1	1	CID	C9(Carbamidomethyl)		21.2749	2.88629		0.401384	1	26	16	2	609.793	1218.58	0.0340063	40.1897	3013	3013	MS2	13/18	cyto_07.RAW
	ILEADPSSR				System.Drawing.Bitmap	17.8911	2.67856
		A2	A3	Sequence	Protein Accessions	# Proteins	# Protein Groups	Activation Type	Modifications	IonScore	Probability	XCorr	Exp Value	Δ Score	Rank	Identity High	Homology Threshold	Charge	m/z [Da]	MH+ [Da]	ΔM [ppm]	RT [min]	First Scan	Last Scan	MS Order	Ions Matched	Spectrum File	Annotation
			Medium	ILEADPSSR	D8LLY2	1	1	CID			17.8911	2.67856		0.309701	1	26		2	494.259	987.51	-0.67443	30.8872	1873	1873	MS2	10/16	cyto_07.RAW
D8LUC2	213	22.7726	9.1001	Putative uncharacterized protein OS=Ectocarpus siliculosus GN=Esi_0099_0089 PE=4 SV=1 - [D8LUC2_ECTSI]	14.08	4	3	150.799	14.08	3	3	20.6732	4.69	1	1
	Sequence	A2	Max. IonScore of A2	Max. Expectation Value of A2	A3	Max. ProbabilityScore of A3	Max. XCorr of A3
	DIEQLTVYAR	System.Drawing.Bitmap	23.28	0.0411157	System.Drawing.Bitmap	4.68672	2.88344
		A2	A3	Sequence	Protein Accessions	# Proteins	# Protein Groups	Activation Type	Modifications	IonScore	Probability	XCorr	Exp Value	Δ Score	Rank	Identity High	Homology Threshold	Charge	m/z [Da]	MH+ [Da]	ΔM [ppm]	RT [min]	First Scan	Last Scan	MS Order	Ions Matched	Spectrum File	Annotation
		Medium		DIEQLTVYAR	D8LUC2	1	1	CID		23.28			0.0411157	1	1	26	17	2	604.32	1207.63	0.0929391	53.8501	4817	4817	MS2	8/94	cyto_07.RAW
			Medium	DIEQLTVYAR		1	0	CID			4.68672	2.88344		0.232639	1	26	17	2	604.32	1207.63	0.0929391	53.8501	4817	4817	MS2	10/18	cyto_07.RAW
	LQTVPGFIEGK	System.Drawing.Bitmap	18.13	0.0738314
		A2	A3	Sequence	Protein Accessions	# Proteins	# Protein Groups	Activation Type	Modifications	IonScore	Probability	XCorr	Exp Value	Δ Score	Rank	Identity High	Homology Threshold	Charge	m/z [Da]	MH+ [Da]	ΔM [ppm]	RT [min]	First Scan	Last Scan	MS Order	Ions Matched	Spectrum File	Annotation
		Medium		LQTVPGFIEGK	D8LUC2	1	1	CID		18.13			0.0738314	1	1	23		2	594.835	1188.66	1.06045	52.0709	4593	4593	MS2	6/110	cyto_07.RAW
	SSDQAFMTK	System.Drawing.Bitmap	16.55	0.164876
		A2	A3	Sequence	Protein Accessions	# Proteins	# Protein Groups	Activation Type	Modifications	IonScore	Probability	XCorr	Exp Value	Δ Score	Rank	Identity High	Homology Threshold	Charge	m/z [Da]	MH+ [Da]	ΔM [ppm]	RT [min]	First Scan	Last Scan	MS Order	Ions Matched	Spectrum File	Annotation
		Medium		SSDQAFmTK	D8LUC2	1	1	CID	M7(Oxidation)	16.55			0.164876	1	1	25	19	2	515.729	1030.45	0.177761	26.6061	1378	1378	MS2	6/88	cyto_07.RAW
D7FPA4	146	16.4299	10.0815	Putative uncharacterized protein OS=Ectocarpus siliculosus GN=Esi_0188_0002 PE=3 SV=1 - [D7FPA4_ECTSI]	13.7	2	2	29.6539	5.48	1	1	5.23859	8.22	1	1
	Sequence	A2	Max. IonScore of A2	Max. Expectation Value of A2	A3	Max. ProbabilityScore of A3	Max. XCorr of A3
	NLLVADPR	System.Drawing.Bitmap	20.83	0.021477
		A2	A3	Sequence	Protein Accessions	# Proteins	# Protein Groups	Activation Type	Modifications	IonScore	Probability	XCorr	Exp Value	Δ Score	Rank	Identity High	Homology Threshold	Charge	m/z [Da]	MH+ [Da]	ΔM [ppm]	RT [min]	First Scan	Last Scan	MS Order	Ions Matched	Spectrum File	Annotation
		Medium		NLLVADPR	D7FPA4	1	1	CID		20.83			0.021477	1	1	21		2	449.261	897.516	0.424838	42.421	3291	3291	MS2	4/70	cyto_07.RAW
	TFEPVLLLGPAR				System.Drawing.Bitmap	27.693	2.86061
		A2	A3	Sequence	Protein Accessions	# Proteins	# Protein Groups	Activation Type	Modifications	IonScore	Probability	XCorr	Exp Value	Δ Score	Rank	Identity High	Homology Threshold	Charge	m/z [Da]	MH+ [Da]	ΔM [ppm]	RT [min]	First Scan	Last Scan	MS Order	Ions Matched	Spectrum File	Annotation
			Medium	TFEPVLLLGPAR	D7FPA4	1	1	CID			27.693	2.86061		0.706294	1	20		2	656.885	1312.76	-0.0339739	66.8038	6139	6139	MS2	15/22	cyto_07.RAW
D8LPQ0	424	46.7726	5.33838	CbbX protein OS=Ectocarpus siliculosus GN=cbbX PE=4 SV=1 - [D8LPQ0_ECTSI]	13.68	5	5	279.297	11.56	4	4	54.1497	2.12	1	1
	Sequence	A2	Max. IonScore of A2	Max. Expectation Value of A2	A3	Max. ProbabilityScore of A3	Max. XCorr of A3
	KLSEALEAADVEAR	System.Drawing.Bitmap	23.67	0.035222
		A2	A3	Sequence	Protein Accessions	# Proteins	# Protein Groups	Activation Type	Modifications	IonScore	Probability	XCorr	Exp Value	Δ Score	Rank	Identity High	Homology Threshold	Charge	m/z [Da]	MH+ [Da]	ΔM [ppm]	RT [min]	First Scan	Last Scan	MS Order	Ions Matched	Spectrum File	Annotation
		Medium		KLSEALEAADVEAR	D8LPQ0	1	1	CID		23.67			0.035222	1	1	26	21	3	501.267	1501.79	1.19122	44.9157	3616	3616	MS2	14/148	cyto_07.RAW
	VFNNAVVSEGDGGMVSEK	System.Drawing.Bitmap	22.58	0.0687336
		A2	A3	Sequence	Protein Accessions	# Proteins	# Protein Groups	Activation Type	Modifications	IonScore	Probability	XCorr	Exp Value	Δ Score	Rank	Identity High	Homology Threshold	Charge	m/z [Da]	MH+ [Da]	ΔM [ppm]	RT [min]	First Scan	Last Scan	MS Order	Ions Matched	Spectrum File	Annotation
		Medium		VFNNAVVSEGDGGMVSEK	D8LPQ0	1	1	CID		22.58			0.0687336	1	1	27		2	919.934	1838.86	0.887507	48.7157	4123	4123	MS2	6/184	cyto_07.RAW
	FPFFSNAR	System.Drawing.Bitmap	20.38	0.0645935
		A2	A3	Sequence	Protein Accessions	# Proteins	# Protein Groups	Activation Type	Modifications	IonScore	Probability	XCorr	Exp Value	Δ Score	Rank	Identity High	Homology Threshold	Charge	m/z [Da]	MH+ [Da]	ΔM [ppm]	RT [min]	First Scan	Last Scan	MS Order	Ions Matched	Spectrum File	Annotation
		Medium		FPFFSNAR	D8LPQ0	1	1	CID		20.38			0.0645935	1	1	25	15	2	493.249	985.492	2.59104	57.0956	5111	5111	MS2	5/60	cyto_07.RAW
	QGHVVVATR	System.Drawing.Bitmap	14.24	0.167633
		A2	A3	Sequence	Protein Accessions	# Proteins	# Protein Groups	Activation Type	Modifications	IonScore	Probability	XCorr	Exp Value	Δ Score	Rank	Identity High	Homology Threshold	Charge	m/z [Da]	MH+ [Da]	ΔM [ppm]	RT [min]	First Scan	Last Scan	MS Order	Ions Matched	Spectrum File	Annotation
		Medium		QGHVVVATR	D8LPQ0	1	1	CID		14.24			0.167633	1	1	23		2	483.777	966.547	-0.527015	23.758	1088	1088	MS2	7/80	cyto_07.RAW
	LAEEAADQR				System.Drawing.Bitmap	35.0252	2.84303
		A2	A3	Sequence	Protein Accessions	# Proteins	# Protein Groups	Activation Type	Modifications	IonScore	Probability	XCorr	Exp Value	Δ Score	Rank	Identity High	Homology Threshold	Charge	m/z [Da]	MH+ [Da]	ΔM [ppm]	RT [min]	First Scan	Last Scan	MS Order	Ions Matched	Spectrum File	Annotation
			Medium	LAEEAADQR	D8LPQ0	1	1	CID			35.0252	2.84303		0.309859	1	25		2	501.746	1002.48	-0.331666	27.0876	1439	1439	MS2	13/16	cyto_07.RAW
D8LJ96	194	21.3057	6.88818	Glyoxalase family protein (Fragment) OS=Ectocarpus siliculosus GN=Esi_0024_0152 PE=4 SV=1 - [D8LJ96_ECTSI]	13.4	2	2	60.6	13.4	2	2	13.1544	0
	Sequence	A2	Max. IonScore of A2	Max. Expectation Value of A2	A3	Max. ProbabilityScore of A3	Max. XCorr of A3
	LHLNTDDPIGVGAK	System.Drawing.Bitmap	22.76	0.0304556
		A2	A3	Sequence	Protein Accessions	# Proteins	# Protein Groups	Activation Type	Modifications	IonScore	Probability	XCorr	Exp Value	Δ Score	Rank	Identity High	Homology Threshold	Charge	m/z [Da]	MH+ [Da]	ΔM [ppm]	RT [min]	First Scan	Last Scan	MS Order	Ions Matched	Spectrum File	Annotation
		Medium		LHLNTDDPIGVGAK	D8LJ96	2	1	CID		22.76			0.0304556	1	1	24	17	3	483.928	1449.77	0.481509	46.0107	3765	3765	MS2	10/128	cyto_07.RAW
	MDTGAISTPHAR	System.Drawing.Bitmap	18.41	0.145654
		A2	A3	Sequence	Protein Accessions	# Proteins	# Protein Groups	Activation Type	Modifications	IonScore	Probability	XCorr	Exp Value	Δ Score	Rank	Identity High	Homology Threshold	Charge	m/z [Da]	MH+ [Da]	ΔM [ppm]	RT [min]	First Scan	Last Scan	MS Order	Ions Matched	Spectrum File	Annotation
		Medium		mDTGAISTPHAR	D8LJ96	2	1	CID	M1(Oxidation)	18.41			0.145654	1	1	27	14	3	424.872	1272.6	0.228824	27.4916	1484	1484	MS2	9/100	cyto_07.RAW
D7FQZ4	566	60.7587	5.31299	Ketol-acid reductoisomerase OS=Ectocarpus siliculosus GN=Esi_0021_0135 PE=4 SV=1 - [D7FQZ4_ECTSI]	13.25	6	5	83.0184	11.13	4	4	39.6357	4.06	2	2
	Sequence	A2	Max. IonScore of A2	Max. Expectation Value of A2	A3	Max. ProbabilityScore of A3	Max. XCorr of A3
	VCSELRPAVDISCAAPSTVK	System.Drawing.Bitmap	22.25	0.0467595
		A2	A3	Sequence	Protein Accessions	# Proteins	# Protein Groups	Activation Type	Modifications	IonScore	Probability	XCorr	Exp Value	Δ Score	Rank	Identity High	Homology Threshold	Charge	m/z [Da]	MH+ [Da]	ΔM [ppm]	RT [min]	First Scan	Last Scan	MS Order	Ions Matched	Spectrum File	Annotation
		Medium		VcSELRPAVDIScAAPSTVK	D7FQZ4	1	1	CID	C2(Carbamidomethyl), C13(Carbamidomethyl)	22.25			0.0467595	1	1	25		3	720.698	2160.08	0.0149412	48.7747	4132	4132	MS2	18/210	cyto_07.RAW
	LYESLDQAGKDEFK	System.Drawing.Bitmap	18.14	0.152694
		A2	A3	Sequence	Protein Accessions	# Proteins	# Protein Groups	Activation Type	Modifications	IonScore	Probability	XCorr	Exp Value	Δ Score	Rank	Identity High	Homology Threshold	Charge	m/z [Da]	MH+ [Da]	ΔM [ppm]	RT [min]	First Scan	Last Scan	MS Order	Ions Matched	Spectrum File	Annotation
		Medium		LYESLDQAGKDEFK	D7FQZ4	1	1	CID		18.14			0.152694	1	1	26		2	821.902	1642.8	0.733772	45.8533	3742	3742	MS2	8/136	cyto_07.RAW
	SVYSACYAPAK	System.Drawing.Bitmap	17.95	0.157118	System.Drawing.Bitmap	23.0866	2.90554
		A2	A3	Sequence	Protein Accessions	# Proteins	# Protein Groups	Activation Type	Modifications	IonScore	Probability	XCorr	Exp Value	Δ Score	Rank	Identity High	Homology Threshold	Charge	m/z [Da]	MH+ [Da]	ΔM [ppm]	RT [min]	First Scan	Last Scan	MS Order	Ions Matched	Spectrum File	Annotation
		Medium		SVYSAcYAPAK	D7FQZ4	1	1	CID	C6(Carbamidomethyl)	17.95			0.157118	1	1	26	18	2	608.787	1216.57	-0.114569	36.3707	2516	2516	MS2	6/86	cyto_07.RAW
			Medium	SVYSAcYAPAK	D7FQZ4	1	1	CID	C6(Carbamidomethyl)		23.0866	2.90554		0.395189	1	26	18	2	608.787	1216.57	-0.114569	36.3707	2516	2516	MS2	13/20	cyto_07.RAW
	IGVVGWGSQAPAQAQNIR	System.Drawing.Bitmap	14.24	0.146914
		A2	A3	Sequence	Protein Accessions	# Proteins	# Protein Groups	Activation Type	Modifications	IonScore	Probability	XCorr	Exp Value	Δ Score	Rank	Identity High	Homology Threshold	Charge	m/z [Da]	MH+ [Da]	ΔM [ppm]	RT [min]	First Scan	Last Scan	MS Order	Ions Matched	Spectrum File	Annotation
		Medium		IGVVGWGSQAPAQAQNIR	D7FQZ4	1	1	CID		14.24			0.146914	1	1	22		3	618	1851.98	1.29382	53.5197	4772	4772	MS2	12/154	cyto_07.RAW
	QSSESITGPITK				System.Drawing.Bitmap	3.41139	2.96486
		A2	A3	Sequence	Protein Accessions	# Proteins	# Protein Groups	Activation Type	Modifications	IonScore	Probability	XCorr	Exp Value	Δ Score	Rank	Identity High	Homology Threshold	Charge	m/z [Da]	MH+ [Da]	ΔM [ppm]	RT [min]	First Scan	Last Scan	MS Order	Ions Matched	Spectrum File	Annotation
			Medium	QSSESITGPITK	D7FQZ4	1	1	CID			3.41139	2.96486		0.472973	1	26		2	624.327	1247.65	-0.348523	36.7563	2559	2559	MS2	11/22	cyto_07.RAW
D7FQF5	729	78.1116	5.59229	Transketolase OS=Ectocarpus siliculosus GN=Esi_0002_0327 PE=4 SV=1 - [D7FQF5_ECTSI]	12.89	9	7	370.65	9.88	6	5	109.69	4.8	3	3
	Sequence	A2	Max. IonScore of A2	Max. Expectation Value of A2	A3	Max. ProbabilityScore of A3	Max. XCorr of A3
	VFPNMDVMRPADPEETAAAYAAALDR	System.Drawing.Bitmap	26.28	0.0274363
		A2	A3	Sequence	Protein Accessions	# Proteins	# Protein Groups	Activation Type	Modifications	IonScore	Probability	XCorr	Exp Value	Δ Score	Rank	Identity High	Homology Threshold	Charge	m/z [Da]	MH+ [Da]	ΔM [ppm]	RT [min]	First Scan	Last Scan	MS Order	Ions Matched	Spectrum File	Annotation
		Medium		VFPNMDVmRPADPEETAAAYAAALDR	D7FQF5	1	1	CID	M8(Oxidation)	26.28			0.0274363	1	1	27		3	946.447	2837.33	0.754011	65.3842	5990	5990	MS2	14/282	cyto_07.RAW
		Medium		VFPNmDVMRPADPEETAAAYAAALDR	D7FQF5	1	1	CID	M5(Oxidation)	26.2			0.0279464	1	2	27		3	946.447	2837.33	0.754011	65.3842	5990	5990	MS2	14/282	cyto_07.RAW
	SCPMYVSGSADLHGSNK	System.Drawing.Bitmap	25.58	0.0361086
		A2	A3	Sequence	Protein Accessions	# Proteins	# Protein Groups	Activation Type	Modifications	IonScore	Probability	XCorr	Exp Value	Δ Score	Rank	Identity High	Homology Threshold	Charge	m/z [Da]	MH+ [Da]	ΔM [ppm]	RT [min]	First Scan	Last Scan	MS Order	Ions Matched	Spectrum File	Annotation
		Medium		ScPMYVSGSADLHGSNK	D7FQF5	1	1	CID	C2(Carbamidomethyl)	25.58			0.0361086	1	1	28		2	905.399	1809.79	0.720405	37.6976	2686	2686	MS2	11/158	cyto_07.RAW
	VAMEAGVSGLWYK	System.Drawing.Bitmap	25.48	0.0264735	System.Drawing.Bitmap	64.6916	2.90621
		A2	A3	Sequence	Protein Accessions	# Proteins	# Protein Groups	Activation Type	Modifications	IonScore	Probability	XCorr	Exp Value	Δ Score	Rank	Identity High	Homology Threshold	Charge	m/z [Da]	MH+ [Da]	ΔM [ppm]	RT [min]	First Scan	Last Scan	MS Order	Ions Matched	Spectrum File	Annotation
		Medium		VAmEAGVSGLWYK	D7FQF5	1	1	CID	M3(Oxidation)	25.48			0.0264735	1	1	26	15	2	713.856	1426.7	0.48008	53.3514	4747	4747	MS2	7/104	cyto_07.RAW
			Medium	VAmEAGVSGLWYK	D7FQF5	1	1	CID	M3(Oxidation)		64.6916	2.90621		0.628866	1	26	15	2	713.856	1426.7	0.48008	53.3514	4747	4747	MS2	16/24	cyto_07.RAW
	NFYYGIR	System.Drawing.Bitmap	22.85	0.0588838
		A2	A3	Sequence	Protein Accessions	# Proteins	# Protein Groups	Activation Type	Modifications	IonScore	Probability	XCorr	Exp Value	Δ Score	Rank	Identity High	Homology Threshold	Charge	m/z [Da]	MH+ [Da]	ΔM [ppm]	RT [min]	First Scan	Last Scan	MS Order	Ions Matched	Spectrum File	Annotation
		Medium		NFYYGIR	D7FQF5	1	1	CID		22.85			0.0588838	1	1	27	22	2	466.735	932.463	0.937484	47.7898	4001	4001	MS2	6/62	cyto_07.RAW
	FDQQSAEYK	System.Drawing.Bitmap	22.15	0.0493725
		A2	A3	Sequence	Protein Accessions	# Proteins	# Protein Groups	Activation Type	Modifications	IonScore	Probability	XCorr	Exp Value	Δ Score	Rank	Identity High	Homology Threshold	Charge	m/z [Da]	MH+ [Da]	ΔM [ppm]	RT [min]	First Scan	Last Scan	MS Order	Ions Matched	Spectrum File	Annotation
		Medium		FDQQSAEYK	D7FQF5	1	1	CID		22.15			0.0493725	0.5	1	26		2	558.254	1115.5	-0.107181	29.4051	1707	1707	MS2	6/86	cyto_07.RAW
	IAGQMVLQPIAK				System.Drawing.Bitmap	1	2.82487
		A2	A3	Sequence	Protein Accessions	# Proteins	# Protein Groups	Activation Type	Modifications	IonScore	Probability	XCorr	Exp Value	Δ Score	Rank	Identity High	Homology Threshold	Charge	m/z [Da]	MH+ [Da]	ΔM [ppm]	RT [min]	First Scan	Last Scan	MS Order	Ions Matched	Spectrum File	Annotation
			Medium	IAGQmVLQPIAK	D7FQF5	1	1	CID	M5(Oxidation)		1	2.82487		0.365248	1	23		2	642.871	1284.73	0.322697	46.2327	3796	3796	MS2	10/22	cyto_07.RAW
	DGPTALILTR				System.Drawing.Bitmap	20.6075	2.78656
		A2	A3	Sequence	Protein Accessions	# Proteins	# Protein Groups	Activation Type	Modifications	IonScore	Probability	XCorr	Exp Value	Δ Score	Rank	Identity High	Homology Threshold	Charge	m/z [Da]	MH+ [Da]	ΔM [ppm]	RT [min]	First Scan	Last Scan	MS Order	Ions Matched	Spectrum File	Annotation
			Medium	DGPTALILTR	D7FQF5	1	1	CID			20.6075	2.78656		0.351254	1	24		2	528.807	1056.61	0.869945	52.5458	4648	4648	MS2	13/18	cyto_07.RAW
D1J717	101	11.1121	4.25928	Ferredoxin OS=Ectocarpus siliculosus GN=petF PE=4 SV=1 - [D1J717_ECTSI]	12.87	1	1	59.03	12.87	1	1	5.56567	0
	Sequence	A2	Max. IonScore of A2	Max. Expectation Value of A2	A3	Max. ProbabilityScore of A3	Max. XCorr of A3
	AGACSSCAGQVMK	System.Drawing.Bitmap	18.76	0.124397
		A2	A3	Sequence	Protein Accessions	# Proteins	# Protein Groups	Activation Type	Modifications	IonScore	Probability	XCorr	Exp Value	Δ Score	Rank	Identity High	Homology Threshold	Charge	m/z [Da]	MH+ [Da]	ΔM [ppm]	RT [min]	First Scan	Last Scan	MS Order	Ions Matched	Spectrum File	Annotation
		Medium		AGAcSScAGQVMK	D1J717	1	1	CID	C4(Carbamidomethyl), C7(Carbamidomethyl)	18.76			0.124397	0.315789	1	26		2	663.784	1326.56	-0.0883851	28.4183	1592	1592	MS2	13/104	cyto_07.RAW
D8LFD6	471	51.589	6.75635	Serine hydroxymethyltransferase OS=Ectocarpus siliculosus GN=SHMT2 PE=3 SV=1 - [D8LFD6_ECTSI]	12.74	6	5	153.068	12.74	6	5	62.6016	0
	Sequence	A2	Max. IonScore of A2	Max. Expectation Value of A2	A3	Max. ProbabilityScore of A3	Max. XCorr of A3
	EAASPFDHCDVVTTTTHK	System.Drawing.Bitmap	25.1	0.0401738
		A2	A3	Sequence	Protein Accessions	# Proteins	# Protein Groups	Activation Type	Modifications	IonScore	Probability	XCorr	Exp Value	Δ Score	Rank	Identity High	Homology Threshold	Charge	m/z [Da]	MH+ [Da]	ΔM [ppm]	RT [min]	First Scan	Last Scan	MS Order	Ions Matched	Spectrum File	Annotation
		Medium		EAASPFDHcDVVTTTTHK	D8LFD6	1	1	CID	C9(Carbamidomethyl)	25.1			0.0401738	1	1	28	21	2	1008.46	2015.92	1.25278	39.2319	2882	2882	MS2	8/166	cyto_07.RAW
	YAEGVPGAR	System.Drawing.Bitmap	23.18	0.0459202
		A2	A3	Sequence	Protein Accessions	# Proteins	# Protein Groups	Activation Type	Modifications	IonScore	Probability	XCorr	Exp Value	Δ Score	Rank	Identity High	Homology Threshold	Charge	m/z [Da]	MH+ [Da]	ΔM [ppm]	RT [min]	First Scan	Last Scan	MS Order	Ions Matched	Spectrum File	Annotation
		Medium		YAEGVPGAR	D8LFD6	1	1	CID		23.18			0.0459202	1	1	26	17	2	460.235	919.463	-0.00859248	30.7761	1859	1859	MS2	4/64	cyto_07.RAW
	GMKEPEFR	System.Drawing.Bitmap	22.93	0.0494051
		A2	A3	Sequence	Protein Accessions	# Proteins	# Protein Groups	Activation Type	Modifications	IonScore	Probability	XCorr	Exp Value	Δ Score	Rank	Identity High	Homology Threshold	Charge	m/z [Da]	MH+ [Da]	ΔM [ppm]	RT [min]	First Scan	Last Scan	MS Order	Ions Matched	Spectrum File	Annotation
		Medium		GmKEPEFR	D8LFD6	1	1	CID	M2(Oxidation)	22.93			0.0494051	1	1	26	19	2	505.242	1009.48	-0.167369	26.9096	1420	1420	MS2	5/70	cyto_07.RAW
		Medium		GmKEPEFR	D8LFD6	1	1	CID	M2(Oxidation)	17.84			0.158682	1	1	26	17	2	505.242	1009.48	0.497714	30.1076	1792	1792	MS2	4/70	cyto_07.RAW
	YYGGNQVVDQIEGLCQSR	System.Drawing.Bitmap	20.9	0.0942883
		A2	A3	Sequence	Protein Accessions	# Proteins	# Protein Groups	Activation Type	Modifications	IonScore	Probability	XCorr	Exp Value	Δ Score	Rank	Identity High	Homology Threshold	Charge	m/z [Da]	MH+ [Da]	ΔM [ppm]	RT [min]	First Scan	Last Scan	MS Order	Ions Matched	Spectrum File	Annotation
		Medium		YYGGNQVVDQIEGLcQSR	D8LFD6	1	1	CID	C15(Carbamidomethyl)	20.9			0.0942883	1	1	27		3	695.994	2085.97	1.29712	60.1972	5430	5430	MS2	8/178	cyto_07.RAW
	VHITLNK	System.Drawing.Bitmap	16.82	0.0228767
		A2	A3	Sequence	Protein Accessions	# Proteins	# Protein Groups	Activation Type	Modifications	IonScore	Probability	XCorr	Exp Value	Δ Score	Rank	Identity High	Homology Threshold	Charge	m/z [Da]	MH+ [Da]	ΔM [ppm]	RT [min]	First Scan	Last Scan	MS Order	Ions Matched	Spectrum File	Annotation
		Medium		VHITLNK	D8LFD6	1	1	CID		16.82			0.0228767	1	1	17		2	412.753	824.499	0.0699406	31.9067	1991	1991	MS2	4/50	cyto_07.RAW
D8LTK5	357	38.2519	7.89893	Peroxidase OS=Ectocarpus siliculosus GN=Esi_0009_0009 PE=4 SV=1 - [D8LTK5_ECTSI]	12.61	6	4	82.6915	12.61	4	4	28.6527	6.16	2	2
	Sequence	A2	Max. IonScore of A2	Max. Expectation Value of A2	A3	Max. ProbabilityScore of A3	Max. XCorr of A3
	KDDDVAAVPPGGR	System.Drawing.Bitmap	25.43	0.0242023	System.Drawing.Bitmap	26.3375	2.89138
		A2	A3	Sequence	Protein Accessions	# Proteins	# Protein Groups	Activation Type	Modifications	IonScore	Probability	XCorr	Exp Value	Δ Score	Rank	Identity High	Homology Threshold	Charge	m/z [Da]	MH+ [Da]	ΔM [ppm]	RT [min]	First Scan	Last Scan	MS Order	Ions Matched	Spectrum File	Annotation
		Medium		KDDDVAAVPPGGR	D8LTK5	1	1	CID		25.43			0.0242023	1	1	26	17	2	648.831	1296.65	-0.185837	29.3845	1704	1704	MS2	6/124	cyto_07.RAW
			Medium	KDDDVAAVPPGGR		1	0	CID			26.3375	2.89138		0.370242	1	26	17	2	648.831	1296.65	-0.185837	29.3845	1704	1704	MS2	14/24	cyto_07.RAW
	YVDMYADNDK	System.Drawing.Bitmap	18.22	0.132581
		A2	A3	Sequence	Protein Accessions	# Proteins	# Protein Groups	Activation Type	Modifications	IonScore	Probability	XCorr	Exp Value	Δ Score	Rank	Identity High	Homology Threshold	Charge	m/z [Da]	MH+ [Da]	ΔM [ppm]	RT [min]	First Scan	Last Scan	MS Order	Ions Matched	Spectrum File	Annotation
		Medium		YVDmYADNDK	D8LTK5	1	1	CID	M4(Oxidation)	18.22			0.132581	1	1	26	15	2	625.256	1249.5	0.00935521	29.8949	1768	1768	MS2	10/88	cyto_07.RAW
	ADIEGIMDK	System.Drawing.Bitmap	17.39	0.167798	System.Drawing.Bitmap	46.4244	2.91577
		A2	A3	Sequence	Protein Accessions	# Proteins	# Protein Groups	Activation Type	Modifications	IonScore	Probability	XCorr	Exp Value	Δ Score	Rank	Identity High	Homology Threshold	Charge	m/z [Da]	MH+ [Da]	ΔM [ppm]	RT [min]	First Scan	Last Scan	MS Order	Ions Matched	Spectrum File	Annotation
		Medium		ADIEGIMDK	D8LTK5	1	1	CID		17.39			0.167798	1	1	26	17	2	496.242	991.477	0.377189	45.9092	3750	3750	MS2	8/76	cyto_07.RAW
			Medium	ADIEGIMDK		1	0	CID			46.4244	2.91577		0.267123	1	26	22	2	496.242	991.477	0.500309	45.0288	3633	3633	MS2	11/16	cyto_07.RAW
	EIVALSGAHALGR	System.Drawing.Bitmap	15.94	0.067491
		A2	A3	Sequence	Protein Accessions	# Proteins	# Protein Groups	Activation Type	Modifications	IonScore	Probability	XCorr	Exp Value	Δ Score	Rank	Identity High	Homology Threshold	Charge	m/z [Da]	MH+ [Da]	ΔM [ppm]	RT [min]	First Scan	Last Scan	MS Order	Ions Matched	Spectrum File	Annotation
		Medium		EIVALSGAHALGR	D8LTK5	1	1	CID		15.94			0.067491	1	1	21	17	3	431.915	1293.73	1.28914	46.061	3773	3773	MS2	8/106	cyto_07.RAW
D1J797	501	53.9212	4.90674	ATP synthase subunit alpha, chloroplastic 1 OS=Ectocarpus siliculosus GN=atpA PE=3 SV=1 - [D1J797_ECTSI]	12.57	9	5	362.824	12.57	6	5	91.4411	4.79	3	2
	Sequence	A2	Max. IonScore of A2	Max. Expectation Value of A2	A3	Max. ProbabilityScore of A3	Max. XCorr of A3
	QMSLLLR	System.Drawing.Bitmap	22.36	0.0461708
		A2	A3	Sequence	Protein Accessions	# Proteins	# Protein Groups	Activation Type	Modifications	IonScore	Probability	XCorr	Exp Value	Δ Score	Rank	Identity High	Homology Threshold	Charge	m/z [Da]	MH+ [Da]	ΔM [ppm]	RT [min]	First Scan	Last Scan	MS Order	Ions Matched	Spectrum File	Annotation
		Medium		QmSLLLR	D8LJM3;D1J797	3	2	CID	M2(Oxidation)	22.36			0.0461708	0.227273	1	25		2	438.752	876.497	-0.437611	42.2462	3267	3267	MS2	6/60	cyto_07.RAW
	ASSVAQAVTNLQEK	System.Drawing.Bitmap	19.87	0.0844917
		A2	A3	Sequence	Protein Accessions	# Proteins	# Protein Groups	Activation Type	Modifications	IonScore	Probability	XCorr	Exp Value	Δ Score	Rank	Identity High	Homology Threshold	Charge	m/z [Da]	MH+ [Da]	ΔM [ppm]	RT [min]	First Scan	Last Scan	MS Order	Ions Matched	Spectrum File	Annotation
		Medium		ASSVAQAVTNLQEK	D1J797	2	1	CID		19.87			0.0844917	1	1	26	16	2	723.385	1445.76	1.72863	49.6051	4252	4252	MS2	12/142	cyto_07.RAW
		Medium		ASSVAQAVTNLQEK	D1J797	2	1	CID		17.07			0.160996	1	1	26		2	723.385	1445.76	1.55977	49.7373	4272	4272	MS2	7/142	cyto_07.RAW
	EYLTSSKPEYLEIVNSSK	System.Drawing.Bitmap	18.7	0.104545
		A2	A3	Sequence	Protein Accessions	# Proteins	# Protein Groups	Activation Type	Modifications	IonScore	Probability	XCorr	Exp Value	Δ Score	Rank	Identity High	Homology Threshold	Charge	m/z [Da]	MH+ [Da]	ΔM [ppm]	RT [min]	First Scan	Last Scan	MS Order	Ions Matched	Spectrum File	Annotation
		Medium		EYLTSSKPEYLEIVNSSK	D1J797	1	1	CID		18.7			0.104545	1	1	25		3	696.357	2087.06	1.17177	53.3171	4742	4742	MS2	9/190	cyto_07.RAW
	QLTTEAETILK	System.Drawing.Bitmap	18.26	0.0806109	System.Drawing.Bitmap	16.9681	2.87174
		A2	A3	Sequence	Protein Accessions	# Proteins	# Protein Groups	Activation Type	Modifications	IonScore	Probability	XCorr	Exp Value	Δ Score	Rank	Identity High	Homology Threshold	Charge	m/z [Da]	MH+ [Da]	ΔM [ppm]	RT [min]	First Scan	Last Scan	MS Order	Ions Matched	Spectrum File	Annotation
		Medium		QLTTEAETILK	D1J797	1	1	CID		18.26			0.0806109	1	1	24	15	2	623.848	1246.69	0.334769	50.533	4376	4376	MS2	4/110	cyto_07.RAW
			Medium	QLTTEAETILK		1	0	CID			16.9681	2.87174		0.38676	1	24	15	2	623.848	1246.69	0.334769	50.533	4376	4376	MS2	8/20	cyto_07.RAW
	IAQIPVGDSLLGR	System.Drawing.Bitmap	15.07	0.0855722	System.Drawing.Bitmap	17.6202	2.89662
		A2	A3	Sequence	Protein Accessions	# Proteins	# Protein Groups	Activation Type	Modifications	IonScore	Probability	XCorr	Exp Value	Δ Score	Rank	Identity High	Homology Threshold	Charge	m/z [Da]	MH+ [Da]	ΔM [ppm]	RT [min]	First Scan	Last Scan	MS Order	Ions Matched	Spectrum File	Annotation
		Medium		IAQIPVGDSLLGR	D1J797	1	1	CID		15.07			0.0855722	1	1	21		2	669.891	1338.78	0.944784	65.1783	5974	5974	MS2	7/118	cyto_07.RAW
			Medium	IAQIPVGDSLLGR		1	0	CID			6.74434	2.89662		0.403448	1			2	669.892	1338.78	1.58305	62.0093	5637	5637	MS2	9/24	cyto_07.RAW
			Medium	IAQIPVGDSLLGR		1	0	CID			17.6202	2.70623		0.594096	1	21		2	669.891	1338.78	0.944784	65.1783	5974	5974	MS2	9/24	cyto_07.RAW
D7FY10	314	32.8033	4.71631	Putative uncharacterized protein OS=Ectocarpus siliculosus GN=Esi_0337_0035 PE=3 SV=1 - [D7FY10_ECTSI]	12.42	5	3	76.22	9.24	2	2	19.6323	12.42	3	3
	Sequence	A2	Max. IonScore of A2	Max. Expectation Value of A2	A3	Max. ProbabilityScore of A3	Max. XCorr of A3
	KIAEEAPGSSVGVR	System.Drawing.Bitmap	16.22	0.14685	System.Drawing.Bitmap	12.2035	2.95879
		A2	A3	Sequence	Protein Accessions	# Proteins	# Protein Groups	Activation Type	Modifications	IonScore	Probability	XCorr	Exp Value	Δ Score	Rank	Identity High	Homology Threshold	Charge	m/z [Da]	MH+ [Da]	ΔM [ppm]	RT [min]	First Scan	Last Scan	MS Order	Ions Matched	Spectrum File	Annotation
		Medium		KIAEEAPGSSVGVR		2	0	CID		16.22			0.14685	1	1	24	16	3	467.256	1399.75	-0.537071	33.0738	2132	2132	MS2	15/142	cyto_07.RAW
			Medium	KIAEEAPGSSVGVR	D7FY10	2	1	CID			12.2035	2.95879		0.283784	1	24	16	3	467.256	1399.75	-0.537071	33.0738	2132	2132	MS2	20/52	cyto_07.RAW
	QFPTVTTLNLGGGYK	System.Drawing.Bitmap	15.47	0.178789	System.Drawing.Bitmap	37.6854	2.93699
		A2	A3	Sequence	Protein Accessions	# Proteins	# Protein Groups	Activation Type	Modifications	IonScore	Probability	XCorr	Exp Value	Δ Score	Rank	Identity High	Homology Threshold	Charge	m/z [Da]	MH+ [Da]	ΔM [ppm]	RT [min]	First Scan	Last Scan	MS Order	Ions Matched	Spectrum File	Annotation
		Medium		QFPTVTTLNLGGGYK		2	0	CID		15.47			0.178789	1	1	24		2	798.428	1595.85	3.50595	61.3149	5563	5563	MS2	7/146	cyto_07.RAW
			Medium	QFPTVTTLNLGGGYK	D7FY10	2	1	CID			37.6854	2.93699		0.554422	1	25	17	2	798.426	1595.84	1.13469	60.0581	5415	5415	MS2	11/28	cyto_07.RAW
	VSGMSLDLVR				System.Drawing.Bitmap	15.7396	2.97911
		A2	A3	Sequence	Protein Accessions	# Proteins	# Protein Groups	Activation Type	Modifications	IonScore	Probability	XCorr	Exp Value	Δ Score	Rank	Identity High	Homology Threshold	Charge	m/z [Da]	MH+ [Da]	ΔM [ppm]	RT [min]	First Scan	Last Scan	MS Order	Ions Matched	Spectrum File	Annotation
			Medium	VSGMSLDLVR	D7FY10	1	1	CID			15.7396	2.97911		0.426174	1	25	21	2	538.793	1076.58	1.16229	53.2096	4730	4730	MS2	14/18	cyto_07.RAW
D1J7D6	488	53.9021	6.26514	Ribulose 1,5-bisphosphate carboxylase large subunit OS=Ectocarpus siliculosus GN=rbcL PE=3 SV=1 - [D1J7D6_ECTSI]	12.3	16	6	576.122	10.45	9	5	132.053	10.04	7	5
	Sequence	A2	Max. IonScore of A2	Max. Expectation Value of A2	A3	Max. ProbabilityScore of A3	Max. XCorr of A3
	MGYWDADYNVK	System.Drawing.Bitmap	25.21	0.0299794
		A2	A3	Sequence	Protein Accessions	# Proteins	# Protein Groups	Activation Type	Modifications	IonScore	Probability	XCorr	Exp Value	Δ Score	Rank	Identity High	Homology Threshold	Charge	m/z [Da]	MH+ [Da]	ΔM [ppm]	RT [min]	First Scan	Last Scan	MS Order	Ions Matched	Spectrum File	Annotation
		Medium		mGYWDADYNVK	D1J7D6	2	1	CID	M1(Oxidation)	25.21			0.0299794	1	1	26	19	2	689.293	1377.58	0.992322	48.7304	4125	4125	MS2	9/88	cyto_07.RAW
	FLYCMEGVNR	System.Drawing.Bitmap	23.92	0.0476473	System.Drawing.Bitmap	38.1125	2.89885
		A2	A3	Sequence	Protein Accessions	# Proteins	# Protein Groups	Activation Type	Modifications	IonScore	Probability	XCorr	Exp Value	Δ Score	Rank	Identity High	Homology Threshold	Charge	m/z [Da]	MH+ [Da]	ΔM [ppm]	RT [min]	First Scan	Last Scan	MS Order	Ions Matched	Spectrum File	Annotation
		Medium		FLYcmEGVNR	D1J7D6	3	1	CID	C4(Carbamidomethyl), M5(Oxidation)	23.92			0.0476473	1	1	27	15	2	652.792	1304.58	0.810842	42.4151	3290	3290	MS2	13/74	cyto_07.RAW
			Medium	FLYcMEGVNR	D1J7D6	3	1	CID	C4(Carbamidomethyl)		38.1125	2.89885		0.341379	1	27	19	2	644.795	1288.58	0.664	50.7622	4412	4412	MS2	14/18	cyto_07.RAW
	DYVGEGPEILR	System.Drawing.Bitmap	23.52	0.0469086	System.Drawing.Bitmap	32.9535	2.99138
		A2	A3	Sequence	Protein Accessions	# Proteins	# Protein Groups	Activation Type	Modifications	IonScore	Probability	XCorr	Exp Value	Δ Score	Rank	Identity High	Homology Threshold	Charge	m/z [Da]	MH+ [Da]	ΔM [ppm]	RT [min]	First Scan	Last Scan	MS Order	Ions Matched	Spectrum File	Annotation
		Medium		DYVGEGPEILR	D1J7D6	7	1	CID		23.52			0.0469086	1	1	27	23	2	624.318	1247.63	0.827046	51.1927	4471	4471	MS2	6/94	cyto_07.RAW
		Medium		DYVGEGPEILR	D1J7D6	7	1	CID		23.19			0.0506119	0.434783	1	27		2	624.317	1247.63	0.337837	52.7801	4680	4680	MS2	10/94	cyto_07.RAW
		Medium		DYVGEGPEILR	D1J7D6	7	1	CID		20.63			0.0977414	0.47619	1	27		2	624.318	1247.63	2.00115	53.4794	4766	4766	MS2	5/94	cyto_07.RAW
		Medium		DYVGEGPEILR	D1J7D6	7	1	CID		19.88			0.0971475	1	1	26	18	2	624.318	1247.63	1.51194	56.0139	5003	5003	MS2	5/94	cyto_07.RAW
		Medium		DYVGEGPEILR	D1J7D6	7	1	CID		19.32			0.123382	1	1	27	22	2	624.317	1247.63	0.435679	54.3313	4867	4867	MS2	5/94	cyto_07.RAW
			Medium	DYVGEGPEILR	D1J7D6	7	1	CID			32.9535	2.99138		0.35786	1	27		2	624.317	1247.63	0.337837	52.7801	4680	4680	MS2	15/20	cyto_07.RAW
	VALESMVLAR	System.Drawing.Bitmap	22.3	0.0368027	System.Drawing.Bitmap	17.8546	2.8934
		A2	A3	Sequence	Protein Accessions	# Proteins	# Protein Groups	Activation Type	Modifications	IonScore	Probability	XCorr	Exp Value	Δ Score	Rank	Identity High	Homology Threshold	Charge	m/z [Da]	MH+ [Da]	ΔM [ppm]	RT [min]	First Scan	Last Scan	MS Order	Ions Matched	Spectrum File	Annotation
		Medium		VALESmVLAR	D1J7D6	2	1	CID	M6(Oxidation)	22.3			0.0368027	1	1	24	19	2	552.808	1104.61	-0.243113	48.6808	4118	4118	MS2	8/74	cyto_07.RAW
			Medium	VALESmVLAR	D1J7D6	2	1	CID	M6(Oxidation)		17.8546	2.8934		0.373702	1	25		2	552.808	1104.61	0.751477	45.8489	3741	3741	MS2	14/18	cyto_07.RAW
	DTDILALFR	System.Drawing.Bitmap	15.4	0.144202	System.Drawing.Bitmap	63.5349	2.82343
		A2	A3	Sequence	Protein Accessions	# Proteins	# Protein Groups	Activation Type	Modifications	IonScore	Probability	XCorr	Exp Value	Δ Score	Rank	Identity High	Homology Threshold	Charge	m/z [Da]	MH+ [Da]	ΔM [ppm]	RT [min]	First Scan	Last Scan	MS Order	Ions Matched	Spectrum File	Annotation
		Medium		DTDILALFR	D1J7D6	3	1	CID		15.4			0.144202	1	1	23	20	2	532.292	1063.58	-0.685472	105.932	8614	8614	MS2	5/68	cyto_07.RAW
			Medium	DTDILALFR	D1J7D6	3	1	CID			44.6878	2.82343		0.319149	1	23		2	532.292	1063.58	-0.685472	81.8071	7301	7301	MS2	13/16	cyto_07.RAW
			Medium	DTDILALFR	D1J7D6	3	1	CID			25.9059	2.82335		0.340426	1	23		2	532.293	1063.58	0.232714	90.8397	7825	7825	MS2	11/16	cyto_07.RAW
			Medium	DTDILALFR	D1J7D6	3	1	CID			63.5349	2.73179		0.373626	1	23		2	532.293	1063.58	-0.455925	84.8245	7501	7501	MS2	14/16	cyto_07.RAW
	LEGDPLMVK				System.Drawing.Bitmap	20.139	2.6849
		A2	A3	Sequence	Protein Accessions	# Proteins	# Protein Groups	Activation Type	Modifications	IonScore	Probability	XCorr	Exp Value	Δ Score	Rank	Identity High	Homology Threshold	Charge	m/z [Da]	MH+ [Da]	ΔM [ppm]	RT [min]	First Scan	Last Scan	MS Order	Ions Matched	Spectrum File	Annotation
			Medium	LEGDPLMVK	D1J7D6	3	1	CID			20.139	2.6849		0.354478	1	26		2	501.271	1001.53	0.869827	47.9084	4019	4019	MS2	12/16	cyto_07.RAW
D7FRM0	488	52.5206	6.29053	Pyrophosphate-dependent phosphofructose kinase OS=Ectocarpus siliculosus GN=Esi_0216_0030 PE=4 SV=1 - [D7FRM0_ECTSI]	12.09	5	5	102.431	9.02	4	4	26.3367	3.07	1	1
	Sequence	A2	Max. IonScore of A2	Max. Expectation Value of A2	A3	Max. ProbabilityScore of A3	Max. XCorr of A3
	GAIEDAYHAEDK	System.Drawing.Bitmap	25.88	0.0299542
		A2	A3	Sequence	Protein Accessions	# Proteins	# Protein Groups	Activation Type	Modifications	IonScore	Probability	XCorr	Exp Value	Δ Score	Rank	Identity High	Homology Threshold	Charge	m/z [Da]	MH+ [Da]	ΔM [ppm]	RT [min]	First Scan	Last Scan	MS Order	Ions Matched	Spectrum File	Annotation
		Medium		GAIEDAYHAEDK	D7FRM0	1	1	CID		25.88			0.0299542	1	1	27	18	2	659.799	1318.59	-0.77953	35.2554	2382	2382	MS2	12/102	cyto_07.RAW
	FPSSLAPNR	System.Drawing.Bitmap	20.28	0.0895372
		A2	A3	Sequence	Protein Accessions	# Proteins	# Protein Groups	Activation Type	Modifications	IonScore	Probability	XCorr	Exp Value	Δ Score	Rank	Identity High	Homology Threshold	Charge	m/z [Da]	MH+ [Da]	ΔM [ppm]	RT [min]	First Scan	Last Scan	MS Order	Ions Matched	Spectrum File	Annotation
		Medium		FPSSLAPNR	D7FRM0	1	1	CID		20.28			0.0895372	0.4	1	26		2	494.764	988.521	-0.490484	40.0282	2989	2989	MS2	7/68	cyto_07.RAW
	TVYIPITELVENSPR	System.Drawing.Bitmap	19.12	0.0532708
		A2	A3	Sequence	Protein Accessions	# Proteins	# Protein Groups	Activation Type	Modifications	IonScore	Probability	XCorr	Exp Value	Δ Score	Rank	Identity High	Homology Threshold	Charge	m/z [Da]	MH+ [Da]	ΔM [ppm]	RT [min]	First Scan	Last Scan	MS Order	Ions Matched	Spectrum File	Annotation
		Medium		TVYIPITELVENSPR	D7FRM0	1	1	CID		19.12			0.0532708	1	1	23	18	3	577.649	1730.93	0.00918535	67.3165	6181	6181	MS2	12/142	cyto_07.RAW
	IASECMQR	System.Drawing.Bitmap	17.3	0.152691
		A2	A3	Sequence	Protein Accessions	# Proteins	# Protein Groups	Activation Type	Modifications	IonScore	Probability	XCorr	Exp Value	Δ Score	Rank	Identity High	Homology Threshold	Charge	m/z [Da]	MH+ [Da]	ΔM [ppm]	RT [min]	First Scan	Last Scan	MS Order	Ions Matched	Spectrum File	Annotation
		Medium		IASEcMQR	D7FRM0	1	1	CID	C5(Carbamidomethyl)	17.3			0.152691	0.352941	1	26		2	497.726	994.445	0.297133	26.3037	1348	1348	MS2	5/60	cyto_07.RAW
	EITVNTQGSPTCYNK				System.Drawing.Bitmap	61.0417	2.95068
		A2	A3	Sequence	Protein Accessions	# Proteins	# Protein Groups	Activation Type	Modifications	IonScore	Probability	XCorr	Exp Value	Δ Score	Rank	Identity High	Homology Threshold	Charge	m/z [Da]	MH+ [Da]	ΔM [ppm]	RT [min]	First Scan	Last Scan	MS Order	Ions Matched	Spectrum File	Annotation
			Medium	EITVNTQGSPTcYNK	D7FRM0	1	1	CID	C12(Carbamidomethyl)		61.0417	2.95068		0.281356	1	28	21	2	856.402	1711.8	0.543924	38.5473	2790	2790	MS2	11/28	cyto_07.RAW
D8LJM3	522	56.0481	6.46826	Putative uncharacterized protein OS=Ectocarpus siliculosus GN=Esi_0026_0111 PE=3 SV=1 - [D8LJM3_ECTSI]	12.07	9	6	209.515	9.58	6	5	59.3962	6.51	3	3
	Sequence	A2	Max. IonScore of A2	Max. Expectation Value of A2	A3	Max. ProbabilityScore of A3	Max. XCorr of A3
	QMSLLLR	System.Drawing.Bitmap	22.36	0.0461708
		A2	A3	Sequence	Protein Accessions	# Proteins	# Protein Groups	Activation Type	Modifications	IonScore	Probability	XCorr	Exp Value	Δ Score	Rank	Identity High	Homology Threshold	Charge	m/z [Da]	MH+ [Da]	ΔM [ppm]	RT [min]	First Scan	Last Scan	MS Order	Ions Matched	Spectrum File	Annotation
		Medium		QmSLLLR	D8LJM3;D1J797	3	2	CID	M2(Oxidation)	22.36			0.0461708	0.227273	1	25		2	438.752	876.497	-0.437611	42.2462	3267	3267	MS2	6/60	cyto_07.RAW
	AVSEYNEVGK	System.Drawing.Bitmap	21.81	0.0613032
		A2	A3	Sequence	Protein Accessions	# Proteins	# Protein Groups	Activation Type	Modifications	IonScore	Probability	XCorr	Exp Value	Δ Score	Rank	Identity High	Homology Threshold	Charge	m/z [Da]	MH+ [Da]	ΔM [ppm]	RT [min]	First Scan	Last Scan	MS Order	Ions Matched	Spectrum File	Annotation
		Medium		AVSEYNEVGK	D8LJM3	1	1	CID		21.81			0.0613032	1	1	26		2	548.27	1095.53	0.616076	29.8597	1763	1763	MS2	5/88	cyto_07.RAW
	HAVIFYDDLSK	System.Drawing.Bitmap	20.81	0.0638985	System.Drawing.Bitmap	1.88242	2.94348
		A2	A3	Sequence	Protein Accessions	# Proteins	# Protein Groups	Activation Type	Modifications	IonScore	Probability	XCorr	Exp Value	Δ Score	Rank	Identity High	Homology Threshold	Charge	m/z [Da]	MH+ [Da]	ΔM [ppm]	RT [min]	First Scan	Last Scan	MS Order	Ions Matched	Spectrum File	Annotation
		Medium		HAVIFYDDLSK	D8LJM3	1	1	CID		20.81			0.0638985	1	1	25		2	654.336	1307.66	0.981092	49.4254	4227	4227	MS2	8/86	cyto_07.RAW
			Medium	HAVIFYDDLSK	D8LJM3	1	1	CID			1.88242	2.94348		0.316327	1	26		2	654.336	1307.66	0.701043	49.3483	4218	4218	MS2	11/20	cyto_07.RAW
	KSVHEPVQTGLK	System.Drawing.Bitmap	18.68	0.0433661
		A2	A3	Sequence	Protein Accessions	# Proteins	# Protein Groups	Activation Type	Modifications	IonScore	Probability	XCorr	Exp Value	Δ Score	Rank	Identity High	Homology Threshold	Charge	m/z [Da]	MH+ [Da]	ΔM [ppm]	RT [min]	First Scan	Last Scan	MS Order	Ions Matched	Spectrum File	Annotation
		Medium		KSVHEPVQTGLK	D8LJM3	1	1	CID		18.68			0.0433661	1	1	22		2	661.875	1322.74	0.363155	28.6582	1622	1622	MS2	7/124	cyto_07.RAW
		Medium		KSVHEPVQTGLK	D8LJM3	1	1	CID		15.48			0.0906045	1	1	22		3	441.586	1322.74	0.468347	28.9072	1657	1657	MS2	10/124	cyto_07.RAW
	VVTVGDGIAR	System.Drawing.Bitmap	14.66	0.17099	System.Drawing.Bitmap	45.9875	2.76613
		A2	A3	Sequence	Protein Accessions	# Proteins	# Protein Groups	Activation Type	Modifications	IonScore	Probability	XCorr	Exp Value	Δ Score	Rank	Identity High	Homology Threshold	Charge	m/z [Da]	MH+ [Da]	ΔM [ppm]	RT [min]	First Scan	Last Scan	MS Order	Ions Matched	Spectrum File	Annotation
		Medium		VVTVGDGIAR	D8LJM3	1	1	CID		14.66			0.17099	1	1	23		2	493.786	986.564	0.79772	42.4672	3298	3298	MS2	5/78	cyto_07.RAW
			Medium	VVTVGDGIAR	D8LJM3	1	1	CID			45.9875	2.76613		0.436823	1	24		2	493.785	986.563	-0.192142	37.728	2690	2690	MS2	14/18	cyto_07.RAW
	NANYELTDDMQQK				System.Drawing.Bitmap	43.0417	2.96854
		A2	A3	Sequence	Protein Accessions	# Proteins	# Protein Groups	Activation Type	Modifications	IonScore	Probability	XCorr	Exp Value	Δ Score	Rank	Identity High	Homology Threshold	Charge	m/z [Da]	MH+ [Da]	ΔM [ppm]	RT [min]	First Scan	Last Scan	MS Order	Ions Matched	Spectrum File	Annotation
			Medium	NANYELTDDMQQK	D8LJM3	1	1	CID			43.0417	2.96854		0.427609	1	27		2	785.347	1569.69	0.676221	41.488	3171	3171	MS2	16/24	cyto_07.RAW
D7G9I3	399	43.6579	8.44092	Mercuric reductase A OS=Ectocarpus siliculosus GN=Esi_0098_0083 PE=4 SV=1 - [D7G9I3_ECTSI]	12.03	4	4	88.035	5.26	2	2	26.6987	6.77	2	2
	Sequence	A2	Max. IonScore of A2	Max. Expectation Value of A2	A3	Max. ProbabilityScore of A3	Max. XCorr of A3
	KPNVSNVGLEK	System.Drawing.Bitmap	22.4	0.0325124
		A2	A3	Sequence	Protein Accessions	# Proteins	# Protein Groups	Activation Type	Modifications	IonScore	Probability	XCorr	Exp Value	Δ Score	Rank	Identity High	Homology Threshold	Charge	m/z [Da]	MH+ [Da]	ΔM [ppm]	RT [min]	First Scan	Last Scan	MS Order	Ions Matched	Spectrum File	Annotation
		Medium		KPNVSNVGLEK	D7G9I3	1	1	CID		22.4			0.0325124	1	1	24		2	592.835	1184.66	-0.552034	30.3917	1820	1820	MS2	8/110	cyto_07.RAW
	AGISHHDSAK	System.Drawing.Bitmap	19.97	0.096162
		A2	A3	Sequence	Protein Accessions	# Proteins	# Protein Groups	Activation Type	Modifications	IonScore	Probability	XCorr	Exp Value	Δ Score	Rank	Identity High	Homology Threshold	Charge	m/z [Da]	MH+ [Da]	ΔM [ppm]	RT [min]	First Scan	Last Scan	MS Order	Ions Matched	Spectrum File	Annotation
		Medium		AGISHHDSAK	D7G9I3	1	1	CID		19.97			0.096162	1	1	26	15	2	511.754	1022.5	-0.209323	22.0702	956	956	MS2	5/80	cyto_07.RAW
	VGLGSLAGVIHPYPTR				System.Drawing.Bitmap	62.7985	3.0063
		A2	A3	Sequence	Protein Accessions	# Proteins	# Protein Groups	Activation Type	Modifications	IonScore	Probability	XCorr	Exp Value	Δ Score	Rank	Identity High	Homology Threshold	Charge	m/z [Da]	MH+ [Da]	ΔM [ppm]	RT [min]	First Scan	Last Scan	MS Order	Ions Matched	Spectrum File	Annotation
			Medium	VGLGSLAGVIHPYPTR	D7G9I3	1	1	CID			62.7985	3.0063		0.435216	1	20		3	546.311	1636.92	1.38268	59.1422	5309	5309	MS2	20/60	cyto_07.RAW
	SIYAVGDCCTK				System.Drawing.Bitmap	14.7454	2.76696
		A2	A3	Sequence	Protein Accessions	# Proteins	# Protein Groups	Activation Type	Modifications	IonScore	Probability	XCorr	Exp Value	Δ Score	Rank	Identity High	Homology Threshold	Charge	m/z [Da]	MH+ [Da]	ΔM [ppm]	RT [min]	First Scan	Last Scan	MS Order	Ions Matched	Spectrum File	Annotation
			Medium	SIYAVGDccTK	D7G9I3	1	1	CID	C8(Carbamidomethyl), C9(Carbamidomethyl)		14.7454	2.76696		0.144404	1			2	637.282	1273.56	0.801411	37.0682	2599	2599	MS2	10/20	cyto_07.RAW
D7FQL1	404	45.8263	5.05908	Eukaryotic initiation factor 4A OS=Ectocarpus siliculosus GN=EIF4A PE=3 SV=1 - [D7FQL1_ECTSI]	11.88	7	4	101.175	9.41	4	3	32.5561	7.92	3	3
	Sequence	A2	Max. IonScore of A2	Max. Expectation Value of A2	A3	Max. ProbabilityScore of A3	Max. XCorr of A3
	GIYAYGFEKPSAIQQR	System.Drawing.Bitmap	22.79	0.031561
		A2	A3	Sequence	Protein Accessions	# Proteins	# Protein Groups	Activation Type	Modifications	IonScore	Probability	XCorr	Exp Value	Δ Score	Rank	Identity High	Homology Threshold	Charge	m/z [Da]	MH+ [Da]	ΔM [ppm]	RT [min]	First Scan	Last Scan	MS Order	Ions Matched	Spectrum File	Annotation
		Medium		GIYAYGFEKPSAIQQR	D7FQL1	1	1	CID		22.79			0.031561	1	1	24		2	914.474	1827.94	1.21248	49.2576	4204	4204	MS2	17/140	cyto_07.RAW
	DCIAQAQSGTGK	System.Drawing.Bitmap	19.26	0.10079	System.Drawing.Bitmap	8.24865	2.86992
		A2	A3	Sequence	Protein Accessions	# Proteins	# Protein Groups	Activation Type	Modifications	IonScore	Probability	XCorr	Exp Value	Δ Score	Rank	Identity High	Homology Threshold	Charge	m/z [Da]	MH+ [Da]	ΔM [ppm]	RT [min]	First Scan	Last Scan	MS Order	Ions Matched	Spectrum File	Annotation
		Medium		DcIAQAQSGTGK	D7FQL1	1	1	CID	C2(Carbamidomethyl)	19.26			0.10079	1	1	26	18	2	618.288	1235.57	0.587718	26.9039	1419	1419	MS2	13/120	cyto_07.RAW
		Medium		DcIAQAQSGTGK	D7FQL1	1	1	CID	C2(Carbamidomethyl)	17.96			0.140761	0.444444	1	26		2	618.288	1235.57	-0.301454	26.0189	1317	1317	MS2	6/120	cyto_07.RAW
			Medium	DcIAQAQSGTGK	D7FQL1	1	1	CID	C2(Carbamidomethyl)		8.24865	2.86992		0.30662	1	26		2	618.288	1235.57	-0.301454	26.0189	1317	1317	MS2	14/22	cyto_07.RAW
	VLITTDLLAR	System.Drawing.Bitmap	16.69	0.028929	System.Drawing.Bitmap	15.1825	2.88105
		A2	A3	Sequence	Protein Accessions	# Proteins	# Protein Groups	Activation Type	Modifications	IonScore	Probability	XCorr	Exp Value	Δ Score	Rank	Identity High	Homology Threshold	Charge	m/z [Da]	MH+ [Da]	ΔM [ppm]	RT [min]	First Scan	Last Scan	MS Order	Ions Matched	Spectrum File	Annotation
		Medium		VLITTDLLAR	D7FQL1	1	1	CID		16.69			0.028929	1	1	18		2	557.845	1114.68	-0.273121	59.7815	5380	5380	MS2	7/76	cyto_07.RAW
			Medium	VLITTDLLAR	D7FQL1	1	1	CID			15.1825	2.88105		0.614583	1	18		2	557.847	1114.69	3.88829	58.7023	5265	5265	MS2	13/18	cyto_07.RAW
	KDELTLEGIK				System.Drawing.Bitmap	26.0985	2.91806
		A2	A3	Sequence	Protein Accessions	# Proteins	# Protein Groups	Activation Type	Modifications	IonScore	Probability	XCorr	Exp Value	Δ Score	Rank	Identity High	Homology Threshold	Charge	m/z [Da]	MH+ [Da]	ΔM [ppm]	RT [min]	First Scan	Last Scan	MS Order	Ions Matched	Spectrum File	Annotation
			Medium	KDELTLEGIK	D7FQL1	1	1	CID			26.0985	2.91806		0.393836	1	24		2	573.325	1145.64	0.418919	44.5004	3560	3560	MS2	11/18	cyto_07.RAW
D7FYQ9	455	48.1131	5.021	Enolase OS=Ectocarpus siliculosus GN=Esi_0349_0004 PE=3 SV=1 - [D7FYQ9_ECTSI]	11.87	7	6	378.808	9.23	5	5	85.5856	4.4	2	2
	Sequence	A2	Max. IonScore of A2	Max. Expectation Value of A2	A3	Max. ProbabilityScore of A3	Max. XCorr of A3
	ACNALLLK	System.Drawing.Bitmap	26.83	0.0209566	System.Drawing.Bitmap	17.1375	2.87927
		A2	A3	Sequence	Protein Accessions	# Proteins	# Protein Groups	Activation Type	Modifications	IonScore	Probability	XCorr	Exp Value	Δ Score	Rank	Identity High	Homology Threshold	Charge	m/z [Da]	MH+ [Da]	ΔM [ppm]	RT [min]	First Scan	Last Scan	MS Order	Ions Matched	Spectrum File	Annotation
		Medium		AcNALLLK	D7FYQ9	1	1	CID	C2(Carbamidomethyl)	26.83			0.0209566	1	1	27	22	2	451.76	902.512	-0.451589	41.992	3232	3232	MS2	6/68	cyto_07.RAW
			Medium	AcNALLLK	D7FYQ9	1	1	CID	C2(Carbamidomethyl)		17.1375	2.87927		0.204861	1	27	22	2	451.76	902.512	-0.451589	41.992	3232	3232	MS2	11/14	cyto_07.RAW
	AVYAGQNFR	System.Drawing.Bitmap	24.4	0.0308616
		A2	A3	Sequence	Protein Accessions	# Proteins	# Protein Groups	Activation Type	Modifications	IonScore	Probability	XCorr	Exp Value	Δ Score	Rank	Identity High	Homology Threshold	Charge	m/z [Da]	MH+ [Da]	ΔM [ppm]	RT [min]	First Scan	Last Scan	MS Order	Ions Matched	Spectrum File	Annotation
		Medium		AVYAGQNFR	D7FYQ9	1	1	CID		24.4			0.0308616	0.5	1	26		2	513.262	1025.52	0.300201	39.7522	2952	2952	MS2	7/72	cyto_07.RAW
	MIELDGTPNK	System.Drawing.Bitmap	23.77	0.0438648
		A2	A3	Sequence	Protein Accessions	# Proteins	# Protein Groups	Activation Type	Modifications	IonScore	Probability	XCorr	Exp Value	Δ Score	Rank	Identity High	Homology Threshold	Charge	m/z [Da]	MH+ [Da]	ΔM [ppm]	RT [min]	First Scan	Last Scan	MS Order	Ions Matched	Spectrum File	Annotation
		Medium		mIELDGTPNK	D7FYQ9	1	1	CID	M1(Oxidation)	23.77			0.0438648	1	1	27	21	2	567.279	1133.55	-0.052509	35.709	2434	2434	MS2	7/82	cyto_07.RAW
	DGGSLYMGK	System.Drawing.Bitmap	22.99	0.0326523
		A2	A3	Sequence	Protein Accessions	# Proteins	# Protein Groups	Activation Type	Modifications	IonScore	Probability	XCorr	Exp Value	Δ Score	Rank	Identity High	Homology Threshold	Charge	m/z [Da]	MH+ [Da]	ΔM [ppm]	RT [min]	First Scan	Last Scan	MS Order	Ions Matched	Spectrum File	Annotation
		Medium		DGGSLYmGK	D7FYQ9	1	1	CID	M7(Oxidation)	22.99			0.0326523	1	1	25	18	2	472.213	943.419	-0.143583	29.4362	1712	1712	MS2	6/70	cyto_07.RAW
	YDLDFK	System.Drawing.Bitmap	13.03	0.126923
		A2	A3	Sequence	Protein Accessions	# Proteins	# Protein Groups	Activation Type	Modifications	IonScore	Probability	XCorr	Exp Value	Δ Score	Rank	Identity High	Homology Threshold	Charge	m/z [Da]	MH+ [Da]	ΔM [ppm]	RT [min]	First Scan	Last Scan	MS Order	Ions Matched	Spectrum File	Annotation
		Medium		YDLDFK	D7FYQ9	1	1	CID		13.03			0.126923	0.0769231	1	21	13	2	400.695	800.383	0.575811	47.2153	3926	3926	MS2	3/44	cyto_07.RAW
	GNPTVEVDVSTK				System.Drawing.Bitmap	13.6466	2.822
		A2	A3	Sequence	Protein Accessions	# Proteins	# Protein Groups	Activation Type	Modifications	IonScore	Probability	XCorr	Exp Value	Δ Score	Rank	Identity High	Homology Threshold	Charge	m/z [Da]	MH+ [Da]	ΔM [ppm]	RT [min]	First Scan	Last Scan	MS Order	Ions Matched	Spectrum File	Annotation
			Medium	GNPTVEVDVSTK	D7FYQ9	1	1	CID			13.6466	2.822		0.368794	1	26	16	2	623.32	1245.63	-0.141048	40.4079	3038	3038	MS2	11/22	cyto_07.RAW
D7FVN0	401	43.1459	6.69775	Putative uncharacterized protein OS=Ectocarpus siliculosus GN=Esi_0297_0001 PE=4 SV=1 - [D7FVN0_ECTSI]	11.47	4	4	59.5796	0			14.8689	11.47	4	4
	Sequence	A2	Max. IonScore of A2	Max. Expectation Value of A2	A3	Max. ProbabilityScore of A3	Max. XCorr of A3
	VTGVEFVPAAFSSDK				System.Drawing.Bitmap	18.6454	2.80869
		A2	A3	Sequence	Protein Accessions	# Proteins	# Protein Groups	Activation Type	Modifications	IonScore	Probability	XCorr	Exp Value	Δ Score	Rank	Identity High	Homology Threshold	Charge	m/z [Da]	MH+ [Da]	ΔM [ppm]	RT [min]	First Scan	Last Scan	MS Order	Ions Matched	Spectrum File	Annotation
			Medium	VTGVEFVPAAFSSDK	D7FVN0	1	1	CID			18.6454	2.80869		0.330961	1	26		2	777.397	1553.79	1.12194	59.5357	5348	5348	MS2	11/28	cyto_07.RAW
	AGNTNTQVTEATK				System.Drawing.Bitmap	17.5433	2.73595
		A2	A3	Sequence	Protein Accessions	# Proteins	# Protein Groups	Activation Type	Modifications	IonScore	Probability	XCorr	Exp Value	Δ Score	Rank	Identity High	Homology Threshold	Charge	m/z [Da]	MH+ [Da]	ΔM [ppm]	RT [min]	First Scan	Last Scan	MS Order	Ions Matched	Spectrum File	Annotation
			Medium	AGNTNTQVTEATK	D7FVN0	1	1	CID			17.5433	2.73595		0.624088	1	27		2	667.832	1334.66	1.10458	24.34	1150	1150	MS2	12/24	cyto_07.RAW
	YLFNEVNTR				System.Drawing.Bitmap	52.8512	2.7324
		A2	A3	Sequence	Protein Accessions	# Proteins	# Protein Groups	Activation Type	Modifications	IonScore	Probability	XCorr	Exp Value	Δ Score	Rank	Identity High	Homology Threshold	Charge	m/z [Da]	MH+ [Da]	ΔM [ppm]	RT [min]	First Scan	Last Scan	MS Order	Ions Matched	Spectrum File	Annotation
			Medium	YLFNEVNTR	D7FVN0	1	1	CID			52.8512	2.7324		0.318681	1	25	19	2	578.293	1155.58	-0.0519812	48.7563	4129	4129	MS2	12/16	cyto_07.RAW
	FGDTVIEQR				System.Drawing.Bitmap	23.4366	2.68989
		A2	A3	Sequence	Protein Accessions	# Proteins	# Protein Groups	Activation Type	Modifications	IonScore	Probability	XCorr	Exp Value	Δ Score	Rank	Identity High	Homology Threshold	Charge	m/z [Da]	MH+ [Da]	ΔM [ppm]	RT [min]	First Scan	Last Scan	MS Order	Ions Matched	Spectrum File	Annotation
			Medium	FGDTVIEQR	D7FVN0	1	1	CID			23.4366	2.68989		0.178439	1	25	18	2	532.772	1064.54	-0.68269	39.7326	2949	2949	MS2	14/16	cyto_07.RAW
D8LLY7	524	55.949	5.33838	FeS assembly protein SufD OS=Ectocarpus siliculosus GN=Esi_0038_0073 PE=4 SV=1 - [D8LLY7_ECTSI]	11.45	5	5	106.635	9.16	4	4	31.3858	2.29	1	1
	Sequence	A2	Max. IonScore of A2	Max. Expectation Value of A2	A3	Max. ProbabilityScore of A3	Max. XCorr of A3
	EGAVPRPDSLVELSK	System.Drawing.Bitmap	22.91	0.0230257
		A2	A3	Sequence	Protein Accessions	# Proteins	# Protein Groups	Activation Type	Modifications	IonScore	Probability	XCorr	Exp Value	Δ Score	Rank	Identity High	Homology Threshold	Charge	m/z [Da]	MH+ [Da]	ΔM [ppm]	RT [min]	First Scan	Last Scan	MS Order	Ions Matched	Spectrum File	Annotation
		Medium		EGAVPRPDSLVELSK	D8LLY7	1	1	CID		22.91			0.0230257	1	1	23	18	2	798.934	1596.86	0.718824	49.4779	4235	4235	MS2	6/156	cyto_07.RAW
	VTVMPSMEIIANDVK	System.Drawing.Bitmap	21.16	0.0742629
		A2	A3	Sequence	Protein Accessions	# Proteins	# Protein Groups	Activation Type	Modifications	IonScore	Probability	XCorr	Exp Value	Δ Score	Rank	Identity High	Homology Threshold	Charge	m/z [Da]	MH+ [Da]	ΔM [ppm]	RT [min]	First Scan	Last Scan	MS Order	Ions Matched	Spectrum File	Annotation
		Medium		VTVmPSmEIIANDVK	D8LLY7	1	1	CID	M4(Oxidation), M7(Oxidation)	21.16			0.0742629	1	1	26	17	2	839.925	1678.84	1.76748	47.7539	3996	3996	MS2	8/140	cyto_07.RAW
	YTDLESLYR	System.Drawing.Bitmap	20.78	0.0781289
		A2	A3	Sequence	Protein Accessions	# Proteins	# Protein Groups	Activation Type	Modifications	IonScore	Probability	XCorr	Exp Value	Δ Score	Rank	Identity High	Homology Threshold	Charge	m/z [Da]	MH+ [Da]	ΔM [ppm]	RT [min]	First Scan	Last Scan	MS Order	Ions Matched	Spectrum File	Annotation
		Medium		YTDLESLYR	D8LLY7	1	1	CID		20.78			0.0781289	1	1	26		2	580.286	1159.57	2.34582	51.8617	4564	4564	MS2	4/72	cyto_07.RAW
	IVIDQVAQK	System.Drawing.Bitmap	17.7	0.0399087
		A2	A3	Sequence	Protein Accessions	# Proteins	# Protein Groups	Activation Type	Modifications	IonScore	Probability	XCorr	Exp Value	Δ Score	Rank	Identity High	Homology Threshold	Charge	m/z [Da]	MH+ [Da]	ΔM [ppm]	RT [min]	First Scan	Last Scan	MS Order	Ions Matched	Spectrum File	Annotation
		Medium		IVIDQVAQK	D8LLY7	1	1	CID		17.7			0.0399087	1	1	20		2	507.303	1013.6	-0.0352338	38.0596	2734	2734	MS2	5/72	cyto_07.RAW
	NVVSDTADCVFK				System.Drawing.Bitmap	53.2725	2.86181
		A2	A3	Sequence	Protein Accessions	# Proteins	# Protein Groups	Activation Type	Modifications	IonScore	Probability	XCorr	Exp Value	Δ Score	Rank	Identity High	Homology Threshold	Charge	m/z [Da]	MH+ [Da]	ΔM [ppm]	RT [min]	First Scan	Last Scan	MS Order	Ions Matched	Spectrum File	Annotation
			Medium	NVVSDTADcVFK	D8LLY7	1	1	CID	C9(Carbamidomethyl)		53.2725	2.86181		0.36014	1	27	18	2	677.82	1354.63	0.705849	52.5603	4650	4650	MS2	16/22	cyto_07.RAW
D7FM90	494	53.4	5.05908	Protein disulfide isomerase OS=Ectocarpus siliculosus GN=Pdi3 PE=3 SV=1 - [D7FM90_ECTSI]	11.13	6	4	162.412	2.23	1	1	58.5782	11.13	5	4
	Sequence	A2	Max. IonScore of A2	Max. Expectation Value of A2	A3	Max. ProbabilityScore of A3	Max. XCorr of A3
	LEGVDSVMVAK	System.Drawing.Bitmap	22.79	0.0473416	System.Drawing.Bitmap	20.8961	2.95305
		A2	A3	Sequence	Protein Accessions	# Proteins	# Protein Groups	Activation Type	Modifications	IonScore	Probability	XCorr	Exp Value	Δ Score	Rank	Identity High	Homology Threshold	Charge	m/z [Da]	MH+ [Da]	ΔM [ppm]	RT [min]	First Scan	Last Scan	MS Order	Ions Matched	Spectrum File	Annotation
		Medium		LEGVDSVmVAK		1	0	CID	M8(Oxidation)	22.79			0.0473416	1	1	26		2	582.302	1163.6	-1.06837	39.8982	2970	2970	MS2	11/88	cyto_07.RAW
			Medium	LEGVDSVMVAK	D7FM90	1	1	CID			20.8961	2.95305		0.39661	1	26	18	2	574.305	1147.6	0.123363	46.8875	3886	3886	MS2	17/20	cyto_07.RAW
	SEEPADEDLAEPVK				System.Drawing.Bitmap	35.2405	2.95208
		A2	A3	Sequence	Protein Accessions	# Proteins	# Protein Groups	Activation Type	Modifications	IonScore	Probability	XCorr	Exp Value	Δ Score	Rank	Identity High	Homology Threshold	Charge	m/z [Da]	MH+ [Da]	ΔM [ppm]	RT [min]	First Scan	Last Scan	MS Order	Ions Matched	Spectrum File	Annotation
			Medium	SEEPADEDLAEPVK	D7FM90	1	1	CID			35.2405	2.95208		0.461017	1	27		2	764.854	1528.7	-0.36504	39.9534	2979	2979	MS2	15/26	cyto_07.RAW
	ADNLPMVVIADMTSNSAIK				System.Drawing.Bitmap	12.9476	2.72651
		A2	A3	Sequence	Protein Accessions	# Proteins	# Protein Groups	Activation Type	Modifications	IonScore	Probability	XCorr	Exp Value	Δ Score	Rank	Identity High	Homology Threshold	Charge	m/z [Da]	MH+ [Da]	ΔM [ppm]	RT [min]	First Scan	Last Scan	MS Order	Ions Matched	Spectrum File	Annotation
			Medium	ADNLPmVVIADMTSNSAIK	D7FM90	1	1	CID	M6(Oxidation)		6.72593	2.72651			2	26	14	2	1003.51	2006	4.71032	62.2981	5675	5675	MS2	6/36	cyto_07.RAW
			Medium	ADNLPmVVIADMTSNSAIK	D7FM90	1	1	CID	M6(Oxidation)		12.9476	2.70692		0.221402	1			2	1003.5	2005.99	-0.279587	68.6469	6316	6316	MS2	10/36	cyto_07.RAW
	TFMSVANGIDR				System.Drawing.Bitmap	12.3135	2.70019
		A2	A3	Sequence	Protein Accessions	# Proteins	# Protein Groups	Activation Type	Modifications	IonScore	Probability	XCorr	Exp Value	Δ Score	Rank	Identity High	Homology Threshold	Charge	m/z [Da]	MH+ [Da]	ΔM [ppm]	RT [min]	First Scan	Last Scan	MS Order	Ions Matched	Spectrum File	Annotation
			Medium	TFmSVANGIDR	D7FM90	1	1	CID	M3(Oxidation)		12.3135	2.70019		0.492593	1	27	14	2	613.796	1226.58	0.461178	41.9118	3220	3220	MS2	11/20	cyto_07.RAW
D1J725	409	44.5679	5.24951	Elongation factor Tu, chloroplastic OS=Ectocarpus siliculosus GN=tufA PE=3 SV=1 - [D1J725_ECTSI]	11	3	3	207.406	11	3	3	36.3783	0
	Sequence	A2	Max. IonScore of A2	Max. Expectation Value of A2	A3	Max. ProbabilityScore of A3	Max. XCorr of A3
	STTVTGVEMFQK	System.Drawing.Bitmap	23.91	0.0373928
		A2	A3	Sequence	Protein Accessions	# Proteins	# Protein Groups	Activation Type	Modifications	IonScore	Probability	XCorr	Exp Value	Δ Score	Rank	Identity High	Homology Threshold	Charge	m/z [Da]	MH+ [Da]	ΔM [ppm]	RT [min]	First Scan	Last Scan	MS Order	Ions Matched	Spectrum File	Annotation
		Medium		STTVTGVEmFQK	D1J725	2	1	CID	M9(Oxidation)	23.91			0.0373928	1	1	26	16	2	672.329	1343.65	-0.208235	40.248	3017	3017	MS2	11/104	cyto_07.RAW
	IYSLMDSVDNYIPTPVR	System.Drawing.Bitmap	22.12	0.0552386
		A2	A3	Sequence	Protein Accessions	# Proteins	# Protein Groups	Activation Type	Modifications	IonScore	Probability	XCorr	Exp Value	Δ Score	Rank	Identity High	Homology Threshold	Charge	m/z [Da]	MH+ [Da]	ΔM [ppm]	RT [min]	First Scan	Last Scan	MS Order	Ions Matched	Spectrum File	Annotation
		Medium		IYSLmDSVDNYIPTPVR	D1J725	1	1	CID	M5(Oxidation)	22.12			0.0552386	1	1	26	17	2	999.998	1998.99	1.89413	64.6427	5928	5928	MS2	8/164	cyto_07.RAW
	GITINTAHVEYETATR	System.Drawing.Bitmap	20.17	0.0836603
		A2	A3	Sequence	Protein Accessions	# Proteins	# Protein Groups	Activation Type	Modifications	IonScore	Probability	XCorr	Exp Value	Δ Score	Rank	Identity High	Homology Threshold	Charge	m/z [Da]	MH+ [Da]	ΔM [ppm]	RT [min]	First Scan	Last Scan	MS Order	Ions Matched	Spectrum File	Annotation
		Medium		GITINTAHVEYETATR	D1J725	1	1	CID		20.17			0.0836603	1	1	26	19	3	592.636	1775.89	1.1318	45.5672	3704	3704	MS2	12/166	cyto_07.RAW
D7FHR9	371	39.9001	6.07471	Oxidoreductase, NAD-binding, myo-inositol 2-dehydrogenase OS=Ectocarpus siliculosus GN=Esi_0110_0059 PE=4 SV=1 - [D7FHR9_ECTSI]	10.78	4	3	23.46	5.39	2	2	20.1666	8.36	2	2
	Sequence	A2	Max. IonScore of A2	Max. Expectation Value of A2	A3	Max. ProbabilityScore of A3	Max. XCorr of A3
	KATYGYDQR	System.Drawing.Bitmap	23.46	0.04418
		A2	A3	Sequence	Protein Accessions	# Proteins	# Protein Groups	Activation Type	Modifications	IonScore	Probability	XCorr	Exp Value	Δ Score	Rank	Identity High	Homology Threshold	Charge	m/z [Da]	MH+ [Da]	ΔM [ppm]	RT [min]	First Scan	Last Scan	MS Order	Ions Matched	Spectrum File	Annotation
		Medium		KATYGYDQR	D8LIK6;D7FHR9	2	2	CID		23.46			0.04418	1	1	26	21	2	551.27	1101.53	0.465908	26.7978	1404	1404	MS2	6/88	cyto_07.RAW
	VEFFGTDGLVK	System.Drawing.Bitmap	20.13	0.0592011	System.Drawing.Bitmap	12.1371	2.81634
		A2	A3	Sequence	Protein Accessions	# Proteins	# Protein Groups	Activation Type	Modifications	IonScore	Probability	XCorr	Exp Value	Δ Score	Rank	Identity High	Homology Threshold	Charge	m/z [Da]	MH+ [Da]	ΔM [ppm]	RT [min]	First Scan	Last Scan	MS Order	Ions Matched	Spectrum File	Annotation
		Medium		VEFFGTDGLVK	D7FHR9	1	1	CID		20.13			0.0592011	0.45	1	24		2	606.32	1211.63	1.35397	60.1222	5423	5423	MS2	10/90	cyto_07.RAW
			Medium	VEFFGTDGLVK	D7FHR9	1	1	CID			12.1371	2.81634		0.20922	1	24		2	606.32	1211.63	1.35397	60.1222	5423	5423	MS2	11/20	cyto_07.RAW
	ILEEGGDVTPSGEDGLAALK				System.Drawing.Bitmap	27.9569	2.90472
		A2	A3	Sequence	Protein Accessions	# Proteins	# Protein Groups	Activation Type	Modifications	IonScore	Probability	XCorr	Exp Value	Δ Score	Rank	Identity High	Homology Threshold	Charge	m/z [Da]	MH+ [Da]	ΔM [ppm]	RT [min]	First Scan	Last Scan	MS Order	Ions Matched	Spectrum File	Annotation
			Medium	ILEEGGDVTPSGEDGLAALK	D7FHR9	1	1	CID			27.9569	2.90472		0.548276	1	25		2	986.001	1970.99	1.02015	55.373	4948	4948	MS2	13/38	cyto_07.RAW
D7FKG7	288	31.8641	5.94775	Inorganic pyrophosphatase OS=Ectocarpus siliculosus GN=IPY PE=4 SV=1 - [D7FKG7_ECTSI]	10.76	3	3	44.94	10.76	3	3	9.53761	0
	Sequence	A2	Max. IonScore of A2	Max. Expectation Value of A2	A3	Max. ProbabilityScore of A3	Max. XCorr of A3
	DLNDIADVEK	System.Drawing.Bitmap	25.66	0.0260778
		A2	A3	Sequence	Protein Accessions	# Proteins	# Protein Groups	Activation Type	Modifications	IonScore	Probability	XCorr	Exp Value	Δ Score	Rank	Identity High	Homology Threshold	Charge	m/z [Da]	MH+ [Da]	ΔM [ppm]	RT [min]	First Scan	Last Scan	MS Order	Ions Matched	Spectrum File	Annotation
		Medium		DLNDIADVEK	D7FKG7	1	1	CID		25.66			0.0260778	1	1	26	21	2	566.28	1131.55	0.244694	46.9446	3892	3892	MS2	10/102	cyto_07.RAW
	EPNNPIAQDTK	System.Drawing.Bitmap	20.41	0.10555
		A2	A3	Sequence	Protein Accessions	# Proteins	# Protein Groups	Activation Type	Modifications	IonScore	Probability	XCorr	Exp Value	Δ Score	Rank	Identity High	Homology Threshold	Charge	m/z [Da]	MH+ [Da]	ΔM [ppm]	RT [min]	First Scan	Last Scan	MS Order	Ions Matched	Spectrum File	Annotation
		Medium		EPNNPIAQDTK	D7FKG7	1	1	CID		20.41			0.10555	1	1	27	17	2	613.804	1226.6	-0.0729516	32.1101	2017	2017	MS2	5/114	cyto_07.RAW
	LLPGYVSGIR	System.Drawing.Bitmap	14.27	0.0748221
		A2	A3	Sequence	Protein Accessions	# Proteins	# Protein Groups	Activation Type	Modifications	IonScore	Probability	XCorr	Exp Value	Δ Score	Rank	Identity High	Homology Threshold	Charge	m/z [Da]	MH+ [Da]	ΔM [ppm]	RT [min]	First Scan	Last Scan	MS Order	Ions Matched	Spectrum File	Annotation
		Medium		LLPGYVSGIR	D7FKG7	1	1	CID		14.27			0.0748221	1	1	20		2	537.819	1074.63	0.35151	51.056	4452	4452	MS2	5/72	cyto_07.RAW
D8LIK6	337	36.0326	5.42725	Inositol 2-dehydrogenase OS=Ectocarpus siliculosus GN=Esi_0022_0162 PE=4 SV=1 - [D8LIK6_ECTSI]	10.68	4	3	75.4996	10.68	3	3	22.7224	5.04	1	1
	Sequence	A2	Max. IonScore of A2	Max. Expectation Value of A2	A3	Max. ProbabilityScore of A3	Max. XCorr of A3
	HANTCVVSNDESVSTCK	System.Drawing.Bitmap	25.62	0.033036	System.Drawing.Bitmap	41.0565	2.93796
		A2	A3	Sequence	Protein Accessions	# Proteins	# Protein Groups	Activation Type	Modifications	IonScore	Probability	XCorr	Exp Value	Δ Score	Rank	Identity High	Homology Threshold	Charge	m/z [Da]	MH+ [Da]	ΔM [ppm]	RT [min]	First Scan	Last Scan	MS Order	Ions Matched	Spectrum File	Annotation
		Medium		HANTcVVSNDESVSTcK	D8LIK6	1	1	CID	C5(Carbamidomethyl), C16(Carbamidomethyl)	25.62			0.033036	1	1	27		2	954.416	1907.82	1.43067	29.7986	1754	1754	MS2	15/178	cyto_07.RAW
			Medium	HANTcVVSNDESVSTcK		1	0	CID	C5(Carbamidomethyl), C16(Carbamidomethyl)		41.0565	2.93796		0.343537	1	27		2	954.416	1907.82	1.43067	29.7986	1754	1754	MS2	14/32	cyto_07.RAW
	KATYGYDQR	System.Drawing.Bitmap	23.46	0.04418
		A2	A3	Sequence	Protein Accessions	# Proteins	# Protein Groups	Activation Type	Modifications	IonScore	Probability	XCorr	Exp Value	Δ Score	Rank	Identity High	Homology Threshold	Charge	m/z [Da]	MH+ [Da]	ΔM [ppm]	RT [min]	First Scan	Last Scan	MS Order	Ions Matched	Spectrum File	Annotation
		Medium		KATYGYDQR	D8LIK6;D7FHR9	2	2	CID		23.46			0.04418	1	1	26	21	2	551.27	1101.53	0.465908	26.7978	1404	1404	MS2	6/88	cyto_07.RAW
	QSMETGLPVK	System.Drawing.Bitmap	19.13	0.127067
		A2	A3	Sequence	Protein Accessions	# Proteins	# Protein Groups	Activation Type	Modifications	IonScore	Probability	XCorr	Exp Value	Δ Score	Rank	Identity High	Homology Threshold	Charge	m/z [Da]	MH+ [Da]	ΔM [ppm]	RT [min]	First Scan	Last Scan	MS Order	Ions Matched	Spectrum File	Annotation
		Medium		QSmETGLPVK	D8LIK6	1	1	CID	M3(Oxidation)	19.13			0.127067		2	27	21	2	553.282	1105.56	0.0990469	33.4588	2180	2180	MS2	7/96	cyto_07.RAW
D8LUA3	491	53.6852	7.37158	Serine hydroxymethyltransferase OS=Ectocarpus siliculosus GN=SHMT2 PE=3 SV=1 - [D8LUA3_ECTSI]	9.78	5	5	135.405	7.94	4	4	54.4926	1.83	1	1
	Sequence	A2	Max. IonScore of A2	Max. Expectation Value of A2	A3	Max. ProbabilityScore of A3	Max. XCorr of A3
	KGEPIMYDIESK	System.Drawing.Bitmap	25.73	0.0229879
		A2	A3	Sequence	Protein Accessions	# Proteins	# Protein Groups	Activation Type	Modifications	IonScore	Probability	XCorr	Exp Value	Δ Score	Rank	Identity High	Homology Threshold	Charge	m/z [Da]	MH+ [Da]	ΔM [ppm]	RT [min]	First Scan	Last Scan	MS Order	Ions Matched	Spectrum File	Annotation
		Medium		KGEPIMYDIESK	D8LUA3	1	1	CID		25.73			0.0229879	1	1	26		2	705.353	1409.7	0.00455128	44.7157	3585	3585	MS2	9/126	cyto_07.RAW
	TFPVIGFDQETMR	System.Drawing.Bitmap	23.63	0.0444349
		A2	A3	Sequence	Protein Accessions	# Proteins	# Protein Groups	Activation Type	Modifications	IonScore	Probability	XCorr	Exp Value	Δ Score	Rank	Identity High	Homology Threshold	Charge	m/z [Da]	MH+ [Da]	ΔM [ppm]	RT [min]	First Scan	Last Scan	MS Order	Ions Matched	Spectrum File	Annotation
		Medium		TFPVIGFDQETmR	D8LUA3	1	1	CID	M12(Oxidation)	23.63			0.0444349	1	1	27	15	2	778.877	1556.75	3.33601	58.9828	5290	5290	MS2	8/124	cyto_07.RAW
	YYGGNEQIDK	System.Drawing.Bitmap	17.98	0.142503
		A2	A3	Sequence	Protein Accessions	# Proteins	# Protein Groups	Activation Type	Modifications	IonScore	Probability	XCorr	Exp Value	Δ Score	Rank	Identity High	Homology Threshold	Charge	m/z [Da]	MH+ [Da]	ΔM [ppm]	RT [min]	First Scan	Last Scan	MS Order	Ions Matched	Spectrum File	Annotation
		Medium		YYGGNEQIDK	D8LUA3	1	1	CID		17.98			0.142503	1	1	26	14	2	593.772	1186.54	-0.512809	32.2256	2027	2027	MS2	6/88	cyto_07.RAW
	TFPVIGFDQETMRYPAP	System.Drawing.Bitmap	17.85	0.155036
		A2	A3	Sequence	Protein Accessions	# Proteins	# Protein Groups	Activation Type	Modifications	IonScore	Probability	XCorr	Exp Value	Δ Score	Rank	Identity High	Homology Threshold	Charge	m/z [Da]	MH+ [Da]	ΔM [ppm]	RT [min]	First Scan	Last Scan	MS Order	Ions Matched	Spectrum File	Annotation
		Medium		TFPVIGFDQETmRYPAP	D8LUA3	1	1	CID	M12(Oxidation)	17.85			0.155036	1	1	26		2	992.979	1984.95	1.85451	63.9045	5850	5850	MS2	6/156	cyto_07.RAW
	YSEGYPGAR				System.Drawing.Bitmap	21.5465	2.86262
		A2	A3	Sequence	Protein Accessions	# Proteins	# Protein Groups	Activation Type	Modifications	IonScore	Probability	XCorr	Exp Value	Δ Score	Rank	Identity High	Homology Threshold	Charge	m/z [Da]	MH+ [Da]	ΔM [ppm]	RT [min]	First Scan	Last Scan	MS Order	Ions Matched	Spectrum File	Annotation
			Medium	YSEGYPGAR	D8LUA3	1	1	CID			21.5465	2.86262		0.325175	1	25		2	500.23	999.452	-1.29322	30.3702	1817	1817	MS2	14/16	cyto_07.RAW
D8LFP9	444	46.3702	5.42725	Phosphoglycerate kinase OS=Ectocarpus siliculosus GN=Esi_0151_0005 PE=3 SV=1 - [D8LFP9_ECTSI]	9.68	5	4	119.487	9.68	4	4	28.0292	2.93	1	1
	Sequence	A2	Max. IonScore of A2	Max. Expectation Value of A2	A3	Max. ProbabilityScore of A3	Max. XCorr of A3
	NDKDFAEK	System.Drawing.Bitmap	23.28	0.0345372
		A2	A3	Sequence	Protein Accessions	# Proteins	# Protein Groups	Activation Type	Modifications	IonScore	Probability	XCorr	Exp Value	Δ Score	Rank	Identity High	Homology Threshold	Charge	m/z [Da]	MH+ [Da]	ΔM [ppm]	RT [min]	First Scan	Last Scan	MS Order	Ions Matched	Spectrum File	Annotation
		Medium		NDKDFAEK	D8LFP9	1	1	CID		23.28			0.0345372	0.521739	1	25		2	483.73	966.452	-0.764	23.816	1093	1093	MS2	6/80	cyto_07.RAW
	MAPDCVGDEVAK	System.Drawing.Bitmap	20.56	0.0848257
		A2	A3	Sequence	Protein Accessions	# Proteins	# Protein Groups	Activation Type	Modifications	IonScore	Probability	XCorr	Exp Value	Δ Score	Rank	Identity High	Homology Threshold	Charge	m/z [Da]	MH+ [Da]	ΔM [ppm]	RT [min]	First Scan	Last Scan	MS Order	Ions Matched	Spectrum File	Annotation
		Medium		mAPDcVGDEVAK	D8LFP9	1	1	CID	M1(Oxidation), C5(Carbamidomethyl)	20.56			0.0848257	1	1	26		2	654.284	1307.56	0.385852	33.0347	2126	2126	MS2	9/98	cyto_07.RAW
	CDLNVPLSDK	System.Drawing.Bitmap	20.12	0.107975
		A2	A3	Sequence	Protein Accessions	# Proteins	# Protein Groups	Activation Type	Modifications	IonScore	Probability	XCorr	Exp Value	Δ Score	Rank	Identity High	Homology Threshold	Charge	m/z [Da]	MH+ [Da]	ΔM [ppm]	RT [min]	First Scan	Last Scan	MS Order	Ions Matched	Spectrum File	Annotation
		Medium		cDLNVPLSDK	D8LFP9	1	1	CID	C1(Carbamidomethyl)	20.12			0.107975	1	1	27	20	2	580.785	1160.56	0.76885	43.7457	3464	3464	MS2	8/98	cyto_07.RAW
	FLSPSVAGFLLQK	System.Drawing.Bitmap	15.38	0.0478062	System.Drawing.Bitmap	44.3352	2.88424
		A2	A3	Sequence	Protein Accessions	# Proteins	# Protein Groups	Activation Type	Modifications	IonScore	Probability	XCorr	Exp Value	Δ Score	Rank	Identity High	Homology Threshold	Charge	m/z [Da]	MH+ [Da]	ΔM [ppm]	RT [min]	First Scan	Last Scan	MS Order	Ions Matched	Spectrum File	Annotation
		Medium		FLSPSVAGFLLQK	D8LFP9	1	1	CID		15.38			0.0478062	1	1	19		2	703.907	1406.81	1.88446	68.5753	6305	6305	MS2	6/102	cyto_07.RAW
			Medium	FLSPSVAGFLLQK		1	0	CID			44.3352	2.88424		0.635417	1	19		2	703.907	1406.81	1.88446	68.5753	6305	6305	MS2	14/24	cyto_07.RAW
D8LL48	544	56.4957	5.63037	Dihydrolipoamide dehydrogenase OS=Ectocarpus siliculosus GN=GCSL PE=3 SV=1 - [D8LL48_ECTSI]	9.01	3	3	296.376	3.86	1	1	51.223	5.15	2	2
	Sequence	A2	Max. IonScore of A2	Max. Expectation Value of A2	A3	Max. ProbabilityScore of A3	Max. XCorr of A3
	LMLAHAASAHGVSAVENIMGR	System.Drawing.Bitmap	19.03	0.107522
		A2	A3	Sequence	Protein Accessions	# Proteins	# Protein Groups	Activation Type	Modifications	IonScore	Probability	XCorr	Exp Value	Δ Score	Rank	Identity High	Homology Threshold	Charge	m/z [Da]	MH+ [Da]	ΔM [ppm]	RT [min]	First Scan	Last Scan	MS Order	Ions Matched	Spectrum File	Annotation
		Medium		LMLAHAASAHGVSAVENImGR	D8LL48	1	1	CID	M19(Oxidation)	19.03			0.107522	1	1	26		3	717.698	2151.08	0.223199	48.8483	4143	4143	MS2	17/184	cyto_07.RAW
	EGGDVVPNLYCIGDANGK				System.Drawing.Bitmap	5.40543	2.97252
		A2	A3	Sequence	Protein Accessions	# Proteins	# Protein Groups	Activation Type	Modifications	IonScore	Probability	XCorr	Exp Value	Δ Score	Rank	Identity High	Homology Threshold	Charge	m/z [Da]	MH+ [Da]	ΔM [ppm]	RT [min]	First Scan	Last Scan	MS Order	Ions Matched	Spectrum File	Annotation
			Medium	EGGDVVPNLYcIGDANGK	D8LL48	1	1	CID	C11(Carbamidomethyl)		5.40543	2.97252		0.373737	1	28		2	939.444	1877.88	5.27885	57.4417	5144	5144	MS2	11/34	cyto_07.RAW
	AAEEGYELGK				System.Drawing.Bitmap	33.363	2.84745
		A2	A3	Sequence	Protein Accessions	# Proteins	# Protein Groups	Activation Type	Modifications	IonScore	Probability	XCorr	Exp Value	Δ Score	Rank	Identity High	Homology Threshold	Charge	m/z [Da]	MH+ [Da]	ΔM [ppm]	RT [min]	First Scan	Last Scan	MS Order	Ions Matched	Spectrum File	Annotation
			Medium	AAEEGYELGK	D8LL48	1	1	CID			33.363	2.84745		0.368421	1	26	16	2	533.755	1066.5	-1.60875	33.6805	2206	2206	MS2	13/18	cyto_07.RAW
D7G9E0	158	16.5425	9.23193	Photosystem II 12 kDa extrinsic protein OS=Ectocarpus siliculosus GN=PSB PE=4 SV=1 - [D7G9E0_ECTSI]	8.86	1	1	56.5864	8.86	1	1	9.02706	0
	Sequence	A2	Max. IonScore of A2	Max. Expectation Value of A2	A3	Max. ProbabilityScore of A3	Max. XCorr of A3
	FITMDPQAMYTIDR	System.Drawing.Bitmap	21.44	0.0929544
		A2	A3	Sequence	Protein Accessions	# Proteins	# Protein Groups	Activation Type	Modifications	IonScore	Probability	XCorr	Exp Value	Δ Score	Rank	Identity High	Homology Threshold	Charge	m/z [Da]	MH+ [Da]	ΔM [ppm]	RT [min]	First Scan	Last Scan	MS Order	Ions Matched	Spectrum File	Annotation
		Medium		FITmDPQAmYTIDR	D7G9E0	1	1	CID	M4(Oxidation), M9(Oxidation)	21.44			0.0929544	1	1	28	19	2	867.398	1733.79	0.844773	48.9539	4159	4159	MS2	18/138	cyto_07.RAW
D7FPZ7	413	44.0932	6.03662	Fructose-1,6-bisphosphate aldolase OS=Ectocarpus siliculosus GN=FBA1 PE=4 SV=1 - [D7FPZ7_ECTSI]	8.72	4	3	88.5032	8.72	3	3	21.2504	2.66	1	1
	Sequence	A2	Max. IonScore of A2	Max. Expectation Value of A2	A3	Max. ProbabilityScore of A3	Max. XCorr of A3
	GSDLPLEEMSALLEK	System.Drawing.Bitmap	26.42	0.0234875
		A2	A3	Sequence	Protein Accessions	# Proteins	# Protein Groups	Activation Type	Modifications	IonScore	Probability	XCorr	Exp Value	Δ Score	Rank	Identity High	Homology Threshold	Charge	m/z [Da]	MH+ [Da]	ΔM [ppm]	RT [min]	First Scan	Last Scan	MS Order	Ions Matched	Spectrum File	Annotation
		Medium		GSDLPLEEMSALLEK	D7FPZ7	1	1	CID		26.42			0.0234875	1	1	27	19	2	816.411	1631.81	-3.14895	73.4008	6703	6703	MS2	11/136	cyto_07.RAW
	EIGEATVTALR	System.Drawing.Bitmap	23.25	0.0451859	System.Drawing.Bitmap	8.24589	2.88883
		A2	A3	Sequence	Protein Accessions	# Proteins	# Protein Groups	Activation Type	Modifications	IonScore	Probability	XCorr	Exp Value	Δ Score	Rank	Identity High	Homology Threshold	Charge	m/z [Da]	MH+ [Da]	ΔM [ppm]	RT [min]	First Scan	Last Scan	MS Order	Ions Matched	Spectrum File	Annotation
		Medium		EIGEATVTALR	D7FPZ7	1	1	CID		23.25			0.0451859	0.521739	1	26		2	580.32	1159.63	0.184806	45.7402	3726	3726	MS2	7/94	cyto_07.RAW
			Medium	EIGEATVTALR		1	0	CID			8.24589	2.88883		0.16263	1	26		2	580.32	1159.63	0.184806	45.7402	3726	3726	MS2	12/20	cyto_07.RAW
	VGIDNTEENR	System.Drawing.Bitmap	18.88	0.12942
		A2	A3	Sequence	Protein Accessions	# Proteins	# Protein Groups	Activation Type	Modifications	IonScore	Probability	XCorr	Exp Value	Δ Score	Rank	Identity High	Homology Threshold	Charge	m/z [Da]	MH+ [Da]	ΔM [ppm]	RT [min]	First Scan	Last Scan	MS Order	Ions Matched	Spectrum File	Annotation
		Medium		VGIDNTEENR	D7FPZ7	1	1	CID		18.88			0.12942	1	1	26	18	2	573.773	1146.54	0.435047	28.6267	1618	1618	MS2	5/90	cyto_07.RAW
D8LG03	325	34.1272	5.45264	Manganese stabilising protein OS=Ectocarpus siliculosus GN=PsbO PE=4 SV=1 - [D8LG03_ECTSI]	8.62	6	2	225.067	5.85	3	1	50.0491	8.62	3	2
	Sequence	A2	Max. IonScore of A2	Max. Expectation Value of A2	A3	Max. ProbabilityScore of A3	Max. XCorr of A3
	ASAGGNQVKPGFQMGGGFR	System.Drawing.Bitmap	24.09	0.0448433	System.Drawing.Bitmap	11.3217	3.01805
		A2	A3	Sequence	Protein Accessions	# Proteins	# Protein Groups	Activation Type	Modifications	IonScore	Probability	XCorr	Exp Value	Δ Score	Rank	Identity High	Homology Threshold	Charge	m/z [Da]	MH+ [Da]	ΔM [ppm]	RT [min]	First Scan	Last Scan	MS Order	Ions Matched	Spectrum File	Annotation
		Medium		ASAGGNQVKPGFQmGGGFR		1	0	CID	M14(Oxidation)	24.09			0.0448433	1	1	27	14	3	627.972	1881.9	-0.419123	37.2676	2626	2626	MS2	10/170	cyto_07.RAW
		Medium		ASAGGNQVKPGFQMGGGFR		1	0	CID		23.73			0.0461771	1	1	27		3	622.641	1865.91	-0.171257	44.8127	3600	3600	MS2	10/170	cyto_07.RAW
		Medium		ASAGGNQVKPGFQmGGGFR		1	0	CID	M14(Oxidation)	19.1			0.138405	1	1	27		3	627.973	1881.9	0.261963	38.7171	2813	2813	MS2	9/170	cyto_07.RAW
			Medium	ASAGGNQVKPGFQMGGGFR	D8LG03	1	1	CID			5.30702	3.01805		0.228477	1	27		3	622.641	1865.91	-0.171257	44.8127	3600	3600	MS2	18/72	cyto_07.RAW
			Medium	ASAGGNQVKPGFQmGGGFR	D8LG03	1	1	CID	M14(Oxidation)		11.3217	2.8188		0.450355	1	27	14	2	941.455	1881.9	0.106945	38.952	2845	2845	MS2	7/36	cyto_07.RAW
	IVDMCIEPK				System.Drawing.Bitmap	21.8165	2.86307
		A2	A3	Sequence	Protein Accessions	# Proteins	# Protein Groups	Activation Type	Modifications	IonScore	Probability	XCorr	Exp Value	Δ Score	Rank	Identity High	Homology Threshold	Charge	m/z [Da]	MH+ [Da]	ΔM [ppm]	RT [min]	First Scan	Last Scan	MS Order	Ions Matched	Spectrum File	Annotation
			Medium	IVDmcIEPK	D8LG03	1	1	CID	M4(Oxidation), C5(Carbamidomethyl)		21.8165	2.86307		0.202797	1	26		2	560.772	1120.54	-0.865244	34.1494	2260	2260	MS2	13/16	cyto_07.RAW
D7FYS4	151	16.2665	9.99365	40S ribosomal protein S14 OS=Ectocarpus siliculosus GN=Esi_0035_0030 PE=3 SV=1 - [D7FYS4_ECTSI]	8.61	1	1					2.91792	8.61	1	1
	Sequence	A2	Max. IonScore of A2	Max. Expectation Value of A2	A3	Max. ProbabilityScore of A3	Max. XCorr of A3
	TKTPGPGAQSALR				System.Drawing.Bitmap	8.71981	2.91792
		A2	A3	Sequence	Protein Accessions	# Proteins	# Protein Groups	Activation Type	Modifications	IonScore	Probability	XCorr	Exp Value	Δ Score	Rank	Identity High	Homology Threshold	Charge	m/z [Da]	MH+ [Da]	ΔM [ppm]	RT [min]	First Scan	Last Scan	MS Order	Ions Matched	Spectrum File	Annotation
			Medium	TKTPGPGAQsALR	D7FYS4	1	1	CID	S10(Phospho)		8.71981	2.91792		0.294521	1			2	682.343	1363.68	3.84838	39.8622	2964	2964	MS2	12/35	cyto_07.RAW
D7FZ52	523	54.1145	5.10986	Leucyl aminopeptidase OS=Ectocarpus siliculosus GN=Esi_0355_0015 PE=3 SV=1 - [D7FZ52_ECTSI]	8.6	4	3	177.99	2.29	1	1	39.4133	8.6	3	3
	Sequence	A2	Max. IonScore of A2	Max. Expectation Value of A2	A3	Max. ProbabilityScore of A3	Max. XCorr of A3
	GLTFDSGGYNIK	System.Drawing.Bitmap	23.59	0.0411271	System.Drawing.Bitmap	13.3874	2.90145
		A2	A3	Sequence	Protein Accessions	# Proteins	# Protein Groups	Activation Type	Modifications	IonScore	Probability	XCorr	Exp Value	Δ Score	Rank	Identity High	Homology Threshold	Charge	m/z [Da]	MH+ [Da]	ΔM [ppm]	RT [min]	First Scan	Last Scan	MS Order	Ions Matched	Spectrum File	Annotation
		Medium		GLTFDSGGYNIK		1	0	CID		23.59			0.0411271	1	1	26	15	2	636.318	1271.63	1.58726	51.7766	4553	4553	MS2	4/98	cyto_07.RAW
			Medium	GLTFDSGGYNIK	D7FZ52	1	1	CID			13.3874	2.90145		0.231034	1	26	15	2	636.318	1271.63	1.58726	51.7766	4553	4553	MS2	11/22	cyto_07.RAW
	DLVNSPPNMLTPGALADAAAK				System.Drawing.Bitmap	54.1585	2.94222
		A2	A3	Sequence	Protein Accessions	# Proteins	# Protein Groups	Activation Type	Modifications	IonScore	Probability	XCorr	Exp Value	Δ Score	Rank	Identity High	Homology Threshold	Charge	m/z [Da]	MH+ [Da]	ΔM [ppm]	RT [min]	First Scan	Last Scan	MS Order	Ions Matched	Spectrum File	Annotation
			Medium	DLVNSPPNmLTPGALADAAAK	D7FZ52	1	1	CID	M9(Oxidation)		54.1585	2.94222		0.557823	1	25	17	2	1041.53	2082.06	3.89464	58.7152	5267	5267	MS2	15/40	cyto_07.RAW
	MPLAPEYGDQVK				System.Drawing.Bitmap	1.47767	2.81086
		A2	A3	Sequence	Protein Accessions	# Proteins	# Protein Groups	Activation Type	Modifications	IonScore	Probability	XCorr	Exp Value	Δ Score	Rank	Identity High	Homology Threshold	Charge	m/z [Da]	MH+ [Da]	ΔM [ppm]	RT [min]	First Scan	Last Scan	MS Order	Ions Matched	Spectrum File	Annotation
			Medium	mPLAPEYGDQVK	D7FZ52	1	1	CID	M1(Oxidation)		1.47767	2.81086		0.266904	1	26	17	2	682.33	1363.65	-2.14746	39.5583	2929	2929	MS2	13/22	cyto_07.RAW
D8LG20	205	21.4067	6.03662	Peroxyredoxin OS=Ectocarpus siliculosus GN=PRX5 PE=4 SV=1 - [D8LG20_ECTSI]	8.29	1	1	32.6659	8.29	1	1	8.55986	0
	Sequence	A2	Max. IonScore of A2	Max. Expectation Value of A2	A3	Max. ProbabilityScore of A3	Max. XCorr of A3
	GDAGPADVPASEIFAGK	System.Drawing.Bitmap	23.9	0.0387011
		A2	A3	Sequence	Protein Accessions	# Proteins	# Protein Groups	Activation Type	Modifications	IonScore	Probability	XCorr	Exp Value	Δ Score	Rank	Identity High	Homology Threshold	Charge	m/z [Da]	MH+ [Da]	ΔM [ppm]	RT [min]	First Scan	Last Scan	MS Order	Ions Matched	Spectrum File	Annotation
		Medium		GDAGPADVPASEIFAGK	D8LG20	1	1	CID		23.9			0.0387011	1	1	26	15	2	801.395	1601.78	1.29927	55.008	4918	4918	MS2	11/148	cyto_07.RAW
D8LBI0	435	47.7092	5.8208	Phosphoribulokinase OS=Ectocarpus siliculosus GN=PRK PE=3 SV=1 - [D8LBI0_ECTSI]	8.05	3	3	141.87	5.29	2	2	25.1972	2.76	1	1
	Sequence	A2	Max. IonScore of A2	Max. Expectation Value of A2	A3	Max. ProbabilityScore of A3	Max. XCorr of A3
	GHSLESIQASIEAR	System.Drawing.Bitmap	21.01	0.0463613
		A2	A3	Sequence	Protein Accessions	# Proteins	# Protein Groups	Activation Type	Modifications	IonScore	Probability	XCorr	Exp Value	Δ Score	Rank	Identity High	Homology Threshold	Charge	m/z [Da]	MH+ [Da]	ΔM [ppm]	RT [min]	First Scan	Last Scan	MS Order	Ions Matched	Spectrum File	Annotation
		Medium		GHSLESIQASIEAR	D8LBI0	1	1	CID		21.01			0.0463613	1	1	24		2	749.387	1497.77	0.985562	47.9911	4032	4032	MS2	7/134	cyto_07.RAW
	TALHTEEQK	System.Drawing.Bitmap	19.34	0.0843991
		A2	A3	Sequence	Protein Accessions	# Proteins	# Protein Groups	Activation Type	Modifications	IonScore	Probability	XCorr	Exp Value	Δ Score	Rank	Identity High	Homology Threshold	Charge	m/z [Da]	MH+ [Da]	ΔM [ppm]	RT [min]	First Scan	Last Scan	MS Order	Ions Matched	Spectrum File	Annotation
		Medium		TALHTEEQK	D8LBI0	1	1	CID		19.34			0.0843991	1	1	25	21	2	528.769	1056.53	-0.482296	23.8433	1097	1097	MS2	4/78	cyto_07.RAW
	KPDFDAFIAPQR				System.Drawing.Bitmap	8.66726	3.01618
		A2	A3	Sequence	Protein Accessions	# Proteins	# Protein Groups	Activation Type	Modifications	IonScore	Probability	XCorr	Exp Value	Δ Score	Rank	Identity High	Homology Threshold	Charge	m/z [Da]	MH+ [Da]	ΔM [ppm]	RT [min]	First Scan	Last Scan	MS Order	Ions Matched	Spectrum File	Annotation
			Medium	KPDFDAFIAPQR	D8LBI0	1	1	CID			8.66726	3.01618		0.403974	1	26	16	3	468.914	1404.73	0.509747	51.2792	4482	4482	MS2	17/44	cyto_07.RAW
D7FMJ8	525	57.8282	6.39209	Mannitol 1-phosphate dehydrogenase OS=Ectocarpus siliculosus GN=MPDH1 PE=4 SV=1 - [D7FMJ8_ECTSI]	8	7	4	113.989	4.19	3	2	38.3771	6.1	4	3
	Sequence	A2	Max. IonScore of A2	Max. Expectation Value of A2	A3	Max. ProbabilityScore of A3	Max. XCorr of A3
	FVGTAPVSQP	System.Drawing.Bitmap	24.04	0.0463487
		A2	A3	Sequence	Protein Accessions	# Proteins	# Protein Groups	Activation Type	Modifications	IonScore	Probability	XCorr	Exp Value	Δ Score	Rank	Identity High	Homology Threshold	Charge	m/z [Da]	MH+ [Da]	ΔM [ppm]	RT [min]	First Scan	Last Scan	MS Order	Ions Matched	Spectrum File	Annotation
		Medium		FVGTAPVSQP	D7FMJ8	1	1	CID		24.04			0.0463487	1	1	27	21	2	501.766	1002.53	-0.0219856	43.2222	3402	3402	MS2	10/80	cyto_07.RAW
	LGMGLLSPAMAK	System.Drawing.Bitmap	21.38	0.0556752	System.Drawing.Bitmap	14.2655	2.84449
		A2	A3	Sequence	Protein Accessions	# Proteins	# Protein Groups	Activation Type	Modifications	IonScore	Probability	XCorr	Exp Value	Δ Score	Rank	Identity High	Homology Threshold	Charge	m/z [Da]	MH+ [Da]	ΔM [ppm]	RT [min]	First Scan	Last Scan	MS Order	Ions Matched	Spectrum File	Annotation
		Medium		LGMGLLSPAMAK	D7FMJ8	1	1	CID		21.38			0.0556752	1	1	25	20	2	594.829	1188.65	1.84477	58.6966	5264	5264	MS2	9/88	cyto_07.RAW
		Medium		LGmGLLSPAmAK	D7FMJ8	1	1	CID	M3(Oxidation), M10(Oxidation)	19.6			0.0888147	1	1	26		2	610.823	1220.64	1.02765	44.6629	3577	3577	MS2	10/88	cyto_07.RAW
			Medium	LGMGLLSPAMAK	D7FMJ8	1	1	CID			14.2655	2.84449		0.320423	1	25	20	2	594.829	1188.65	1.84477	58.6966	5264	5264	MS2	11/22	cyto_07.RAW
			Medium	LGMGLLSPAmAK	D7FMJ8	1	1	CID	M10(Oxidation)		3.09434	2.82853		0.123675	1			2	602.826	1204.64	1.48145	53.5606	4778	4778	MS2	8/22	cyto_07.RAW
	RFDTVEDTTGR				System.Drawing.Bitmap	33.4181	2.84818
		A2	A3	Sequence	Protein Accessions	# Proteins	# Protein Groups	Activation Type	Modifications	IonScore	Probability	XCorr	Exp Value	Δ Score	Rank	Identity High	Homology Threshold	Charge	m/z [Da]	MH+ [Da]	ΔM [ppm]	RT [min]	First Scan	Last Scan	MS Order	Ions Matched	Spectrum File	Annotation
			Medium	RFDTVEDTTGR	D7FMJ8	1	1	CID			33.4181	2.84818		0.368421	1	27	22	2	648.812	1296.62	-0.348646	32.687	2088	2088	MS2	13/20	cyto_07.RAW
	VLAGGVANR				System.Drawing.Bitmap	60.715	2.69188
		A2	A3	Sequence	Protein Accessions	# Proteins	# Protein Groups	Activation Type	Modifications	IonScore	Probability	XCorr	Exp Value	Δ Score	Rank	Identity High	Homology Threshold	Charge	m/z [Da]	MH+ [Da]	ΔM [ppm]	RT [min]	First Scan	Last Scan	MS Order	Ions Matched	Spectrum File	Annotation
			Medium	VLAGGVANR	D7FMJ8	1	1	CID			60.715	2.69188		0.356877	1	22		2	428.754	856.5	0.504973	28.7695	1636	1636	MS2	13/16	cyto_07.RAW
D7G2B6	426	44.1206	5.19873	Histidinol dehydrogenase OS=Ectocarpus siliculosus GN=HDH PE=3 SV=1 - [D7G2B6_ECTSI]	7.98	4	3	78.07	2.11	1	1	34.1195	5.87	3	2
	Sequence	A2	Max. IonScore of A2	Max. Expectation Value of A2	A3	Max. ProbabilityScore of A3	Max. XCorr of A3
	ADPVDPVAR	System.Drawing.Bitmap	18.51	0.0859666
		A2	A3	Sequence	Protein Accessions	# Proteins	# Protein Groups	Activation Type	Modifications	IonScore	Probability	XCorr	Exp Value	Δ Score	Rank	Identity High	Homology Threshold	Charge	m/z [Da]	MH+ [Da]	ΔM [ppm]	RT [min]	First Scan	Last Scan	MS Order	Ions Matched	Spectrum File	Annotation
		Medium		ADPVDPVAR	D7G2B6	1	1	CID		18.51			0.0859666	1	1	24		2	470.248	939.489	-0.577016	32.8177	2100	2100	MS2	6/70	cyto_07.RAW
	VMTVDQVPTVK				System.Drawing.Bitmap	8.87768	2.78071
		A2	A3	Sequence	Protein Accessions	# Proteins	# Protein Groups	Activation Type	Modifications	IonScore	Probability	XCorr	Exp Value	Δ Score	Rank	Identity High	Homology Threshold	Charge	m/z [Da]	MH+ [Da]	ΔM [ppm]	RT [min]	First Scan	Last Scan	MS Order	Ions Matched	Spectrum File	Annotation
			Medium	VmTVDQVPTVK	D7G2B6	1	1	CID	M2(Oxidation)		5.56622	2.78071		0.0179856	1	25		2	616.831	1232.66	0.0981192	38.7929	2824	2824	MS2	13/20	cyto_07.RAW
			Medium	VMTVDQVPTVK	D7G2B6	1	1	CID			8.87768	2.71477		0.243542	1			2	608.834	1216.66	-0.0667732	45.1314	3646	3646	MS2	11/20	cyto_07.RAW
	SESDPLLLGPAEMK				System.Drawing.Bitmap	5.75461	2.73784
		A2	A3	Sequence	Protein Accessions	# Proteins	# Protein Groups	Activation Type	Modifications	IonScore	Probability	XCorr	Exp Value	Δ Score	Rank	Identity High	Homology Threshold	Charge	m/z [Da]	MH+ [Da]	ΔM [ppm]	RT [min]	First Scan	Last Scan	MS Order	Ions Matched	Spectrum File	Annotation
			Medium	SESDPLLLGPAEmK	D7G2B6	1	1	CID	M13(Oxidation)		5.75461	2.73784			2	26		2	751.875	1502.74	1.78307	51.2229	4476	4476	MS2	10/26	cyto_07.RAW
D7FIL0	214	23.0477	9.0415	Putative uncharacterized protein OS=Ectocarpus siliculosus GN=Esi_0122_0024 PE=4 SV=1 - [D7FIL0_ECTSI]	7.94	1	1					2.91211	7.94	1	1
	Sequence	A2	Max. IonScore of A2	Max. Expectation Value of A2	A3	Max. ProbabilityScore of A3	Max. XCorr of A3
	LSKPSPEVVVLTREQVK				System.Drawing.Bitmap	1	2.91211
		A2	A3	Sequence	Protein Accessions	# Proteins	# Protein Groups	Activation Type	Modifications	IonScore	Probability	XCorr	Exp Value	Δ Score	Rank	Identity High	Homology Threshold	Charge	m/z [Da]	MH+ [Da]	ΔM [ppm]	RT [min]	First Scan	Last Scan	MS Order	Ions Matched	Spectrum File	Annotation
			Medium	LsKPsPEVVVLTREQVK	D7FIL0	1	1	CID	S2(Phospho), S5(Phospho)		1	2.91211			2	26	19	2	1035.03	2069.04	-0.453673	46.6654	3851	3851	MS2	16/62	cyto_07.RAW
D8LI28	443	48.1637	5.10986	Peptidyl-prolyl cis-trans isomerase (Rotamase)-cyclophilin family OS=Ectocarpus siliculosus GN=Esi_0201_0031 PE=4 SV=1 - [D8LI28_ECTSI]	7.9	3	3	57.1189	4.51	2	2	22.0558	3.39	1	1
	Sequence	A2	Max. IonScore of A2	Max. Expectation Value of A2	A3	Max. ProbabilityScore of A3	Max. XCorr of A3
	EGFVDPATGSLR	System.Drawing.Bitmap	21.43	0.0751824
		A2	A3	Sequence	Protein Accessions	# Proteins	# Protein Groups	Activation Type	Modifications	IonScore	Probability	XCorr	Exp Value	Δ Score	Rank	Identity High	Homology Threshold	Charge	m/z [Da]	MH+ [Da]	ΔM [ppm]	RT [min]	First Scan	Last Scan	MS Order	Ions Matched	Spectrum File	Annotation
		Medium		EGFVDPATGSLR	D8LI28	1	1	CID		21.43			0.0751824	1	1	27	15	2	624.815	1248.62	1.0053	48.4314	4089	4089	MS2	6/106	cyto_07.RAW
	VPAVQTFR	System.Drawing.Bitmap	20.5	0.0619419
		A2	A3	Sequence	Protein Accessions	# Proteins	# Protein Groups	Activation Type	Modifications	IonScore	Probability	XCorr	Exp Value	Δ Score	Rank	Identity High	Homology Threshold	Charge	m/z [Da]	MH+ [Da]	ΔM [ppm]	RT [min]	First Scan	Last Scan	MS Order	Ions Matched	Spectrum File	Annotation
		Medium		VPAVQTFR	D8LI28	1	1	CID		20.5			0.0619419	1	1	25	18	2	459.264	917.521	0.86588	38.9716	2848	2848	MS2	6/62	cyto_07.RAW
	DGFLMNQGVEALDGR				System.Drawing.Bitmap	20.5795	2.94459
		A2	A3	Sequence	Protein Accessions	# Proteins	# Protein Groups	Activation Type	Modifications	IonScore	Probability	XCorr	Exp Value	Δ Score	Rank	Identity High	Homology Threshold	Charge	m/z [Da]	MH+ [Da]	ΔM [ppm]	RT [min]	First Scan	Last Scan	MS Order	Ions Matched	Spectrum File	Annotation
			Medium	DGFLMNQGVEALDGR	D8LI28	1	1	CID			20.5795	2.94459		0.295918	1	27		2	811.386	1621.77	0.666525	62.0756	5645	5645	MS2	14/28	cyto_07.RAW
D7G8E2	323	34.7305	5.07178	Glutathione reductase OS=Ectocarpus siliculosus GN=GSR PE=4 SV=1 - [D7G8E2_ECTSI]	7.74	3	2	208.97	7.74	2	2	29.4967	4.95	1	1
	Sequence	A2	Max. IonScore of A2	Max. Expectation Value of A2	A3	Max. ProbabilityScore of A3	Max. XCorr of A3
	SFDSLMVDTLMSEMGK	System.Drawing.Bitmap	20.69	0.100239	System.Drawing.Bitmap	51.6122	2.85481
		A2	A3	Sequence	Protein Accessions	# Proteins	# Protein Groups	Activation Type	Modifications	IonScore	Probability	XCorr	Exp Value	Δ Score	Rank	Identity High	Homology Threshold	Charge	m/z [Da]	MH+ [Da]	ΔM [ppm]	RT [min]	First Scan	Last Scan	MS Order	Ions Matched	Spectrum File	Annotation
		Medium		SFDSLmVDTLMSEmGK	D7G8E2	1	1	CID	M6(Oxidation), M14(Oxidation)	20.69			0.100239		2	27	20	2	911.899	1822.79	0.378653	64.8701	5948	5948	MS2	12/144	cyto_07.RAW
			Medium	SFDSLMVDTLmSEMGK		1	0	CID	M11(Oxidation)		51.6122	2.85481			2	28		2	903.902	1806.8	0.810594	68.7951	6333	6333	MS2	11/30	cyto_07.RAW
	LGLDSAGVK	System.Drawing.Bitmap	19.68	0.0818114
		A2	A3	Sequence	Protein Accessions	# Proteins	# Protein Groups	Activation Type	Modifications	IonScore	Probability	XCorr	Exp Value	Δ Score	Rank	Identity High	Homology Threshold	Charge	m/z [Da]	MH+ [Da]	ΔM [ppm]	RT [min]	First Scan	Last Scan	MS Order	Ions Matched	Spectrum File	Annotation
		Medium		LGLDSAGVK	D7G8E2	1	1	CID		19.68			0.0818114	0.35	1	25		2	430.248	859.488	-0.308971	39.2082	2878	2878	MS2	8/66	cyto_07.RAW
D8LDC7	453	47.157	5.05908	Plastid lipid associated protein OS=Ectocarpus siliculosus GN=Esi_0116_0066 PE=4 SV=1 - [D8LDC7_ECTSI]	7.73	2	2	40.8097	3.53	1	1	14.9943	4.19	1	1
	Sequence	A2	Max. IonScore of A2	Max. Expectation Value of A2	A3	Max. ProbabilityScore of A3	Max. XCorr of A3
	ELDLPTLGVDIPSAER	System.Drawing.Bitmap	18.59	0.0760962
		A2	A3	Sequence	Protein Accessions	# Proteins	# Protein Groups	Activation Type	Modifications	IonScore	Probability	XCorr	Exp Value	Δ Score	Rank	Identity High	Homology Threshold	Charge	m/z [Da]	MH+ [Da]	ΔM [ppm]	RT [min]	First Scan	Last Scan	MS Order	Ions Matched	Spectrum File	Annotation
		Medium		ELDLPTLGVDIPSAER	D8LDC7	1	1	CID		18.59			0.0760962	1	1	24		2	862.959	1724.91	2.01777	66.9896	6154	6154	MS2	9/148	cyto_07.RAW
	ASPAPGDGEESSPLASSLR				System.Drawing.Bitmap	21.9392	2.70963
		A2	A3	Sequence	Protein Accessions	# Proteins	# Protein Groups	Activation Type	Modifications	IonScore	Probability	XCorr	Exp Value	Δ Score	Rank	Identity High	Homology Threshold	Charge	m/z [Da]	MH+ [Da]	ΔM [ppm]	RT [min]	First Scan	Last Scan	MS Order	Ions Matched	Spectrum File	Annotation
			Medium	ASPAPGDGEESSPLASSLR	D8LDC7	1	1	CID			21.9392	2.70963		0.442804	1	27		2	914.442	1827.88	2.26215	45.9958	3763	3763	MS2	12/36	cyto_07.RAW
D7FP79	587	62.0237	5.38916	Triosephosphate isomerase/glyceraldehyde-3-phosphate dehydrogenase OS=Ectocarpus siliculosus GN=TPI/GAP PE=3 SV=1 - [D7FP79_ECTSI]	7.67	5	4	106.23	5.79	3	3	28.9665	4.43	2	2
	Sequence	A2	Max. IonScore of A2	Max. Expectation Value of A2	A3	Max. ProbabilityScore of A3	Max. XCorr of A3
	VVDLIAHMAK	System.Drawing.Bitmap	22.36	0.0249729
		A2	A3	Sequence	Protein Accessions	# Proteins	# Protein Groups	Activation Type	Modifications	IonScore	Probability	XCorr	Exp Value	Δ Score	Rank	Identity High	Homology Threshold	Charge	m/z [Da]	MH+ [Da]	ΔM [ppm]	RT [min]	First Scan	Last Scan	MS Order	Ions Matched	Spectrum File	Annotation
		Medium		VVDLIAHmAK	D7FP79	1	1	CID	M8(Oxidation)	22.36			0.0249729	1	1	23	17	2	556.81	1112.61	-0.638024	36.7225	2554	2554	MS2	4/72	cyto_07.RAW
	GAGFNIIPSSTGAAK	System.Drawing.Bitmap	16.13	0.159677	System.Drawing.Bitmap	19.4762	2.87414
		A2	A3	Sequence	Protein Accessions	# Proteins	# Protein Groups	Activation Type	Modifications	IonScore	Probability	XCorr	Exp Value	Δ Score	Rank	Identity High	Homology Threshold	Charge	m/z [Da]	MH+ [Da]	ΔM [ppm]	RT [min]	First Scan	Last Scan	MS Order	Ions Matched	Spectrum File	Annotation
		Medium		GAGFNIIPSSTGAAK	D7FP79	1	1	CID		16.13			0.159677	1	1	25	18	2	695.871	1390.74	2.11394	51.1969	4472	4472	MS2	10/136	cyto_07.RAW
			Medium	GAGFNIIPSSTGAAK	D7FP79	1	1	CID			19.4762	2.87414		0.278746	1	25	18	2	695.871	1390.74	2.11394	51.1969	4472	4472	MS2	9/28	cyto_07.RAW
	VINDTFGLK	System.Drawing.Bitmap	13.61	0.141541
		A2	A3	Sequence	Protein Accessions	# Proteins	# Protein Groups	Activation Type	Modifications	IonScore	Probability	XCorr	Exp Value	Δ Score	Rank	Identity High	Homology Threshold	Charge	m/z [Da]	MH+ [Da]	ΔM [ppm]	RT [min]	First Scan	Last Scan	MS Order	Ions Matched	Spectrum File	Annotation
		Medium		VINDTFGLK	D7FP79	2	1	CID		13.61			0.141541	1	1	22		2	503.782	1006.56	0.595441	47.7236	3991	3991	MS2	5/78	cyto_07.RAW
	VFGEMDPANIK				System.Drawing.Bitmap	17.0465	2.87096
		A2	A3	Sequence	Protein Accessions	# Proteins	# Protein Groups	Activation Type	Modifications	IonScore	Probability	XCorr	Exp Value	Δ Score	Rank	Identity High	Homology Threshold	Charge	m/z [Da]	MH+ [Da]	ΔM [ppm]	RT [min]	First Scan	Last Scan	MS Order	Ions Matched	Spectrum File	Annotation
			Medium	VFGEMDPANIK	D7FP79	1	1	CID			17.0465	2.87096		0.261324	1	27	16	2	610.802	1220.6	-1.29294	50.7671	4413	4413	MS2	10/20	cyto_07.RAW
D8LHN4	457	50.2293	5.5415	Putative uncharacterized protein OS=Ectocarpus siliculosus GN=Esi_0197_0044 PE=4 SV=1 - [D8LHN4_ECTSI]	7.66	3	3	99.5035	5.47	2	2	24.1724	2.19	1	1
	Sequence	A2	Max. IonScore of A2	Max. Expectation Value of A2	A3	Max. ProbabilityScore of A3	Max. XCorr of A3
	QIEAGMATPETFDSK	System.Drawing.Bitmap	26.85	0.0251976
		A2	A3	Sequence	Protein Accessions	# Proteins	# Protein Groups	Activation Type	Modifications	IonScore	Probability	XCorr	Exp Value	Δ Score	Rank	Identity High	Homology Threshold	Charge	m/z [Da]	MH+ [Da]	ΔM [ppm]	RT [min]	First Scan	Last Scan	MS Order	Ions Matched	Spectrum File	Annotation
		Medium		QIEAGmATPETFDSK	D8LHN4	1	1	CID	M6(Oxidation)	26.85			0.0251976	1	1	27	18	2	820.877	1640.75	-0.269712	40.7087	3072	3072	MS2	10/162	cyto_07.RAW
	GEINVDQAHR	System.Drawing.Bitmap	23.71	0.0495822
		A2	A3	Sequence	Protein Accessions	# Proteins	# Protein Groups	Activation Type	Modifications	IonScore	Probability	XCorr	Exp Value	Δ Score	Rank	Identity High	Homology Threshold	Charge	m/z [Da]	MH+ [Da]	ΔM [ppm]	RT [min]	First Scan	Last Scan	MS Order	Ions Matched	Spectrum File	Annotation
		Medium		GEINVDQAHR	D8LHN4	1	1	CID		23.71			0.0495822	1	1	27	20	2	569.784	1138.56	-0.2383	27.743	1513	1513	MS2	6/92	cyto_07.RAW
	SFEAFVDAVR				System.Drawing.Bitmap	32.221	2.98509
		A2	A3	Sequence	Protein Accessions	# Proteins	# Protein Groups	Activation Type	Modifications	IonScore	Probability	XCorr	Exp Value	Δ Score	Rank	Identity High	Homology Threshold	Charge	m/z [Da]	MH+ [Da]	ΔM [ppm]	RT [min]	First Scan	Last Scan	MS Order	Ions Matched	Spectrum File	Annotation
			Medium	SFEAFVDAVR	D8LHN4	1	1	CID			32.221	2.98509		0.508361	1	26	16	2	570.789	1140.57	1.12965	60.0978	5419	5419	MS2	15/18	cyto_07.RAW
D8LQ63	144	16.2024	6.16357	Putative uncharacterized protein OS=Ectocarpus siliculosus GN=Esi_0059_0059 PE=4 SV=1 - [D8LQ63_ECTSI]	7.64	1	1					4.43702	7.64	1	1
	Sequence	A2	Max. IonScore of A2	Max. Expectation Value of A2	A3	Max. ProbabilityScore of A3	Max. XCorr of A3
	LFTASLIIAIK				System.Drawing.Bitmap	1.52596	2.71451
		A2	A3	Sequence	Protein Accessions	# Proteins	# Protein Groups	Activation Type	Modifications	IonScore	Probability	XCorr	Exp Value	Δ Score	Rank	Identity High	Homology Threshold	Charge	m/z [Da]	MH+ [Da]	ΔM [ppm]	RT [min]	First Scan	Last Scan	MS Order	Ions Matched	Spectrum File	Annotation
			Medium	LFTAsLIIAIK	D8LQ63	1	1	CID	S5(Phospho)		1.52596	2.71451			2	23		2	635.368	1269.73	4.70062	53.0965	4718	4718	MS2	10/29	cyto_07.RAW
D8LRP8	477	52.7939	5.07178	Rab GDP dissociation inhibitor protein OS=Ectocarpus siliculosus GN=GDIC1 PE=4 SV=1 - [D8LRP8_ECTSI]	7.55	5	3	103.192	7.55	4	3	31.4285	2.31	1	1
	Sequence	A2	Max. IonScore of A2	Max. Expectation Value of A2	A3	Max. ProbabilityScore of A3	Max. XCorr of A3
	ATMDGVPQVAK	System.Drawing.Bitmap	23.21	0.0472754	System.Drawing.Bitmap	2.76131	2.80314
		A2	A3	Sequence	Protein Accessions	# Proteins	# Protein Groups	Activation Type	Modifications	IonScore	Probability	XCorr	Exp Value	Δ Score	Rank	Identity High	Homology Threshold	Charge	m/z [Da]	MH+ [Da]	ΔM [ppm]	RT [min]	First Scan	Last Scan	MS Order	Ions Matched	Spectrum File	Annotation
		Medium		ATMDGVPQVAK	D8LRP8	1	1	CID		23.21			0.0472754	1	1	26	21	2	558.79	1116.57	-0.0146498	38.5805	2795	2795	MS2	8/90	cyto_07.RAW
		Medium		ATMDGVPQVAK	D8LRP8	1	1	CID		21.94			0.07229	1	1	27		2	558.79	1116.57	0.641306	39.3196	2895	2895	MS2	11/90	cyto_07.RAW
			Medium	ATMDGVPQVAK		1	0	CID			2.76131	2.80314		0.139286	1	27		2	558.79	1116.57	0.641306	39.3196	2895	2895	MS2	12/20	cyto_07.RAW
	TSLMGIFEK	System.Drawing.Bitmap	17.23	0.151387
		A2	A3	Sequence	Protein Accessions	# Proteins	# Protein Groups	Activation Type	Modifications	IonScore	Probability	XCorr	Exp Value	Δ Score	Rank	Identity High	Homology Threshold	Charge	m/z [Da]	MH+ [Da]	ΔM [ppm]	RT [min]	First Scan	Last Scan	MS Order	Ions Matched	Spectrum File	Annotation
		Medium		TSLMGIFEK	D8LRP8	1	1	CID		17.23			0.151387	1	1	26	20	2	513.271	1025.53	0.918738	60.9395	5517	5517	MS2	6/78	cyto_07.RAW
	FRPGQPPAPELGHPTR	System.Drawing.Bitmap	16.39	0.127436
		A2	A3	Sequence	Protein Accessions	# Proteins	# Protein Groups	Activation Type	Modifications	IonScore	Probability	XCorr	Exp Value	Δ Score	Rank	Identity High	Homology Threshold	Charge	m/z [Da]	MH+ [Da]	ΔM [ppm]	RT [min]	First Scan	Last Scan	MS Order	Ions Matched	Spectrum File	Annotation
		Medium		FRPGQPPAPELGHPTR	D8LRP8	1	1	CID		16.39			0.127436	1	1	24	17	2	878.966	1756.92	-0.14429	38.4544	2778	2778	MS2	5/158	cyto_07.RAW
D7FI97	229	24.1201	8.36768	Glutathione reductase OS=Ectocarpus siliculosus GN=Esi_0119_0001 PE=4 SV=1 - [D7FI97_ECTSI]	7.42	2	2	179.552	3.06	1	1	27.2842	4.37	1	1
	Sequence	A2	Max. IonScore of A2	Max. Expectation Value of A2	A3	Max. ProbabilityScore of A3	Max. XCorr of A3
	LNGIYER	System.Drawing.Bitmap	18.07	0.132562
		A2	A3	Sequence	Protein Accessions	# Proteins	# Protein Groups	Activation Type	Modifications	IonScore	Probability	XCorr	Exp Value	Δ Score	Rank	Identity High	Homology Threshold	Charge	m/z [Da]	MH+ [Da]	ΔM [ppm]	RT [min]	First Scan	Last Scan	MS Order	Ions Matched	Spectrum File	Annotation
		Medium		LNGIYER	D7FI97	1	1	CID		18.07			0.132562	0.388889	1	26		2	432.732	864.457	-0.537356	34.1098	2256	2256	MS2	5/58	cyto_07.RAW
	NFGVVTSAGK				System.Drawing.Bitmap	1	2.84121
		A2	A3	Sequence	Protein Accessions	# Proteins	# Protein Groups	Activation Type	Modifications	IonScore	Probability	XCorr	Exp Value	Δ Score	Rank	Identity High	Homology Threshold	Charge	m/z [Da]	MH+ [Da]	ΔM [ppm]	RT [min]	First Scan	Last Scan	MS Order	Ions Matched	Spectrum File	Annotation
			Medium	NFGVVTSAGK	D7FI97	1	1	CID			1	2.84121		0.179577	1			2	490.263	979.52	-1.21738	40.4431	3041	3041	MS2	8/18	cyto_07.RAW
D8LBF0	376	40.5682	6.01123	ATP synthase gamma chain OS=Ectocarpus siliculosus GN=ATP PE=3 SV=1 - [D8LBF0_ECTSI]	7.18	3	2	32.09	2.93	1	1	14.2934	7.18	2	2
	Sequence	A2	Max. IonScore of A2	Max. Expectation Value of A2	A3	Max. ProbabilityScore of A3	Max. XCorr of A3
	ENLDLPLLNAR	System.Drawing.Bitmap	15.38	0.0985097	System.Drawing.Bitmap	15.7445	2.94381
		A2	A3	Sequence	Protein Accessions	# Proteins	# Protein Groups	Activation Type	Modifications	IonScore	Probability	XCorr	Exp Value	Δ Score	Rank	Identity High	Homology Threshold	Charge	m/z [Da]	MH+ [Da]	ΔM [ppm]	RT [min]	First Scan	Last Scan	MS Order	Ions Matched	Spectrum File	Annotation
		Medium		ENLDLPLLNAR		1	0	CID		15.38			0.0985097	1	1	22		2	634.355	1267.7	1.3053	62.3045	5676	5676	MS2	7/104	cyto_07.RAW
			Medium	ENLDLPLLNAR	D8LBF0	1	1	CID			15.7445	2.94381		0.221088	1	22		2	634.355	1267.7	1.3053	62.3045	5676	5676	MS2	8/20	cyto_07.RAW
	MASMGAASDNAADLAK				System.Drawing.Bitmap	12.7072	2.88901
		A2	A3	Sequence	Protein Accessions	# Proteins	# Protein Groups	Activation Type	Modifications	IonScore	Probability	XCorr	Exp Value	Δ Score	Rank	Identity High	Homology Threshold	Charge	m/z [Da]	MH+ [Da]	ΔM [ppm]	RT [min]	First Scan	Last Scan	MS Order	Ions Matched	Spectrum File	Annotation
			Medium	MASMGAASDNAADLAK	D8LBF0	1	1	CID			12.7072	2.88901		0.262976	1	26	23	2	762.346	1523.68	1.00713	42.1235	3250	3250	MS2	10/30	cyto_07.RAW
D8LR21	463	51.7591	6.66846	Putative uncharacterized protein OS=Ectocarpus siliculosus GN=Esi_0062_0007 PE=4 SV=1 - [D8LR21_ECTSI]	7.13	3	3	117.502	7.13	3	3	24.231	0
	Sequence	A2	Max. IonScore of A2	Max. Expectation Value of A2	A3	Max. ProbabilityScore of A3	Max. XCorr of A3
	KCPSLSVVPR	System.Drawing.Bitmap	22.19	0.0413705
		A2	A3	Sequence	Protein Accessions	# Proteins	# Protein Groups	Activation Type	Modifications	IonScore	Probability	XCorr	Exp Value	Δ Score	Rank	Identity High	Homology Threshold	Charge	m/z [Da]	MH+ [Da]	ΔM [ppm]	RT [min]	First Scan	Last Scan	MS Order	Ions Matched	Spectrum File	Annotation
		Medium		KcPSLSVVPR	D8LR21	1	1	CID	C2(Carbamidomethyl)	22.19			0.0413705	1	1	25		2	571.821	1142.64	0.500961	38.0404	2731	2731	MS2	7/94	cyto_07.RAW
	TLTPGTENWMLSYK	System.Drawing.Bitmap	17.57	0.17411
		A2	A3	Sequence	Protein Accessions	# Proteins	# Protein Groups	Activation Type	Modifications	IonScore	Probability	XCorr	Exp Value	Δ Score	Rank	Identity High	Homology Threshold	Charge	m/z [Da]	MH+ [Da]	ΔM [ppm]	RT [min]	First Scan	Last Scan	MS Order	Ions Matched	Spectrum File	Annotation
		Medium		TLTPGTENWMLSYK	D8LR21	1	1	CID		17.57			0.17411	1	1	26	20	2	820.905	1640.8	2.19803	59.8202	5386	5386	MS2	14/138	cyto_07.RAW
	TTLVLALNK	System.Drawing.Bitmap	14.08	0.0312673
		A2	A3	Sequence	Protein Accessions	# Proteins	# Protein Groups	Activation Type	Modifications	IonScore	Probability	XCorr	Exp Value	Δ Score	Rank	Identity High	Homology Threshold	Charge	m/z [Da]	MH+ [Da]	ΔM [ppm]	RT [min]	First Scan	Last Scan	MS Order	Ions Matched	Spectrum File	Annotation
		Medium		TTLVLALNK	D8LR21	1	1	CID		14.08			0.0312673	1	1	16		2	486.808	972.609	0.46188	50.5385	4377	4377	MS2	11/68	cyto_07.RAW
D7G5W8	283	30.6142	7.62061	Putative homoaconitate hydratase, c-terminal part OS=Ectocarpus siliculosus GN=Esi_0068_0067 PE=4 SV=1 - [D7G5W8_ECTSI]	7.07	2	2	45.5041	3.18	1	1	12.4449	3.89	1	1
	Sequence	A2	Max. IonScore of A2	Max. Expectation Value of A2	A3	Max. ProbabilityScore of A3	Max. XCorr of A3
	VYNDIQTLK	System.Drawing.Bitmap	21.02	0.0446733
		A2	A3	Sequence	Protein Accessions	# Proteins	# Protein Groups	Activation Type	Modifications	IonScore	Probability	XCorr	Exp Value	Δ Score	Rank	Identity High	Homology Threshold	Charge	m/z [Da]	MH+ [Da]	ΔM [ppm]	RT [min]	First Scan	Last Scan	MS Order	Ions Matched	Spectrum File	Annotation
		Medium		VYNDIQTLK	D7G5W8	1	1	CID		21.02			0.0446733	0.47619	1	24		2	547.298	1093.59	0.299589	39.8417	2961	2961	MS2	8/82	cyto_07.RAW
	VPTFLVPATQK				System.Drawing.Bitmap	28.7911	2.73651
		A2	A3	Sequence	Protein Accessions	# Proteins	# Protein Groups	Activation Type	Modifications	IonScore	Probability	XCorr	Exp Value	Δ Score	Rank	Identity High	Homology Threshold	Charge	m/z [Da]	MH+ [Da]	ΔM [ppm]	RT [min]	First Scan	Last Scan	MS Order	Ions Matched	Spectrum File	Annotation
			Medium	VPTFLVPATQK	D7G5W8	1	1	CID			28.7911	2.73651		0.255474	1	22		2	600.854	1200.7	1.35228	52.6299	4660	4660	MS2	11/20	cyto_07.RAW
D8LPN5	524	57.3903	6.29053	Putative uncharacterized protein OS=Ectocarpus siliculosus GN=Esi_0053_0006 PE=3 SV=1 - [D8LPN5_ECTSI]	7.06	3	3	53.1357	4.96	2	2	24.4647	2.1	1	1
	Sequence	A2	Max. IonScore of A2	Max. Expectation Value of A2	A3	Max. ProbabilityScore of A3	Max. XCorr of A3
	IGDPSGKDEAR	System.Drawing.Bitmap	25.54	0.029601
		A2	A3	Sequence	Protein Accessions	# Proteins	# Protein Groups	Activation Type	Modifications	IonScore	Probability	XCorr	Exp Value	Δ Score	Rank	Identity High	Homology Threshold	Charge	m/z [Da]	MH+ [Da]	ΔM [ppm]	RT [min]	First Scan	Last Scan	MS Order	Ions Matched	Spectrum File	Annotation
		Medium		IGDPSGKDEAR	D8LPN5	1	1	CID		25.54			0.029601	0.615385	1	27		2	572.783	1144.56	-0.20241	22.7716	1017	1017	MS2	8/100	cyto_07.RAW
	AGHQPIVLVGGGTTK	System.Drawing.Bitmap	13.6	0.109129
		A2	A3	Sequence	Protein Accessions	# Proteins	# Protein Groups	Activation Type	Modifications	IonScore	Probability	XCorr	Exp Value	Δ Score	Rank	Identity High	Homology Threshold	Charge	m/z [Da]	MH+ [Da]	ΔM [ppm]	RT [min]	First Scan	Last Scan	MS Order	Ions Matched	Spectrum File	Annotation
		Medium		AGHQPIVLVGGGTTK	D8LPN5	1	1	CID		13.6			0.109129	1	1	20		3	478.94	1434.81	-0.475721	38.1487	2743	2743	MS2	12/136	cyto_07.RAW
	NIDGLASVFSK				System.Drawing.Bitmap	27.8304	2.71401
		A2	A3	Sequence	Protein Accessions	# Proteins	# Protein Groups	Activation Type	Modifications	IonScore	Probability	XCorr	Exp Value	Δ Score	Rank	Identity High	Homology Threshold	Charge	m/z [Da]	MH+ [Da]	ΔM [ppm]	RT [min]	First Scan	Last Scan	MS Order	Ions Matched	Spectrum File	Annotation
			Medium	NIDGLASVFSK	D8LPN5	1	1	CID			27.8304	2.71401		0.416974	1	24		2	575.812	1150.62	4.84178	59.2743	5322	5322	MS2	13/20	cyto_07.RAW
D1J706	483	54.0584	5.97314	Putative uncharacterized protein ycf24 OS=Ectocarpus siliculosus GN=ycf24 PE=4 SV=1 - [D1J706_ECTSI]	6.83	3	3	62.5116	6.83	3	3	20.0667	0
	Sequence	A2	Max. IonScore of A2	Max. Expectation Value of A2	A3	Max. ProbabilityScore of A3	Max. XCorr of A3
	LDFLEMDYQK	System.Drawing.Bitmap	24.07	0.0323187
		A2	A3	Sequence	Protein Accessions	# Proteins	# Protein Groups	Activation Type	Modifications	IonScore	Probability	XCorr	Exp Value	Δ Score	Rank	Identity High	Homology Threshold	Charge	m/z [Da]	MH+ [Da]	ΔM [ppm]	RT [min]	First Scan	Last Scan	MS Order	Ions Matched	Spectrum File	Annotation
		Medium		LDFLEMDYQK	D1J706	1	1	CID		24.07			0.0323187	1	1	26	19	2	651.309	1301.61	1.44722	60.9902	5525	5525	MS2	7/84	cyto_07.RAW
	CPLELSTYFR	System.Drawing.Bitmap	21.55	0.0759329
		A2	A3	Sequence	Protein Accessions	# Proteins	# Protein Groups	Activation Type	Modifications	IonScore	Probability	XCorr	Exp Value	Δ Score	Rank	Identity High	Homology Threshold	Charge	m/z [Da]	MH+ [Da]	ΔM [ppm]	RT [min]	First Scan	Last Scan	MS Order	Ions Matched	Spectrum File	Annotation
		Medium		cPLELSTYFR	D1J706	2	1	CID	C1(Carbamidomethyl)	21.55			0.0759329	0.363636	1	27		2	643.316	1285.63	0.842119	61.1264	5542	5542	MS2	5/78	cyto_07.RAW
	YGVIFCPISEAIK	System.Drawing.Bitmap	21.16	0.0463186
		A2	A3	Sequence	Protein Accessions	# Proteins	# Protein Groups	Activation Type	Modifications	IonScore	Probability	XCorr	Exp Value	Δ Score	Rank	Identity High	Homology Threshold	Charge	m/z [Da]	MH+ [Da]	ΔM [ppm]	RT [min]	First Scan	Last Scan	MS Order	Ions Matched	Spectrum File	Annotation
		Medium		YGVIFcPISEAIK	D1J706	2	1	CID	C6(Carbamidomethyl)	21.16			0.0463186	1	1	24		2	748.896	1496.78	1.44165	64.3924	5902	5902	MS2	7/98	cyto_07.RAW
D8LH12	239	25.9631	5.35107	Zn-dependent peptidase (Fragment) OS=Ectocarpus siliculosus GN=Esi_0186_0009 PE=4 SV=1 - [D8LH12_ECTSI]	6.69	2	1	97.72	6.69	1	1	8.09639	6.69	1	1
	Sequence	A2	Max. IonScore of A2	Max. Expectation Value of A2	A3	Max. ProbabilityScore of A3	Max. XCorr of A3
	LASSIQGSGHSFANTR	System.Drawing.Bitmap	18.03	0.151102	System.Drawing.Bitmap	32.0389	2.70977
		A2	A3	Sequence	Protein Accessions	# Proteins	# Protein Groups	Activation Type	Modifications	IonScore	Probability	XCorr	Exp Value	Δ Score	Rank	Identity High	Homology Threshold	Charge	m/z [Da]	MH+ [Da]	ΔM [ppm]	RT [min]	First Scan	Last Scan	MS Order	Ions Matched	Spectrum File	Annotation
		Medium		LASSIQGSGHSFANTR	D8LH12	1	1	CID		18.03			0.151102	1	1	26		2	816.909	1632.81	1.09948	35.7287	2437	2437	MS2	11/164	cyto_07.RAW
			Medium	LASSIQGSGHSFANTR		1	0	CID			32.0389	2.70977		0.361624	1	26		2	816.909	1632.81	1.09948	35.7287	2437	2437	MS2	13/30	cyto_07.RAW
D7FXN6	361	39.462	6.32861	Putative uncharacterized protein OS=Ectocarpus siliculosus GN=Esi_0033_0132 PE=4 SV=1 - [D7FXN6_ECTSI]	6.65	2	2	25.95	6.65	2	2	6.08671	0
	Sequence	A2	Max. IonScore of A2	Max. Expectation Value of A2	A3	Max. ProbabilityScore of A3	Max. XCorr of A3
	AGNVSQTEVEQLR	System.Drawing.Bitmap	25.95	0.0255368
		A2	A3	Sequence	Protein Accessions	# Proteins	# Protein Groups	Activation Type	Modifications	IonScore	Probability	XCorr	Exp Value	Δ Score	Rank	Identity High	Homology Threshold	Charge	m/z [Da]	MH+ [Da]	ΔM [ppm]	RT [min]	First Scan	Last Scan	MS Order	Ions Matched	Spectrum File	Annotation
		Medium		AGNVSQTEVEQLR	D7FXN6	1	1	CID		25.95			0.0255368	1	1	27	18	2	715.866	1430.72	0.750391	39.2517	2885	2885	MS2	9/126	cyto_07.RAW
	FSDVDWATIVR	System.Drawing.Bitmap	17.16	0.177886
		A2	A3	Sequence	Protein Accessions	# Proteins	# Protein Groups	Activation Type	Modifications	IonScore	Probability	XCorr	Exp Value	Δ Score	Rank	Identity High	Homology Threshold	Charge	m/z [Da]	MH+ [Da]	ΔM [ppm]	RT [min]	First Scan	Last Scan	MS Order	Ions Matched	Spectrum File	Annotation
		Medium		FSDVDWATIVR	D7FXN6	1	1	CID		17.16			0.177886	1	1	26		2	654.835	1308.66	3.75521	63.0407	5760	5760	MS2	14/92	cyto_07.RAW
D8LRS9	333	37.1924	5.90967	mRNA binding protein OS=Ectocarpus siliculosus GN=Esi_0007_0148 PE=4 SV=1 - [D8LRS9_ECTSI]	6.61	3	2	23.14	6.61	2	2	11.5004	4.2	1	1
	Sequence	A2	Max. IonScore of A2	Max. Expectation Value of A2	A3	Max. ProbabilityScore of A3	Max. XCorr of A3
	DSDEVPFTESSDVK	System.Drawing.Bitmap	23.14	0.0480436	System.Drawing.Bitmap	10.2354	2.76555
		A2	A3	Sequence	Protein Accessions	# Proteins	# Protein Groups	Activation Type	Modifications	IonScore	Probability	XCorr	Exp Value	Δ Score	Rank	Identity High	Homology Threshold	Charge	m/z [Da]	MH+ [Da]	ΔM [ppm]	RT [min]	First Scan	Last Scan	MS Order	Ions Matched	Spectrum File	Annotation
		Medium		DSDEVPFTESSDVK	D8LRS9	1	1	CID		23.14			0.0480436	1	1	26	19	2	777.845	1554.68	0.739054	46.1926	3790	3790	MS2	8/126	cyto_07.RAW
			Medium	DSDEVPFTESSDVK		1	0	CID			10.2354	2.76555		0.249097	1	26	19	2	777.845	1554.68	0.739054	46.1926	3790	3790	MS2	16/26	cyto_07.RAW
	MAYYYEPR	System.Drawing.Bitmap	19.27	0.0970094
		A2	A3	Sequence	Protein Accessions	# Proteins	# Protein Groups	Activation Type	Modifications	IonScore	Probability	XCorr	Exp Value	Δ Score	Rank	Identity High	Homology Threshold	Charge	m/z [Da]	MH+ [Da]	ΔM [ppm]	RT [min]	First Scan	Last Scan	MS Order	Ions Matched	Spectrum File	Annotation
		Medium		mAYYYEPR	D8LRS9	1	1	CID	M1(Oxidation)	19.27			0.0970094	1	1	26		2	554.742	1108.48	0.0252052	38.5417	2789	2789	MS2	6/56	cyto_07.RAW
D8LG98	198	20.7567	4.75439	Putative uncharacterized protein OS=Ectocarpus siliculosus GN=Esi_0158_0065 PE=4 SV=1 - [D8LG98_ECTSI]	6.57	2	1	22.99	6.57	1	1	2.72688	6.57	1	1
	Sequence	A2	Max. IonScore of A2	Max. Expectation Value of A2	A3	Max. ProbabilityScore of A3	Max. XCorr of A3
	FTNNPAPNTASVR	System.Drawing.Bitmap	22.99	0.0519925	System.Drawing.Bitmap	6.29066	2.72688
		A2	A3	Sequence	Protein Accessions	# Proteins	# Protein Groups	Activation Type	Modifications	IonScore	Probability	XCorr	Exp Value	Δ Score	Rank	Identity High	Homology Threshold	Charge	m/z [Da]	MH+ [Da]	ΔM [ppm]	RT [min]	First Scan	Last Scan	MS Order	Ions Matched	Spectrum File	Annotation
		Medium		FTNNPAPNTASVR	D8LG98	1	1	CID		22.99			0.0519925	1	1	27	18	2	694.85	1388.69	0.569731	33.2438	2154	2154	MS2	7/134	cyto_07.RAW
			Medium	FTNNPAPNTASVR		1	0	CID			6.29066	2.72688		0.318681	1	27	18	2	694.85	1388.69	0.569731	33.2438	2154	2154	MS2	10/24	cyto_07.RAW
D7G618	381	42.6331	4.84326	Putative serine protease-like protein OS=Ectocarpus siliculosus GN=Esi_0071_0026 PE=4 SV=1 - [D7G618_ECTSI]	6.56	2	2	63.9328	2.1	1	1	21.0732	4.46	1	1
	Sequence	A2	Max. IonScore of A2	Max. Expectation Value of A2	A3	Max. ProbabilityScore of A3	Max. XCorr of A3
	LWDLDTNR	System.Drawing.Bitmap	21.46	0.0789518
		A2	A3	Sequence	Protein Accessions	# Proteins	# Protein Groups	Activation Type	Modifications	IonScore	Probability	XCorr	Exp Value	Δ Score	Rank	Identity High	Homology Threshold	Charge	m/z [Da]	MH+ [Da]	ΔM [ppm]	RT [min]	First Scan	Last Scan	MS Order	Ions Matched	Spectrum File	Annotation
		Medium		LWDLDTNR	D7G618	1	1	CID		21.46			0.0789518	1	1	27	16	2	516.76	1032.51	1.63634	50.8967	4432	4432	MS2	6/64	cyto_07.RAW
	GSDDSSGFEHVFVGESK				System.Drawing.Bitmap	78.313	2.73032
		A2	A3	Sequence	Protein Accessions	# Proteins	# Protein Groups	Activation Type	Modifications	IonScore	Probability	XCorr	Exp Value	Δ Score	Rank	Identity High	Homology Threshold	Charge	m/z [Da]	MH+ [Da]	ΔM [ppm]	RT [min]	First Scan	Last Scan	MS Order	Ions Matched	Spectrum File	Annotation
			Medium	GSDDSSGFEHVFVGESK	D7G618	1	1	CID			78.313	2.73032		0.252747	1	27	17	2	892.392	1783.78	0.064979	49.2638	4205	4205	MS2	16/32	cyto_07.RAW
D8LQ48	194	20.2926	7.21045	Ferredoxin component OS=Ectocarpus siliculosus GN=Esi_0059_0038 PE=4 SV=1 - [D8LQ48_ECTSI]	6.19	1	1	40.77	0			8.94949	6.19	1	1
	Sequence	A2	Max. IonScore of A2	Max. Expectation Value of A2	A3	Max. ProbabilityScore of A3	Max. XCorr of A3
	ASGGNIQVLINR				System.Drawing.Bitmap	27.0316	2.80219
		A2	A3	Sequence	Protein Accessions	# Proteins	# Protein Groups	Activation Type	Modifications	IonScore	Probability	XCorr	Exp Value	Δ Score	Rank	Identity High	Homology Threshold	Charge	m/z [Da]	MH+ [Da]	ΔM [ppm]	RT [min]	First Scan	Last Scan	MS Order	Ions Matched	Spectrum File	Annotation
			Medium	ASGGNIQVLINR	D8LQ48	1	1	CID			27.0316	2.80219		0.425	1	23	18	2	621.352	1241.7	0.664987	47.026	3904	3904	MS2	12/22	cyto_07.RAW
D7G2I3	245	27.7343	9.86182	Putative uncharacterized protein OS=Ectocarpus siliculosus GN=Esi_0479_0001 PE=4 SV=1 - [D7G2I3_ECTSI]	6.12	1	1					4.35556	6.12	1	1
	Sequence	A2	Max. IonScore of A2	Max. Expectation Value of A2	A3	Max. ProbabilityScore of A3	Max. XCorr of A3
	SGKGGGGGSSVVVGK				System.Drawing.Bitmap	1	2.734
		A2	A3	Sequence	Protein Accessions	# Proteins	# Protein Groups	Activation Type	Modifications	IonScore	Probability	XCorr	Exp Value	Δ Score	Rank	Identity High	Homology Threshold	Charge	m/z [Da]	MH+ [Da]	ΔM [ppm]	RT [min]	First Scan	Last Scan	MS Order	Ions Matched	Spectrum File	Annotation
			Medium	SGKGGGGGSSVVVGK	D7G2I3	1	1	CID			1	2.734			2	25		2	616.831	1232.66	-3.02927	38.7929	2824	2824	MS2	11/28	cyto_07.RAW
D7FUG8	213	22.3666	5.30029	Dihydroxy-acid dehydratase, C-termnial part OS=Ectocarpus siliculosus GN=DAD PE=4 SV=1 - [D7FUG8_ECTSI]	6.1	2	1	121.66	6.1	1	1	15.854	6.1	1	1
	Sequence	A2	Max. IonScore of A2	Max. Expectation Value of A2	A3	Max. ProbabilityScore of A3	Max. XCorr of A3
	NVASASEGCVTDE	System.Drawing.Bitmap	22.55	0.0439164	System.Drawing.Bitmap	19.4476	2.78803
		A2	A3	Sequence	Protein Accessions	# Proteins	# Protein Groups	Activation Type	Modifications	IonScore	Probability	XCorr	Exp Value	Δ Score	Rank	Identity High	Homology Threshold	Charge	m/z [Da]	MH+ [Da]	ΔM [ppm]	RT [min]	First Scan	Last Scan	MS Order	Ions Matched	Spectrum File	Annotation
		Medium		NVASASEGcVTDE	D7FUG8	1	1	CID	C9(Carbamidomethyl)	22.55			0.0439164	1	1	25		2	669.776	1338.54	-2.80179	35.0718	2359	2359	MS2	8/114	cyto_07.RAW
			Medium	NVASASEGcVTDE		1	0	CID	C9(Carbamidomethyl)		19.4476	2.78803		0.261649	1	25		2	669.776	1338.54	-2.80179	35.0718	2359	2359	MS2	11/24	cyto_07.RAW
D8LHT2	253	26.3476	6.52197	Putative uncharacterized protein OS=Ectocarpus siliculosus GN=Esi_0020_0030 PE=4 SV=1 - [D8LHT2_ECTSI]	5.93	1	1					3.09457	5.93	1	1
	Sequence	A2	Max. IonScore of A2	Max. Expectation Value of A2	A3	Max. ProbabilityScore of A3	Max. XCorr of A3
	LASPGGSPLLSTLNR				System.Drawing.Bitmap	1	3.00843
		A2	A3	Sequence	Protein Accessions	# Proteins	# Protein Groups	Activation Type	Modifications	IonScore	Probability	XCorr	Exp Value	Δ Score	Rank	Identity High	Homology Threshold	Charge	m/z [Da]	MH+ [Da]	ΔM [ppm]	RT [min]	First Scan	Last Scan	MS Order	Ions Matched	Spectrum File	Annotation
			Medium	LAsPGGSPLLstLNR	D8LHT2	1	1	CID	S3(Phospho), S11(Phospho), T12(Phospho)		1	3.00843			2			2	861.875	1722.74	9.82242	48.8666	4146	4146	MS2	12/67	cyto_07.RAW
D8LSX3	344	35.5801	6.12549	Putative uncharacterized protein OS=Ectocarpus siliculosus GN=Esi_0077_0086 PE=4 SV=1 - [D8LSX3_ECTSI]	5.81	1	1					4.48998	5.81	1	1
	Sequence	A2	Max. IonScore of A2	Max. Expectation Value of A2	A3	Max. ProbabilityScore of A3	Max. XCorr of A3
	APASGSPPRPPGAASPPSLR				System.Drawing.Bitmap	2.90741	2.71455
		A2	A3	Sequence	Protein Accessions	# Proteins	# Protein Groups	Activation Type	Modifications	IonScore	Probability	XCorr	Exp Value	Δ Score	Rank	Identity High	Homology Threshold	Charge	m/z [Da]	MH+ [Da]	ΔM [ppm]	RT [min]	First Scan	Last Scan	MS Order	Ions Matched	Spectrum File	Annotation
			Medium	APASGSPPRPPGAAsPPSLR	D8LSX3	1	1	CID	S15(Phospho)		2.90741	2.71455			2	26		2	975.486	1949.97	2.87242	62.6004	5710	5710	MS2	8/56	cyto_07.RAW
D8LL62	295	31.087	4.83057	Dihydrolipoamide acetyltransferase OS=Ectocarpus siliculosus GN=Esi_0322_0032 PE=3 SV=1 - [D8LL62_ECTSI]	5.76	1	1	0	5.76	1	1	4.24471	0
	Sequence	A2	Max. IonScore of A2	Max. Expectation Value of A2	A3	Max. ProbabilityScore of A3	Max. XCorr of A3
	TEGYDLSAIAGTGPGGR	System.Drawing.Bitmap	21.71	0.0661037
		A2	A3	Sequence	Protein Accessions	# Proteins	# Protein Groups	Activation Type	Modifications	IonScore	Probability	XCorr	Exp Value	Δ Score	Rank	Identity High	Homology Threshold	Charge	m/z [Da]	MH+ [Da]	ΔM [ppm]	RT [min]	First Scan	Last Scan	MS Order	Ions Matched	Spectrum File	Annotation
		Medium		TEGYDLSAIAGTGPGGR	D8LL62	1	1	CID		21.71			0.0661037	1	1	26		2	811.393	1621.78	-1.54084	52.086	4595	4595	MS2	15/150	cyto_07.RAW
D7G770	210	22.6617	8.80713	Putative uncharacterized protein OS=Ectocarpus siliculosus GN=Esi_0008_0234 PE=4 SV=1 - [D7G770_ECTSI]	5.71	2	1	24.6	5.71	1	1	4.37525	5.71	1	1
	Sequence	A2	Max. IonScore of A2	Max. Expectation Value of A2	A3	Max. ProbabilityScore of A3	Max. XCorr of A3
	NYGEVATTVENR	System.Drawing.Bitmap	24.6	0.0390079	System.Drawing.Bitmap	28.8568	2.76823
		A2	A3	Sequence	Protein Accessions	# Proteins	# Protein Groups	Activation Type	Modifications	IonScore	Probability	XCorr	Exp Value	Δ Score	Rank	Identity High	Homology Threshold	Charge	m/z [Da]	MH+ [Da]	ΔM [ppm]	RT [min]	First Scan	Last Scan	MS Order	Ions Matched	Spectrum File	Annotation
		Medium		NYGEVATTVENR	D7G770	1	1	CID		24.6			0.0390079	1	1	27		2	676.827	1352.65	1.50406	38.7779	2822	2822	MS2	14/122	cyto_07.RAW
			Medium	NYGEVATTVENR		1	0	CID			28.8568	2.76823		0.382671	1	27		2	676.827	1352.65	1.50406	38.7779	2822	2822	MS2	12/22	cyto_07.RAW
D8LFF2	211	24.1948	10.4771	Putative uncharacterized protein OS=Ectocarpus siliculosus GN=Esi_0148_0063 PE=4 SV=1 - [D8LFF2_ECTSI]	5.69	1	1	36.37	0			4.93103	5.69	1	1
	Sequence	A2	Max. IonScore of A2	Max. Expectation Value of A2	A3	Max. ProbabilityScore of A3	Max. XCorr of A3
	EQLTSEALEAAR				System.Drawing.Bitmap	18.1511	2.76345
		A2	A3	Sequence	Protein Accessions	# Proteins	# Protein Groups	Activation Type	Modifications	IonScore	Probability	XCorr	Exp Value	Δ Score	Rank	Identity High	Homology Threshold	Charge	m/z [Da]	MH+ [Da]	ΔM [ppm]	RT [min]	First Scan	Last Scan	MS Order	Ions Matched	Spectrum File	Annotation
			Medium	EQLTSEALEAAR	D8LFF2	1	1	CID			18.1511	2.76345		0.202899	1	26		2	659.336	1317.67	0.406295	45.9494	3756	3756	MS2	11/22	cyto_07.RAW
D7FWQ9	250	24.5235	10.0962	Putative uncharacterized protein OS=Ectocarpus siliculosus GN=Esi_0311_0009 PE=4 SV=1 - [D7FWQ9_ECTSI]	5.6	1	1	25.56	0			2.6881	5.6	1	1
	Sequence	A2	Max. IonScore of A2	Max. Expectation Value of A2	A3	Max. ProbabilityScore of A3	Max. XCorr of A3
	AALLESGGVDELLR				System.Drawing.Bitmap	39.1047	2.6881
		A2	A3	Sequence	Protein Accessions	# Proteins	# Protein Groups	Activation Type	Modifications	IonScore	Probability	XCorr	Exp Value	Δ Score	Rank	Identity High	Homology Threshold	Charge	m/z [Da]	MH+ [Da]	ΔM [ppm]	RT [min]	First Scan	Last Scan	MS Order	Ions Matched	Spectrum File	Annotation
			Medium	AALLESGGVDELLR	D7FWQ9	1	1	CID			39.1047	2.6881		0.32342	1	23		2	721.897	1442.79	0.549562	62.2007	5663	5663	MS2	14/26	cyto_07.RAW
D7FV17	365	38.8636	7.1958	Putative uncharacterized protein OS=Ectocarpus siliculosus GN=Esi_0286_0011 PE=4 SV=1 - [D7FV17_ECTSI]	5.48	1	1					14.6834	5.48	1	1
	Sequence	A2	Max. IonScore of A2	Max. Expectation Value of A2	A3	Max. ProbabilityScore of A3	Max. XCorr of A3
	QTLLEIGRAGGIEASISMLR				System.Drawing.Bitmap	11.0964	2.79364
		A2	A3	Sequence	Protein Accessions	# Proteins	# Protein Groups	Activation Type	Modifications	IonScore	Probability	XCorr	Exp Value	Δ Score	Rank	Identity High	Homology Threshold	Charge	m/z [Da]	MH+ [Da]	ΔM [ppm]	RT [min]	First Scan	Last Scan	MS Order	Ions Matched	Spectrum File	Annotation
			Medium	QtLLEIGRAGGIEASISmLR	D7FV17	1	1	CID	T2(Phospho), M18(Oxidation)		11.0964	2.79364		0.218638	1			2	1106.06	2211.11	-4.30999	63.5781	5818	5818	MS2	9/56	cyto_07.RAW
D8LG38	497	55.3502	6.39209	Adenylosuccinate lyase OS=Ectocarpus siliculosus GN=Adsl PE=4 SV=1 - [D8LG38_ECTSI]	5.43	3	2	26.46	5.43	2	2	8.56956	2.62	1	1
	Sequence	A2	Max. IonScore of A2	Max. Expectation Value of A2	A3	Max. ProbabilityScore of A3	Max. XCorr of A3
	VAGDPAFEAVHGEK	System.Drawing.Bitmap	22.99	0.0534995
		A2	A3	Sequence	Protein Accessions	# Proteins	# Protein Groups	Activation Type	Modifications	IonScore	Probability	XCorr	Exp Value	Δ Score	Rank	Identity High	Homology Threshold	Charge	m/z [Da]	MH+ [Da]	ΔM [ppm]	RT [min]	First Scan	Last Scan	MS Order	Ions Matched	Spectrum File	Annotation
		Medium		VAGDPAFEAVHGEK	D8LG38	1	1	CID		22.99			0.0534995	1	1	27	18	2	713.851	1426.7	-0.504054	37.6085	2672	2672	MS2	12/122	cyto_07.RAW
	SQVDNIDWDYAAK	System.Drawing.Bitmap	19.97	0.114287	System.Drawing.Bitmap	30.82	2.88186
		A2	A3	Sequence	Protein Accessions	# Proteins	# Protein Groups	Activation Type	Modifications	IonScore	Probability	XCorr	Exp Value	Δ Score	Rank	Identity High	Homology Threshold	Charge	m/z [Da]	MH+ [Da]	ΔM [ppm]	RT [min]	First Scan	Last Scan	MS Order	Ions Matched	Spectrum File	Annotation
		Medium		SQVDNIDWDYAAK	D8LG38	1	1	CID		19.97			0.114287	1	1	27	15	2	762.852	1524.7	-0.394078	52.2176	4608	4608	MS2	9/134	cyto_07.RAW
			Medium	SQVDNIDWDYAAK		1	0	CID			30.82	2.88186		0.163194	1	27	15	2	762.852	1524.7	-0.394078	52.2176	4608	4608	MS2	13/24	cyto_07.RAW
D8LLS2	406	43.3924	4.65283	Fructose-bisphosphatase OS=Ectocarpus siliculosus GN=FBP PE=3 SV=1 - [D8LLS2_ECTSI]	5.42	2	2	50.0374	2.71	1	1	16.84	2.71	1	1
	Sequence	A2	Max. IonScore of A2	Max. Expectation Value of A2	A3	Max. ProbabilityScore of A3	Max. XCorr of A3
	YIGSMVGDVHR	System.Drawing.Bitmap	21.73	0.06345
		A2	A3	Sequence	Protein Accessions	# Proteins	# Protein Groups	Activation Type	Modifications	IonScore	Probability	XCorr	Exp Value	Δ Score	Rank	Identity High	Homology Threshold	Charge	m/z [Da]	MH+ [Da]	ΔM [ppm]	RT [min]	First Scan	Last Scan	MS Order	Ions Matched	Spectrum File	Annotation
		Medium		YIGSmVGDVHR	D8LLS2	1	1	CID	M5(Oxidation)	21.73			0.06345	1	1	26	17	2	625.304	1249.6	0.567345	33.1042	2136	2136	MS2	6/88	cyto_07.RAW
	KLDVISNDVLK				System.Drawing.Bitmap	24.3763	2.80299
		A2	A3	Sequence	Protein Accessions	# Proteins	# Protein Groups	Activation Type	Modifications	IonScore	Probability	XCorr	Exp Value	Δ Score	Rank	Identity High	Homology Threshold	Charge	m/z [Da]	MH+ [Da]	ΔM [ppm]	RT [min]	First Scan	Last Scan	MS Order	Ions Matched	Spectrum File	Annotation
			Medium	KLDVISNDVLK	D8LLS2	1	1	CID			24.3763	2.80299		0.242857	1	21		2	622.367	1243.73	0.0517048	48.8873	4149	4149	MS2	10/20	cyto_07.RAW
D8LEV5	485	50.7755	5.64307	Phosphoglycerate kinase OS=Ectocarpus siliculosus GN=PGK PE=3 SV=1 - [D8LEV5_ECTSI]	5.36	2	2	49.4932	2.68	1	1	14.9741	2.68	1	1
	Sequence	A2	Max. IonScore of A2	Max. Expectation Value of A2	A3	Max. ProbabilityScore of A3	Max. XCorr of A3
	YLSPSVAGFLLQK	System.Drawing.Bitmap	20.82	0.0240103
		A2	A3	Sequence	Protein Accessions	# Proteins	# Protein Groups	Activation Type	Modifications	IonScore	Probability	XCorr	Exp Value	Δ Score	Rank	Identity High	Homology Threshold	Charge	m/z [Da]	MH+ [Da]	ΔM [ppm]	RT [min]	First Scan	Last Scan	MS Order	Ions Matched	Spectrum File	Annotation
		Medium		YLSPSVAGFLLQK	D8LEV5	1	1	CID		20.82			0.0240103	1	1	21		2	711.903	1422.8	-0.214771	65.9139	6051	6051	MS2	7/102	cyto_07.RAW
	ELDYLQGAVAEPK				System.Drawing.Bitmap	14.4045	2.95092
		A2	A3	Sequence	Protein Accessions	# Proteins	# Protein Groups	Activation Type	Modifications	IonScore	Probability	XCorr	Exp Value	Δ Score	Rank	Identity High	Homology Threshold	Charge	m/z [Da]	MH+ [Da]	ΔM [ppm]	RT [min]	First Scan	Last Scan	MS Order	Ions Matched	Spectrum File	Annotation
			Medium	ELDYLQGAVAEPK	D8LEV5	1	1	CID			14.4045	2.95092			2	26		2	716.871	1432.73	2.01538	53.1259	4722	4722	MS2	13/24	cyto_07.RAW
D7G8F7	728	77.5298	5.37646	Choline dehydrogenase OS=Ectocarpus siliculosus GN=Esi_0089_0030 PE=3 SV=1 - [D7G8F7_ECTSI]	5.36	3	3	61.2847	3.43	2	2	18.184	1.92	1	1
	Sequence	A2	Max. IonScore of A2	Max. Expectation Value of A2	A3	Max. ProbabilityScore of A3	Max. XCorr of A3
	LAWGVGQVR	System.Drawing.Bitmap	21.53	0.0432389
		A2	A3	Sequence	Protein Accessions	# Proteins	# Protein Groups	Activation Type	Modifications	IonScore	Probability	XCorr	Exp Value	Δ Score	Rank	Identity High	Homology Threshold	Charge	m/z [Da]	MH+ [Da]	ΔM [ppm]	RT [min]	First Scan	Last Scan	MS Order	Ions Matched	Spectrum File	Annotation
		Medium		LAWGVGQVR	D7G8F7	1	1	CID		21.53			0.0432389	1	1	24		2	493.283	985.558	0.450342	49.2435	4202	4202	MS2	6/70	cyto_07.RAW
	AGSAVVVTAGALHTPK	System.Drawing.Bitmap	16.97	0.0452046
		A2	A3	Sequence	Protein Accessions	# Proteins	# Protein Groups	Activation Type	Modifications	IonScore	Probability	XCorr	Exp Value	Δ Score	Rank	Identity High	Homology Threshold	Charge	m/z [Da]	MH+ [Da]	ΔM [ppm]	RT [min]	First Scan	Last Scan	MS Order	Ions Matched	Spectrum File	Annotation
		Medium		AGSAVVVTAGALHTPK	D7G8F7	1	1	CID		16.97			0.0452046	1	1	20		2	739.92	1478.83	0.451878	41.7511	3201	3201	MS2	7/142	cyto_07.RAW
	LMPSAYTVAQELER				System.Drawing.Bitmap	65.5304	2.73406
		A2	A3	Sequence	Protein Accessions	# Proteins	# Protein Groups	Activation Type	Modifications	IonScore	Probability	XCorr	Exp Value	Δ Score	Rank	Identity High	Homology Threshold	Charge	m/z [Da]	MH+ [Da]	ΔM [ppm]	RT [min]	First Scan	Last Scan	MS Order	Ions Matched	Spectrum File	Annotation
			Medium	LMPSAYTVAQELER	D7G8F7	1	1	CID			65.5304	2.73406		0.505495	1	26		2	804.41	1607.81	1.98691	62.1559	5657	5657	MS2	15/26	cyto_07.RAW
D7FRY5	695	75.0659	5.09717	1-hydroxy-2-methyl-2-(E)-butenyl 4-diphosphate synthase, chloroplast OS=Ectocarpus siliculosus GN=HDS PE=3 SV=1 - [D7FRY5_ECTSI]	5.32	4	3	58.0622	5.32	3	3	17.6428	1.58	1	1
	Sequence	A2	Max. IonScore of A2	Max. Expectation Value of A2	A3	Max. ProbabilityScore of A3	Max. XCorr of A3
	TGALPEQQETDPVDVR	System.Drawing.Bitmap	23.12	0.0492404
		A2	A3	Sequence	Protein Accessions	# Proteins	# Protein Groups	Activation Type	Modifications	IonScore	Probability	XCorr	Exp Value	Δ Score	Rank	Identity High	Homology Threshold	Charge	m/z [Da]	MH+ [Da]	ΔM [ppm]	RT [min]	First Scan	Last Scan	MS Order	Ions Matched	Spectrum File	Annotation
		Medium		TGALPEQQETDPVDVR	D7FRY5	1	1	CID		23.12			0.0492404	1	1	27		2	877.931	1754.86	0.00975525	43.9626	3491	3491	MS2	12/164	cyto_07.RAW
	VAMDVAEVFEK	System.Drawing.Bitmap	22.49	0.0608729	System.Drawing.Bitmap	9.50739	2.7671
		A2	A3	Sequence	Protein Accessions	# Proteins	# Protein Groups	Activation Type	Modifications	IonScore	Probability	XCorr	Exp Value	Δ Score	Rank	Identity High	Homology Threshold	Charge	m/z [Da]	MH+ [Da]	ΔM [ppm]	RT [min]	First Scan	Last Scan	MS Order	Ions Matched	Spectrum File	Annotation
		Medium		VAmDVAEVFEK	D7FRY5	1	1	CID	M3(Oxidation)	22.49			0.0608729	1	1	27		2	627.309	1253.61	1.19057	50.0213	4311	4311	MS2	7/92	cyto_07.RAW
			Medium	VAmDVAEVFEK		1	0	CID	M3(Oxidation)		9.50739	2.7671		0.357401	1	27		2	627.309	1253.61	1.19057	50.0213	4311	4311	MS2	13/20	cyto_07.RAW
	VLSYYGDTPR	System.Drawing.Bitmap	18.79	0.112971
		A2	A3	Sequence	Protein Accessions	# Proteins	# Protein Groups	Activation Type	Modifications	IonScore	Probability	XCorr	Exp Value	Δ Score	Rank	Identity High	Homology Threshold	Charge	m/z [Da]	MH+ [Da]	ΔM [ppm]	RT [min]	First Scan	Last Scan	MS Order	Ions Matched	Spectrum File	Annotation
		Medium		VLSYYGDTPR	D7FRY5	1	1	CID		18.79			0.112971	1	1	26		2	585.794	1170.58	0.656267	41.2175	3131	3131	MS2	7/82	cyto_07.RAW
D8LN21	492	53.9363	5.22412	Threonine synthase OS=Ectocarpus siliculosus GN=TS PE=4 SV=1 - [D8LN21_ECTSI]	5.28	2	2	130.551	0			30.0767	5.28	2	2
	Sequence	A2	Max. IonScore of A2	Max. Expectation Value of A2	A3	Max. ProbabilityScore of A3	Max. XCorr of A3
	SYLLCPHSSVGAK				System.Drawing.Bitmap	5.97566	2.99596
		A2	A3	Sequence	Protein Accessions	# Proteins	# Protein Groups	Activation Type	Modifications	IonScore	Probability	XCorr	Exp Value	Δ Score	Rank	Identity High	Homology Threshold	Charge	m/z [Da]	MH+ [Da]	ΔM [ppm]	RT [min]	First Scan	Last Scan	MS Order	Ions Matched	Spectrum File	Annotation
			Medium	SYLLcPHSSVGAK	D8LN21	1	1	CID	C5(Carbamidomethyl)		5.97566	2.99596		0.333333	1	26		2	709.862	1418.72	4.60192	39.9282	2975	2975	MS2	10/24	cyto_07.RAW
	AAFADKPFREEVK				System.Drawing.Bitmap	19.0504	2.76016
		A2	A3	Sequence	Protein Accessions	# Proteins	# Protein Groups	Activation Type	Modifications	IonScore	Probability	XCorr	Exp Value	Δ Score	Rank	Identity High	Homology Threshold	Charge	m/z [Da]	MH+ [Da]	ΔM [ppm]	RT [min]	First Scan	Last Scan	MS Order	Ions Matched	Spectrum File	Annotation
			Medium	AAFADKPFREEVK	D8LN21	1	1	CID			19.0504	2.76016		0.105072	1			2	754.399	1507.79	0.655352	39.2575	2886	2886	MS2	10/24	cyto_07.RAW
D8LET8	172	18.2219	7.76709	Peptidyl-prolyl cis-trans isomerase OS=Ectocarpus siliculosus GN=Esi_0014_0052 PE=3 SV=1 - [D8LET8_ECTSI]	5.23	1	1	52.4689	0			8.52619	5.23	1	1
	Sequence	A2	Max. IonScore of A2	Max. Expectation Value of A2	A3	Max. ProbabilityScore of A3	Max. XCorr of A3
	FADENFQLK				System.Drawing.Bitmap	24.2895	2.88833
		A2	A3	Sequence	Protein Accessions	# Proteins	# Protein Groups	Activation Type	Modifications	IonScore	Probability	XCorr	Exp Value	Δ Score	Rank	Identity High	Homology Threshold	Charge	m/z [Da]	MH+ [Da]	ΔM [ppm]	RT [min]	First Scan	Last Scan	MS Order	Ions Matched	Spectrum File	Annotation
			Medium	FADENFQLK	D8LET8	1	1	CID			24.2895	2.88833		0.269896	1	27	20	2	556.275	1111.54	0.23441	48.2479	4062	4062	MS2	13/16	cyto_07.RAW
D8LQF3	327	35.6455	6.56592	Phosphoglycerate mutase OS=Ectocarpus siliculosus GN=Esi_0006_0075 PE=3 SV=1 - [D8LQF3_ECTSI]	5.2	1	1					7.14904	5.2	1	1
	Sequence	A2	Max. IonScore of A2	Max. Expectation Value of A2	A3	Max. ProbabilityScore of A3	Max. XCorr of A3
	DLKPITHPEAIPPLSAR				System.Drawing.Bitmap	21.0324	2.96907
		A2	A3	Sequence	Protein Accessions	# Proteins	# Protein Groups	Activation Type	Modifications	IonScore	Probability	XCorr	Exp Value	Δ Score	Rank	Identity High	Homology Threshold	Charge	m/z [Da]	MH+ [Da]	ΔM [ppm]	RT [min]	First Scan	Last Scan	MS Order	Ions Matched	Spectrum File	Annotation
			Medium	DLKPITHPEAIPPLSAR	D8LQF3	1	1	CID			21.0324	2.96907		0.393939	1			3	619.02	1855.04	0.676386	49.3162	4213	4213	MS2	15/64	cyto_07.RAW
D7FVE7	559	61.6175	5.37646	Glutamate synthase (NADH/NADPH-dependent) OS=Ectocarpus siliculosus GN=GOGAT PE=4 SV=1 - [D7FVE7_ECTSI]	5.19	3	3	35.57	1.61	1	1	11.9143	3.58	2	2
	Sequence	A2	Max. IonScore of A2	Max. Expectation Value of A2	A3	Max. ProbabilityScore of A3	Max. XCorr of A3
	SIEYSIIER	System.Drawing.Bitmap	15.33	0.153872
		A2	A3	Sequence	Protein Accessions	# Proteins	# Protein Groups	Activation Type	Modifications	IonScore	Probability	XCorr	Exp Value	Δ Score	Rank	Identity High	Homology Threshold	Charge	m/z [Da]	MH+ [Da]	ΔM [ppm]	RT [min]	First Scan	Last Scan	MS Order	Ions Matched	Spectrum File	Annotation
		Medium		SIEYSIIER	D7FVE7	1	1	CID		15.33			0.153872	1	1	24		2	555.295	1109.58	-0.0770894	49.5194	4239	4239	MS2	6/78	cyto_07.RAW
	AFEEGWVVPR				System.Drawing.Bitmap	32.1862	2.84281
		A2	A3	Sequence	Protein Accessions	# Proteins	# Protein Groups	Activation Type	Modifications	IonScore	Probability	XCorr	Exp Value	Δ Score	Rank	Identity High	Homology Threshold	Charge	m/z [Da]	MH+ [Da]	ΔM [ppm]	RT [min]	First Scan	Last Scan	MS Order	Ions Matched	Spectrum File	Annotation
			Medium	AFEEGWVVPR	D7FVE7	1	1	CID			32.1862	2.84281		0.299296	1	26	21	2	595.304	1189.6	1.26832	55.5467	4965	4965	MS2	12/18	cyto_07.RAW
	TNNFPEFTGR				System.Drawing.Bitmap	31.7853	2.77765
		A2	A3	Sequence	Protein Accessions	# Proteins	# Protein Groups	Activation Type	Modifications	IonScore	Probability	XCorr	Exp Value	Δ Score	Rank	Identity High	Homology Threshold	Charge	m/z [Da]	MH+ [Da]	ΔM [ppm]	RT [min]	First Scan	Last Scan	MS Order	Ions Matched	Spectrum File	Annotation
			Medium	TNNFPEFTGR	D7FVE7	1	1	CID			31.7853	2.77765		0.0611511	1	27		2	591.781	1182.55	0.635682	46.7097	3858	3858	MS2	10/18	cyto_07.RAW
D8LIG5	232	24.5901	9.93506	Putative uncharacterized protein OS=Ectocarpus siliculosus GN=Esi_0022_0100 PE=4 SV=1 - [D8LIG5_ECTSI]	5.17	1	1	41.1	5.17	1	1	6.59608	0
	Sequence	A2	Max. IonScore of A2	Max. Expectation Value of A2	A3	Max. ProbabilityScore of A3	Max. XCorr of A3
	SGLSDDTPAPAK	System.Drawing.Bitmap	26.31	0.0270136
		A2	A3	Sequence	Protein Accessions	# Proteins	# Protein Groups	Activation Type	Modifications	IonScore	Probability	XCorr	Exp Value	Δ Score	Rank	Identity High	Homology Threshold	Charge	m/z [Da]	MH+ [Da]	ΔM [ppm]	RT [min]	First Scan	Last Scan	MS Order	Ions Matched	Spectrum File	Annotation
		Medium		SGLSDDTPAPAK	D8LIG5	1	1	CID		26.31			0.0270136	1	1	27	20	2	579.786	1158.56	0.208139	30.8728	1871	1871	MS2	11/100	cyto_07.RAW
D8LKC6	194	21.4212	9.23193	Putative uncharacterized protein OS=Ectocarpus siliculosus GN=Esi_0292_0040 PE=4 SV=1 - [D8LKC6_ECTSI]	5.15	1	1	88.1884	0			12.6653	5.15	1	1
	Sequence	A2	Max. IonScore of A2	Max. Expectation Value of A2	A3	Max. ProbabilityScore of A3	Max. XCorr of A3
	NVLAEQIPAK				System.Drawing.Bitmap	35.4774	2.86314
		A2	A3	Sequence	Protein Accessions	# Proteins	# Protein Groups	Activation Type	Modifications	IonScore	Probability	XCorr	Exp Value	Δ Score	Rank	Identity High	Homology Threshold	Charge	m/z [Da]	MH+ [Da]	ΔM [ppm]	RT [min]	First Scan	Last Scan	MS Order	Ions Matched	Spectrum File	Annotation
			Medium	NVLAEQIPAK	D8LKC6	1	1	CID			35.4774	2.86314		0.506993	1	20		2	541.814	1082.62	0.0366677	41.3455	3151	3151	MS2	11/18	cyto_07.RAW
D7FTB5	391	42.072	5.40186	Inositol 2-dehydrogenase OS=Ectocarpus siliculosus GN=Esi_0249_0030 PE=4 SV=1 - [D7FTB5_ECTSI]	5.12	3	2	35.94	5.12	2	2	8.28051	3.32	1	1
	Sequence	A2	Max. IonScore of A2	Max. Expectation Value of A2	A3	Max. ProbabilityScore of A3	Max. XCorr of A3
	EADDFDTANTHLK	System.Drawing.Bitmap	22.99	0.0728397	System.Drawing.Bitmap	38.4728	2.75844
		A2	A3	Sequence	Protein Accessions	# Proteins	# Protein Groups	Activation Type	Modifications	IonScore	Probability	XCorr	Exp Value	Δ Score	Rank	Identity High	Homology Threshold	Charge	m/z [Da]	MH+ [Da]	ΔM [ppm]	RT [min]	First Scan	Last Scan	MS Order	Ions Matched	Spectrum File	Annotation
		Medium		EADDFDTANTHLK	D7FTB5	1	1	CID		22.99			0.0728397	1	1	28	22	2	738.834	1476.66	0.173831	36.5741	2537	2537	MS2	7/122	cyto_07.RAW
			Medium	EADDFDTANTHLK		1	0	CID			38.4728	2.75844		0.134058	1	28	22	2	738.834	1476.66	0.173831	36.5741	2537	2537	MS2	10/24	cyto_07.RAW
	LLLGFQR	System.Drawing.Bitmap	13.93	0.0627093
		A2	A3	Sequence	Protein Accessions	# Proteins	# Protein Groups	Activation Type	Modifications	IonScore	Probability	XCorr	Exp Value	Δ Score	Rank	Identity High	Homology Threshold	Charge	m/z [Da]	MH+ [Da]	ΔM [ppm]	RT [min]	First Scan	Last Scan	MS Order	Ions Matched	Spectrum File	Annotation
		Medium		LLLGFQR	D7FTB5	1	1	CID		13.93			0.0627093	0.142857	1	18		2	423.764	846.521	1.15195	53.7098	4800	4800	MS2	4/52	cyto_07.RAW
D1GJE7	340	38.3653	5.38916	Magnesium-chelatase subunit I OS=Fucus vesiculosus GN=chlI PE=4 SV=1 - [D1GJE7_FUCVE]	5	2	2	22.29	5	2	2	3.92479	0
	Sequence	A2	Max. IonScore of A2	Max. Expectation Value of A2	A3	Max. ProbabilityScore of A3	Max. XCorr of A3
	AFEPGLLAK	System.Drawing.Bitmap	22.29	0.0389533
		A2	A3	Sequence	Protein Accessions	# Proteins	# Protein Groups	Activation Type	Modifications	IonScore	Probability	XCorr	Exp Value	Δ Score	Rank	Identity High	Homology Threshold	Charge	m/z [Da]	MH+ [Da]	ΔM [ppm]	RT [min]	First Scan	Last Scan	MS Order	Ions Matched	Spectrum File	Annotation
		Medium		AFEPGLLAK	D1GJE7	2	1	CID		22.29			0.0389533	1	1	25	18	2	473.274	945.541	0.776269	49.1528	4187	4187	MS2	7/64	cyto_07.RAW
	TVKDPDLR	System.Drawing.Bitmap	17.49	0.098922
		A2	A3	Sequence	Protein Accessions	# Proteins	# Protein Groups	Activation Type	Modifications	IonScore	Probability	XCorr	Exp Value	Δ Score	Rank	Identity High	Homology Threshold	Charge	m/z [Da]	MH+ [Da]	ΔM [ppm]	RT [min]	First Scan	Last Scan	MS Order	Ions Matched	Spectrum File	Annotation
		Medium		TVKDPDLR	D1GJE7	2	1	CID		17.49			0.098922	1	1	24		2	472.264	943.52	-0.487567	26.4037	1357	1357	MS2	5/76	cyto_07.RAW
D8LBF4	502	52.869	6.63916	Dihydrolipoyl dehydrogenase OS=Ectocarpus siliculosus GN=GCSL PE=3 SV=1 - [D8LBF4_ECTSI]	4.98	4	2	132.391	4.98	3	2	42.3419	2.39	1	1
	Sequence	A2	Max. IonScore of A2	Max. Expectation Value of A2	A3	Max. ProbabilityScore of A3	Max. XCorr of A3
	VEGLTGGIEYLCK	System.Drawing.Bitmap	24.64	0.0293742
		A2	A3	Sequence	Protein Accessions	# Proteins	# Protein Groups	Activation Type	Modifications	IonScore	Probability	XCorr	Exp Value	Δ Score	Rank	Identity High	Homology Threshold	Charge	m/z [Da]	MH+ [Da]	ΔM [ppm]	RT [min]	First Scan	Last Scan	MS Order	Ions Matched	Spectrum File	Annotation
		Medium		VEGLTGGIEYLcK	D8LBF4	1	1	CID	C12(Carbamidomethyl)	24.64			0.0293742	1	1	26	17	2	719.867	1438.73	1.83302	56.1533	5017	5017	MS2	6/110	cyto_07.RAW
	VTSSEVTESGVK	System.Drawing.Bitmap	21.33	0.0699397	System.Drawing.Bitmap	5.05967	2.80662
		A2	A3	Sequence	Protein Accessions	# Proteins	# Protein Groups	Activation Type	Modifications	IonScore	Probability	XCorr	Exp Value	Δ Score	Rank	Identity High	Homology Threshold	Charge	m/z [Da]	MH+ [Da]	ΔM [ppm]	RT [min]	First Scan	Last Scan	MS Order	Ions Matched	Spectrum File	Annotation
		Medium		VTSSEVTESGVK	D8LBF4	1	1	CID		21.33			0.0699397	1	1	26	15	2	611.812	1222.62	-0.0448498	29.3902	1705	1705	MS2	11/102	cyto_07.RAW
		Medium		VTSSEVTESGVK	D8LBF4	1	1	CID		20.69			0.0810445	1	1	26	17	2	611.812	1222.62	1.25311	31.4976	1937	1937	MS2	6/102	cyto_07.RAW
			Medium	VTSSEVTESGVK		1	0	CID			5.05967	2.80662		0.256228	1	26	17	2	611.812	1222.62	1.25311	31.4976	1937	1937	MS2	13/22	cyto_07.RAW
D7G5Q0	482	50.8963	5.52881	Glutamate-1-semialdehyde 2,1-aminomutase, putative chloroplast OS=Ectocarpus siliculosus GN=GSA PE=3 SV=1 - [D7G5Q0_ECTSI]	4.98	2	2	48.44	2.7	1	1	20.3103	2.28	1	1
	Sequence	A2	Max. IonScore of A2	Max. Expectation Value of A2	A3	Max. ProbabilityScore of A3	Max. XCorr of A3
	TLEILQRPGSYDK	System.Drawing.Bitmap	18.42	0.0841697
		A2	A3	Sequence	Protein Accessions	# Proteins	# Protein Groups	Activation Type	Modifications	IonScore	Probability	XCorr	Exp Value	Δ Score	Rank	Identity High	Homology Threshold	Charge	m/z [Da]	MH+ [Da]	ΔM [ppm]	RT [min]	First Scan	Last Scan	MS Order	Ions Matched	Spectrum File	Annotation
		Medium		TLEILQRPGSYDK	D7G5Q0	1	1	CID		18.42			0.0841697	1	1	24		2	760.41	1519.81	0.903078	46.6919	3855	3855	MS2	10/132	cyto_07.RAW
	SVGGNPIVFER				System.Drawing.Bitmap	10.9378	2.70286
		A2	A3	Sequence	Protein Accessions	# Proteins	# Protein Groups	Activation Type	Modifications	IonScore	Probability	XCorr	Exp Value	Δ Score	Rank	Identity High	Homology Threshold	Charge	m/z [Da]	MH+ [Da]	ΔM [ppm]	RT [min]	First Scan	Last Scan	MS Order	Ions Matched	Spectrum File	Annotation
			Medium	SVGGNPIVFER	D7G5Q0	1	1	CID			10.9378	2.70286		0.107407	1	26	17	2	587.815	1174.62	0.68171	47.4477	3955	3955	MS2	12/20	cyto_07.RAW
D7G827	242	27.4271	10.8726	40S ribosomal protein S6 OS=Ectocarpus siliculosus GN=Esi_0861_0003 PE=3 SV=1 - [D7G827_ECTSI]	4.96	1	1	24.28	4.96	1	1	3.56241	0
	Sequence	A2	Max. IonScore of A2	Max. Expectation Value of A2	A3	Max. ProbabilityScore of A3	Max. XCorr of A3
	DASEYASLYAQR	System.Drawing.Bitmap	24.28	0.0496423
		A2	A3	Sequence	Protein Accessions	# Proteins	# Protein Groups	Activation Type	Modifications	IonScore	Probability	XCorr	Exp Value	Δ Score	Rank	Identity High	Homology Threshold	Charge	m/z [Da]	MH+ [Da]	ΔM [ppm]	RT [min]	First Scan	Last Scan	MS Order	Ions Matched	Spectrum File	Annotation
		Medium		DASEYASLYAQR	D7G827	1	1	CID		24.28			0.0496423	1	1	28		2	687.321	1373.63	0.892314	47.9853	4031	4031	MS2	6/102	cyto_07.RAW
D7G750	490	53.4057	6.90283	Nicotinanamine aminotransferase A OS=Ectocarpus siliculosus GN=OsNAAT1 PE=4 SV=1 - [D7G750_ECTSI]	4.9	2	2	25.5	2.45	1	1	16.369	2.45	1	1
	Sequence	A2	Max. IonScore of A2	Max. Expectation Value of A2	A3	Max. ProbabilityScore of A3	Max. XCorr of A3
	VSDMFPGDAIAR	System.Drawing.Bitmap	25.5	0.0242381
		A2	A3	Sequence	Protein Accessions	# Proteins	# Protein Groups	Activation Type	Modifications	IonScore	Probability	XCorr	Exp Value	Δ Score	Rank	Identity High	Homology Threshold	Charge	m/z [Da]	MH+ [Da]	ΔM [ppm]	RT [min]	First Scan	Last Scan	MS Order	Ions Matched	Spectrum File	Annotation
		Medium		VSDMFPGDAIAR	D7G750	1	1	CID		25.5			0.0242381	1	1	26	16	2	639.812	1278.62	2.30098	52.531	4646	4646	MS2	8/100	cyto_07.RAW
	GGYMELTNIDQR				System.Drawing.Bitmap	30.6207	2.99839
		A2	A3	Sequence	Protein Accessions	# Proteins	# Protein Groups	Activation Type	Modifications	IonScore	Probability	XCorr	Exp Value	Δ Score	Rank	Identity High	Homology Threshold	Charge	m/z [Da]	MH+ [Da]	ΔM [ppm]	RT [min]	First Scan	Last Scan	MS Order	Ions Matched	Spectrum File	Annotation
			Medium	GGYMELTNIDQR	D7G750	1	1	CID			30.6207	2.99839		0.216667	1	27		2	698.83	1396.65	-0.150325	51.2086	4474	4474	MS2	12/22	cyto_07.RAW
D7FLF2	430	46.3428	5.24951	1-deoxy-D-xylulose 5-phosphate reductoisomerase, chloroplast OS=Ectocarpus siliculosus GN=DXR PE=3 SV=1 - [D7FLF2_ECTSI]	4.88	3	2	73.7264	2.56	1	1	13.4833	4.88	2	2
	Sequence	A2	Max. IonScore of A2	Max. Expectation Value of A2	A3	Max. ProbabilityScore of A3	Max. XCorr of A3
	GKVDEAAAQLK	System.Drawing.Bitmap	17.75	0.133465	System.Drawing.Bitmap	15.7022	2.78753
		A2	A3	Sequence	Protein Accessions	# Proteins	# Protein Groups	Activation Type	Modifications	IonScore	Probability	XCorr	Exp Value	Δ Score	Rank	Identity High	Homology Threshold	Charge	m/z [Da]	MH+ [Da]	ΔM [ppm]	RT [min]	First Scan	Last Scan	MS Order	Ions Matched	Spectrum File	Annotation
		Medium		GKVDEAAAQLK		1	0	CID		17.75			0.133465	0.333333	1	25		2	565.315	1129.62	0.568748	31.3897	1923	1923	MS2	7/100	cyto_07.RAW
			Medium	GKVDEAAAQLK	D7FLF2	1	1	CID			15.7022	2.78753		0.179211	1	25		2	565.315	1129.62	0.568748	31.3897	1923	1923	MS2	12/20	cyto_07.RAW
	EVISFVDIPR				System.Drawing.Bitmap	43.5042	2.93332
		A2	A3	Sequence	Protein Accessions	# Proteins	# Protein Groups	Activation Type	Modifications	IonScore	Probability	XCorr	Exp Value	Δ Score	Rank	Identity High	Homology Threshold	Charge	m/z [Da]	MH+ [Da]	ΔM [ppm]	RT [min]	First Scan	Last Scan	MS Order	Ions Matched	Spectrum File	Annotation
			Medium	EVISFVDIPR	D7FLF2	1	1	CID			43.5042	2.93332		0.426621	1	24		2	587.827	1174.65	-0.568348	60.4891	5462	5462	MS2	10/18	cyto_07.RAW
D8LCT6	497	55.041	5.68115	Vacuolar ATP synthase subunit B OS=Ectocarpus siliculosus GN=Esi_0111_0009 PE=3 SV=1 - [D8LCT6_ECTSI]	4.83	5	2	368.125	2.01	2	1	51.752	4.83	3	2
	Sequence	A2	Max. IonScore of A2	Max. Expectation Value of A2	A3	Max. ProbabilityScore of A3	Max. XCorr of A3
	FVSQGPYQAR	System.Drawing.Bitmap	20.66	0.0816063	System.Drawing.Bitmap	19.9905	2.70689
		A2	A3	Sequence	Protein Accessions	# Proteins	# Protein Groups	Activation Type	Modifications	IonScore	Probability	XCorr	Exp Value	Δ Score	Rank	Identity High	Homology Threshold	Charge	m/z [Da]	MH+ [Da]	ΔM [ppm]	RT [min]	First Scan	Last Scan	MS Order	Ions Matched	Spectrum File	Annotation
		Medium		FVSQGPYQAR		1	0	CID		20.66			0.0816063	1	1	26		2	576.793	1152.58	-0.347107	35.9654	2462	2462	MS2	6/84	cyto_07.RAW
		Medium		FVSQGPYQAR		1	0	CID		18.85			0.123801	1	1	26		2	576.793	1152.58	-0.347107	37.4337	2647	2647	MS2	5/84	cyto_07.RAW
			Medium	FVSQGPYQAR	D8LCT6	1	1	CID			13.0346	2.70689		0.306273	1	26		2	576.793	1152.58	-0.347107	37.4337	2647	2647	MS2	9/18	cyto_07.RAW
			Medium	FVSQGPYQAR	D8LCT6	1	1	CID			19.9905	2.69685		0.32963	1	26		2	576.793	1152.58	-0.347107	35.9654	2462	2462	MS2	13/18	cyto_07.RAW
	EIFPPINVLPSLSR				System.Drawing.Bitmap	55.8844	2.81673
		A2	A3	Sequence	Protein Accessions	# Proteins	# Protein Groups	Activation Type	Modifications	IonScore	Probability	XCorr	Exp Value	Δ Score	Rank	Identity High	Homology Threshold	Charge	m/z [Da]	MH+ [Da]	ΔM [ppm]	RT [min]	First Scan	Last Scan	MS Order	Ions Matched	Spectrum File	Annotation
			Medium	EIFPPINVLPSLSR	D8LCT6	1	1	CID			55.8844	2.81673		0.638298	1	19		2	791.453	1581.9	-0.868659	71.215	6540	6540	MS2	13/26	cyto_07.RAW
D8LJ01	528	57.0364	5.22412	Thioredoxin OS=Ectocarpus siliculosus GN=Esi_0023_0152 PE=4 SV=1 - [D8LJ01_ECTSI]	4.73	2	2	44.7461	1.89	1	1	16.6832	2.84	1	1
	Sequence	A2	Max. IonScore of A2	Max. Expectation Value of A2	A3	Max. ProbabilityScore of A3	Max. XCorr of A3
	LVGLDEIQGK	System.Drawing.Bitmap	18.5	0.113003
		A2	A3	Sequence	Protein Accessions	# Proteins	# Protein Groups	Activation Type	Modifications	IonScore	Probability	XCorr	Exp Value	Δ Score	Rank	Identity High	Homology Threshold	Charge	m/z [Da]	MH+ [Da]	ΔM [ppm]	RT [min]	First Scan	Last Scan	MS Order	Ions Matched	Spectrum File	Annotation
		Medium		LVGLDEIQGK	D8LJ01	1	1	CID		18.5			0.113003	1	1	26	18	2	536.306	1071.61	0.482237	49.7811	4279	4279	MS2	12/78	cyto_07.RAW
	AAQGQETVRPTPVVK				System.Drawing.Bitmap	36.8598	2.96865
		A2	A3	Sequence	Protein Accessions	# Proteins	# Protein Groups	Activation Type	Modifications	IonScore	Probability	XCorr	Exp Value	Δ Score	Rank	Identity High	Homology Threshold	Charge	m/z [Da]	MH+ [Da]	ΔM [ppm]	RT [min]	First Scan	Last Scan	MS Order	Ions Matched	Spectrum File	Annotation
			Medium	AAQGQETVRPTPVVK	D8LJ01	1	1	CID			36.8598	2.96865		0.461279	1	20		2	790.942	1580.88	0.756089	30.6694	1850	1850	MS2	11/28	cyto_07.RAW
D8LRH4	510	54.1544	5.46533	Glutathione synthase OS=Ectocarpus siliculosus GN=GSS PE=4 SV=1 - [D8LRH4_ECTSI]	4.71	3	2	67.8848	2.35	1	1	27.384	4.71	2	2
	Sequence	A2	Max. IonScore of A2	Max. Expectation Value of A2	A3	Max. ProbabilityScore of A3	Max. XCorr of A3
	ELLNEYAGYLVR	System.Drawing.Bitmap	18.53	0.0806618	System.Drawing.Bitmap	14.4315	2.78097
		A2	A3	Sequence	Protein Accessions	# Proteins	# Protein Groups	Activation Type	Modifications	IonScore	Probability	XCorr	Exp Value	Δ Score	Rank	Identity High	Homology Threshold	Charge	m/z [Da]	MH+ [Da]	ΔM [ppm]	RT [min]	First Scan	Last Scan	MS Order	Ions Matched	Spectrum File	Annotation
		Medium		ELLNEYAGYLVR		1	0	CID		18.53			0.0806618	1	1	24		2	720.381	1439.76	1.4594	63.4832	5808	5808	MS2	8/112	cyto_07.RAW
			Medium	ELLNEYAGYLVR	D8LRH4	1	1	CID			14.4315	2.78097		0.366906	1	24		2	720.381	1439.76	1.4594	63.4832	5808	5808	MS2	9/22	cyto_07.RAW
	VLAPLFNTLVDR				System.Drawing.Bitmap	82.2444	2.99844
		A2	A3	Sequence	Protein Accessions	# Proteins	# Protein Groups	Activation Type	Modifications	IonScore	Probability	XCorr	Exp Value	Δ Score	Rank	Identity High	Homology Threshold	Charge	m/z [Da]	MH+ [Da]	ΔM [ppm]	RT [min]	First Scan	Last Scan	MS Order	Ions Matched	Spectrum File	Annotation
			Medium	VLAPLFNTLVDR	D8LRH4	1	1	CID			82.2444	2.99844		0.506667	1	21	17	2	679.397	1357.79	1.51347	68.0696	6249	6249	MS2	17/22	cyto_07.RAW
D8LGL2	192	22.039	11.1802	Putative uncharacterized protein OS=Ectocarpus siliculosus GN=Esi_0174_0006 PE=4 SV=1 - [D8LGL2_ECTSI]	4.69	1	1	32.2	0			4.74472	4.69	1	1
	Sequence	A2	Max. IonScore of A2	Max. Expectation Value of A2	A3	Max. ProbabilityScore of A3	Max. XCorr of A3
	ILNTNIDGR				System.Drawing.Bitmap	22.0423	2.67774
		A2	A3	Sequence	Protein Accessions	# Proteins	# Protein Groups	Activation Type	Modifications	IonScore	Probability	XCorr	Exp Value	Δ Score	Rank	Identity High	Homology Threshold	Charge	m/z [Da]	MH+ [Da]	ΔM [ppm]	RT [min]	First Scan	Last Scan	MS Order	Ions Matched	Spectrum File	Annotation
			Medium	ILNTNIDGR	D8LGL2	1	1	CID			22.0423	2.67774		0.231343	1	25	18	2	508.28	1015.55	0.317128	37.8416	2706	2706	MS2	13/16	cyto_07.RAW
D1J7B8	903	101.649	6.49365	ATP-dependent Clp protease ATP-binding subunit clpA homolog OS=Ectocarpus siliculosus GN=clpC PE=3 SV=1 - [D1J7B8_ECTSI]	4.54	3	3					10.1314	4.54	3	3
	Sequence	A2	Max. IonScore of A2	Max. Expectation Value of A2	A3	Max. ProbabilityScore of A3	Max. XCorr of A3
	TAVAEGLAQR				System.Drawing.Bitmap	6.62095	2.90174
		A2	A3	Sequence	Protein Accessions	# Proteins	# Protein Groups	Activation Type	Modifications	IonScore	Probability	XCorr	Exp Value	Δ Score	Rank	Identity High	Homology Threshold	Charge	m/z [Da]	MH+ [Da]	ΔM [ppm]	RT [min]	First Scan	Last Scan	MS Order	Ions Matched	Spectrum File	Annotation
			Medium	TAVAEGLAQR	D1J7B8	2	1	CID			6.62095	2.90174		0.2	1	26	18	2	508.28	1015.55	-0.413924	33.1766	2144	2144	MS2	12/18	cyto_07.RAW
	AIQDNDLSSQGMGFGGEK				System.Drawing.Bitmap	27.5626	2.88388
		A2	A3	Sequence	Protein Accessions	# Proteins	# Protein Groups	Activation Type	Modifications	IonScore	Probability	XCorr	Exp Value	Δ Score	Rank	Identity High	Homology Threshold	Charge	m/z [Da]	MH+ [Da]	ΔM [ppm]	RT [min]	First Scan	Last Scan	MS Order	Ions Matched	Spectrum File	Annotation
			Medium	AIQDNDLSSQGmGFGGEK	D1J7B8	1	1	CID	M12(Oxidation)		27.5626	2.88388		0.3125	1	27		2	935.417	1869.83	-0.59802	41.9722	3229	3229	MS2	15/34	cyto_07.RAW
	NNPILIGEPGVGK				System.Drawing.Bitmap	12.8884	2.73084
		A2	A3	Sequence	Protein Accessions	# Proteins	# Protein Groups	Activation Type	Modifications	IonScore	Probability	XCorr	Exp Value	Δ Score	Rank	Identity High	Homology Threshold	Charge	m/z [Da]	MH+ [Da]	ΔM [ppm]	RT [min]	First Scan	Last Scan	MS Order	Ions Matched	Spectrum File	Annotation
			Medium	NNPILIGEPGVGK	D1J7B8	2	1	CID			12.8884	2.73084		0.249084	2	22		2	654.37	1307.73	0.286017	49.3225	4214	4214	MS2	11/24	cyto_07.RAW
D8LHP1	336	35.2438	6.07471	Cyclophilin OS=Ectocarpus siliculosus GN=Esi_0197_0055 PE=4 SV=1 - [D8LHP1_ECTSI]	4.46	1	1	68.9	0			8.94161	4.46	1	1
	Sequence	A2	Max. IonScore of A2	Max. Expectation Value of A2	A3	Max. ProbabilityScore of A3	Max. XCorr of A3
	EVADGGSAQEDGTVR				System.Drawing.Bitmap	59.0993	2.84364
		A2	A3	Sequence	Protein Accessions	# Proteins	# Protein Groups	Activation Type	Modifications	IonScore	Probability	XCorr	Exp Value	Δ Score	Rank	Identity High	Homology Threshold	Charge	m/z [Da]	MH+ [Da]	ΔM [ppm]	RT [min]	First Scan	Last Scan	MS Order	Ions Matched	Spectrum File	Annotation
			Medium	EVADGGSAQEDGTVR	D8LHP1	1	1	CID			59.0993	2.84364		0.482394	1	27	23	2	745.84	1490.67	0.463985	27.0723	1437	1437	MS2	13/28	cyto_07.RAW
D8LJ97	274	29.2519	4.97021	AraC family transcriptional regulator OS=Ectocarpus siliculosus GN=Esi_0024_0153 PE=4 SV=1 - [D8LJ97_ECTSI]	4.38	1	1	223.307	4.38	1	1	33.0717	0
	Sequence	A2	Max. IonScore of A2	Max. Expectation Value of A2	A3	Max. ProbabilityScore of A3	Max. XCorr of A3
	TEASMTVSYEVR	System.Drawing.Bitmap	23.89	0.043486
		A2	A3	Sequence	Protein Accessions	# Proteins	# Protein Groups	Activation Type	Modifications	IonScore	Probability	XCorr	Exp Value	Δ Score	Rank	Identity High	Homology Threshold	Charge	m/z [Da]	MH+ [Da]	ΔM [ppm]	RT [min]	First Scan	Last Scan	MS Order	Ions Matched	Spectrum File	Annotation
		Medium		TEASmTVSYEVR	D8LJ97	1	1	CID	M5(Oxidation)	23.89			0.043486	1	1	27	18	2	694.822	1388.64	-0.350354	36.8196	2569	2569	MS2	9/106	cyto_07.RAW
D7FWW3	252	28.4772	5.04639	Putative uncharacterized protein OS=Ectocarpus siliculosus GN=Esi_0315_0030 PE=4 SV=1 - [D7FWW3_ECTSI]	4.37	1	1	24.88	4.37	1	1	6.58292	0
	Sequence	A2	Max. IonScore of A2	Max. Expectation Value of A2	A3	Max. ProbabilityScore of A3	Max. XCorr of A3
	DAFEQYDNEHK	System.Drawing.Bitmap	24.88	0.0305582
		A2	A3	Sequence	Protein Accessions	# Proteins	# Protein Groups	Activation Type	Modifications	IonScore	Probability	XCorr	Exp Value	Δ Score	Rank	Identity High	Homology Threshold	Charge	m/z [Da]	MH+ [Da]	ΔM [ppm]	RT [min]	First Scan	Last Scan	MS Order	Ions Matched	Spectrum File	Annotation
		Medium		DAFEQYDNEHK	D7FWW3	1	1	CID		24.88			0.0305582	1	1	26		2	698.294	1395.58	-0.588598	34.5427	2299	2299	MS2	8/108	cyto_07.RAW
D7FZX3	511	55.7837	6.88818	NUOF homolog, NADH dehydrogenase (Ubiquinone) subunit OS=Ectocarpus siliculosus GN=NUOF PE=4 SV=1 - [D7FZX3_ECTSI]	4.31	2	2	45.7633	4.31	2	2	24.9485	0
	Sequence	A2	Max. IonScore of A2	Max. Expectation Value of A2	A3	Max. ProbabilityScore of A3	Max. XCorr of A3
	IAGGPEQYQSEK	System.Drawing.Bitmap	25.16	0.0313933
		A2	A3	Sequence	Protein Accessions	# Proteins	# Protein Groups	Activation Type	Modifications	IonScore	Probability	XCorr	Exp Value	Δ Score	Rank	Identity High	Homology Threshold	Charge	m/z [Da]	MH+ [Da]	ΔM [ppm]	RT [min]	First Scan	Last Scan	MS Order	Ions Matched	Spectrum File	Annotation
		Medium		IAGGPEQYQSEK	D7FZX3	1	1	CID		25.16			0.0313933	1	1	27	19	2	653.818	1306.63	0.518936	29.9926	1780	1780	MS2	6/108	cyto_07.RAW
	EIPMLEEISR	System.Drawing.Bitmap	23.32	0.046093
		A2	A3	Sequence	Protein Accessions	# Proteins	# Protein Groups	Activation Type	Modifications	IonScore	Probability	XCorr	Exp Value	Δ Score	Rank	Identity High	Homology Threshold	Charge	m/z [Da]	MH+ [Da]	ΔM [ppm]	RT [min]	First Scan	Last Scan	MS Order	Ions Matched	Spectrum File	Annotation
		Medium		EIPMLEEISR	D7FZX3	1	1	CID		23.32			0.046093	1	1	26	19	2	608.816	1216.62	0.0360644	61.0298	5529	5529	MS2	7/88	cyto_07.RAW
D1J774	631	68.6656	4.93213	Chaperone protein DnaK 1 OS=Ectocarpus siliculosus GN=dnaK PE=3 SV=1 - [D1J774_ECTSI]	4.12	2	2	237.351	4.12	2	2	42.7743	0
	Sequence	A2	Max. IonScore of A2	Max. Expectation Value of A2	A3	Max. ProbabilityScore of A3	Max. XCorr of A3
	DILQNDDFDIPALNSK	System.Drawing.Bitmap	18.89	0.124603
		A2	A3	Sequence	Protein Accessions	# Proteins	# Protein Groups	Activation Type	Modifications	IonScore	Probability	XCorr	Exp Value	Δ Score	Rank	Identity High	Homology Threshold	Charge	m/z [Da]	MH+ [Da]	ΔM [ppm]	RT [min]	First Scan	Last Scan	MS Order	Ions Matched	Spectrum File	Annotation
		Medium		DILQNDDFDIPALNSK	D1J774	1	1	CID		18.89			0.124603	1	1	26		2	909.451	1817.89	1.66655	66.568	6115	6115	MS2	8/172	cyto_07.RAW
	IPAIQNLVSK	System.Drawing.Bitmap	16.45	0.0328373
		A2	A3	Sequence	Protein Accessions	# Proteins	# Protein Groups	Activation Type	Modifications	IonScore	Probability	XCorr	Exp Value	Δ Score	Rank	Identity High	Homology Threshold	Charge	m/z [Da]	MH+ [Da]	ΔM [ppm]	RT [min]	First Scan	Last Scan	MS Order	Ions Matched	Spectrum File	Annotation
		Medium		IPAIQNLVSK	D1J774	2	1	CID		16.45			0.0328373	1	1	18		2	541.833	1082.66	1.61236	51.85	4562	4562	MS2	6/82	cyto_07.RAW
D8LGT3	221	23.5624	9.23193	Putative uncharacterized protein OS=Ectocarpus siliculosus GN=Esi_0176_0063 PE=4 SV=1 - [D8LGT3_ECTSI]	4.07	1	1	61.65	4.07	1	1	6.70933	0
	Sequence	A2	Max. IonScore of A2	Max. Expectation Value of A2	A3	Max. ProbabilityScore of A3	Max. XCorr of A3
	DPQANVLPK	System.Drawing.Bitmap	17.04	0.0701824
		A2	A3	Sequence	Protein Accessions	# Proteins	# Protein Groups	Activation Type	Modifications	IonScore	Probability	XCorr	Exp Value	Δ Score	Rank	Identity High	Homology Threshold	Charge	m/z [Da]	MH+ [Da]	ΔM [ppm]	RT [min]	First Scan	Last Scan	MS Order	Ions Matched	Spectrum File	Annotation
		Medium		DPQANVLPK	D8LGT3	1	1	CID		17.04			0.0701824	0.294118	1	22		2	491.271	981.536	-0.80507	35.96	2461	2461	MS2	5/76	cyto_07.RAW
D7G5F6	345	35.9206	5.61768	Cysteine synthase OS=Ectocarpus siliculosus GN=CYS PE=3 SV=1 - [D7G5F6_ECTSI]	4.06	1	1	48.627	0			11.3516	4.06	1	1
	Sequence	A2	Max. IonScore of A2	Max. Expectation Value of A2	A3	Max. ProbabilityScore of A3	Max. XCorr of A3
	ETTGPELWTQTAGK				System.Drawing.Bitmap	63.8031	2.99593
		A2	A3	Sequence	Protein Accessions	# Proteins	# Protein Groups	Activation Type	Modifications	IonScore	Probability	XCorr	Exp Value	Δ Score	Rank	Identity High	Homology Threshold	Charge	m/z [Da]	MH+ [Da]	ΔM [ppm]	RT [min]	First Scan	Last Scan	MS Order	Ions Matched	Spectrum File	Annotation
			Medium	ETTGPELWTQTAGK	D7G5F6	1	1	CID			63.8031	2.99593		0.406667	1	27		2	759.876	1518.74	0.914799	48.7098	4122	4122	MS2	8/26	cyto_07.RAW
D7G6C4	420	47.329	6.32861	Eukaryotic elongation factor-1 B gamma OS=Ectocarpus siliculosus GN=EEF1Bgamma PE=4 SV=1 - [D7G6C4_ECTSI]	4.05	2	2	88.1658	4.05	2	2	21.2753	0
	Sequence	A2	Max. IonScore of A2	Max. Expectation Value of A2	A3	Max. ProbabilityScore of A3	Max. XCorr of A3
	LVVSPEYR	System.Drawing.Bitmap	21.36	0.0343635
		A2	A3	Sequence	Protein Accessions	# Proteins	# Protein Groups	Activation Type	Modifications	IonScore	Probability	XCorr	Exp Value	Δ Score	Rank	Identity High	Homology Threshold	Charge	m/z [Da]	MH+ [Da]	ΔM [ppm]	RT [min]	First Scan	Last Scan	MS Order	Ions Matched	Spectrum File	Annotation
		Medium		LVVSPEYR	D7G6C4	1	1	CID		21.36			0.0343635	1	1	23		2	481.769	962.531	0.606971	39.5218	2923	2923	MS2	6/60	cyto_07.RAW
	SPFVGDTWK	System.Drawing.Bitmap	17.97	0.151609
		A2	A3	Sequence	Protein Accessions	# Proteins	# Protein Groups	Activation Type	Modifications	IonScore	Probability	XCorr	Exp Value	Δ Score	Rank	Identity High	Homology Threshold	Charge	m/z [Da]	MH+ [Da]	ΔM [ppm]	RT [min]	First Scan	Last Scan	MS Order	Ions Matched	Spectrum File	Annotation
		Medium		SPFVGDTWK	D7G6C4	1	1	CID		17.97			0.151609	1	1	26		2	518.759	1036.51	0.650592	48.4365	4090	4090	MS2	6/76	cyto_07.RAW
D7G3G5	520	55.3198	6.02393	Electron donor (NADH / NADPH)-dependent reductase OS=Ectocarpus siliculosus GN=Esi_0051_0039 PE=3 SV=1 - [D7G3G5_ECTSI]	4.04	2	2	35.2103	1.73	1	1	4.69594	2.31	1	1
	Sequence	A2	Max. IonScore of A2	Max. Expectation Value of A2	A3	Max. ProbabilityScore of A3	Max. XCorr of A3
	GFDQQVAEK	System.Drawing.Bitmap	21.06	0.0583655
		A2	A3	Sequence	Protein Accessions	# Proteins	# Protein Groups	Activation Type	Modifications	IonScore	Probability	XCorr	Exp Value	Δ Score	Rank	Identity High	Homology Threshold	Charge	m/z [Da]	MH+ [Da]	ΔM [ppm]	RT [min]	First Scan	Last Scan	MS Order	Ions Matched	Spectrum File	Annotation
		Medium		GFDQQVAEK	D7G3G5	1	1	CID		21.06			0.0583655	1	1	25	18	2	511.25	1021.49	-1.40428	30.7914	1861	1861	MS2	7/84	cyto_07.RAW
	GTYDSVFYATGR				System.Drawing.Bitmap	34.9072	2.91719
		A2	A3	Sequence	Protein Accessions	# Proteins	# Protein Groups	Activation Type	Modifications	IonScore	Probability	XCorr	Exp Value	Δ Score	Rank	Identity High	Homology Threshold	Charge	m/z [Da]	MH+ [Da]	ΔM [ppm]	RT [min]	First Scan	Last Scan	MS Order	Ions Matched	Spectrum File	Annotation
			Medium	GTYDSVFYATGR	D7G3G5	1	1	CID			34.9072	2.91719		0.393836	1	28		2	668.813	1336.62	1.02525	50.736	4408	4408	MS2	13/22	cyto_07.RAW
D7FMY1	445	48.2264	5.84619	Aminotransferase OS=Ectocarpus siliculosus GN=Esi_0172_0022 PE=4 SV=1 - [D7FMY1_ECTSI]	4.04	2	2	105.338	4.04	2	2	27.384	0
	Sequence	A2	Max. IonScore of A2	Max. Expectation Value of A2	A3	Max. ProbabilityScore of A3	Max. XCorr of A3
	VLLLSHMR	System.Drawing.Bitmap	21.38	0.0294751
		A2	A3	Sequence	Protein Accessions	# Proteins	# Protein Groups	Activation Type	Modifications	IonScore	Probability	XCorr	Exp Value	Δ Score	Rank	Identity High	Homology Threshold	Charge	m/z [Da]	MH+ [Da]	ΔM [ppm]	RT [min]	First Scan	Last Scan	MS Order	Ions Matched	Spectrum File	Annotation
		Medium		VLLLSHmR	D7FMY1	2	1	CID	M7(Oxidation)	21.38			0.0294751	1	1	23		2	492.787	984.566	0.0195695	37.0627	2598	2598	MS2	5/56	cyto_07.RAW
	VAAYSCQSDK	System.Drawing.Bitmap	17.84	0.141416
		A2	A3	Sequence	Protein Accessions	# Proteins	# Protein Groups	Activation Type	Modifications	IonScore	Probability	XCorr	Exp Value	Δ Score	Rank	Identity High	Homology Threshold	Charge	m/z [Da]	MH+ [Da]	ΔM [ppm]	RT [min]	First Scan	Last Scan	MS Order	Ions Matched	Spectrum File	Annotation
		Medium		VAAYScQSDK	D7FMY1	1	1	CID	C6(Carbamidomethyl)	17.84			0.141416	1	1	26	15	2	564.753	1128.5	-0.509186	24.8815	1199	1199	MS2	5/86	cyto_07.RAW
D7FU26	248	26.6252	4.4751	Endo-1,3-beta-glucanase C-terminal, family GH16 OS=Ectocarpus siliculosus GN=Esi_0263_0034 PE=4 SV=1 - [D7FU26_ECTSI]	4.03	1	1	29.66	0			3.00932	4.03	1	1
	Sequence	A2	Max. IonScore of A2	Max. Expectation Value of A2	A3	Max. ProbabilityScore of A3	Max. XCorr of A3
	GSALQIESVK				System.Drawing.Bitmap	48.1944	3.00932
		A2	A3	Sequence	Protein Accessions	# Proteins	# Protein Groups	Activation Type	Modifications	IonScore	Probability	XCorr	Exp Value	Δ Score	Rank	Identity High	Homology Threshold	Charge	m/z [Da]	MH+ [Da]	ΔM [ppm]	RT [min]	First Scan	Last Scan	MS Order	Ions Matched	Spectrum File	Annotation
			Medium	GSALQIESVK	D7FU26	1	1	CID			48.1944	3.00932		0.242525	1	25		2	516.29	1031.57	-0.15089	40.757	3080	3080	MS2	12/18	cyto_07.RAW
D7G6S0	473	48.5311	7.25439	Putative uncharacterized protein OS=Ectocarpus siliculosus GN=Esi_0079_0044 PE=4 SV=1 - [D7G6S0_ECTSI]	4.02	1	1					5.04786	4.02	1	1
	Sequence	A2	Max. IonScore of A2	Max. Expectation Value of A2	A3	Max. ProbabilityScore of A3	Max. XCorr of A3
	GTADETGGYPSAGGGVDGK				System.Drawing.Bitmap	27.7753	2.83512
		A2	A3	Sequence	Protein Accessions	# Proteins	# Protein Groups	Activation Type	Modifications	IonScore	Probability	XCorr	Exp Value	Δ Score	Rank	Identity High	Homology Threshold	Charge	m/z [Da]	MH+ [Da]	ΔM [ppm]	RT [min]	First Scan	Last Scan	MS Order	Ions Matched	Spectrum File	Annotation
			Medium	GTADETGGYPSAGGGVDGK	D7G6S0	1	1	CID			27.7753	2.83512		0.352113	1	27		2	848.377	1695.75	0.66783	33.3664	2169	2169	MS2	9/36	cyto_07.RAW
D8LB99	225	24.2221	8.00146	Putative uncharacterized protein OS=Ectocarpus siliculosus GN=Esi_0000_0330 PE=4 SV=1 - [D8LB99_ECTSI]	4	1	1	20.34	4	1	1	1.60078	0
	Sequence	A2	Max. IonScore of A2	Max. Expectation Value of A2	A3	Max. ProbabilityScore of A3	Max. XCorr of A3
	TGTSPKLLR	System.Drawing.Bitmap	20.34	0.038375
		A2	A3	Sequence	Protein Accessions	# Proteins	# Protein Groups	Activation Type	Modifications	IonScore	Probability	XCorr	Exp Value	Δ Score	Rank	Identity High	Homology Threshold	Charge	m/z [Da]	MH+ [Da]	ΔM [ppm]	RT [min]	First Scan	Last Scan	MS Order	Ions Matched	Spectrum File	Annotation
		Medium		TGTSPKLLR	D8LB99	1	1	CID		20.34			0.038375		5	23		2	486.795	972.583	-1.10339	30.501	1832	1832	MS2	3/76	cyto_07.RAW
D7FU83	551	59.1438	5.93506	Protoporphyrinogen oxidase, putative chloroplast OS=Ectocarpus siliculosus GN=PPX PE=4 SV=1 - [D7FU83_ECTSI]	3.99	2	2	104.3	2.18	1	1	22.4269	1.81	1	1
	Sequence	A2	Max. IonScore of A2	Max. Expectation Value of A2	A3	Max. ProbabilityScore of A3	Max. XCorr of A3
	VDLTGFGNLIPR	System.Drawing.Bitmap	21.48	0.0309378
		A2	A3	Sequence	Protein Accessions	# Proteins	# Protein Groups	Activation Type	Modifications	IonScore	Probability	XCorr	Exp Value	Δ Score	Rank	Identity High	Homology Threshold	Charge	m/z [Da]	MH+ [Da]	ΔM [ppm]	RT [min]	First Scan	Last Scan	MS Order	Ions Matched	Spectrum File	Annotation
		Medium		VDLTGFGNLIPR	D7FU83	1	1	CID		21.48			0.0309378	1	1	23	14	2	651.365	1301.72	0.623941	68.1486	6257	6257	MS2	11/100	cyto_07.RAW
	DQVGGNVISK				System.Drawing.Bitmap	3.21177	2.8889
		A2	A3	Sequence	Protein Accessions	# Proteins	# Protein Groups	Activation Type	Modifications	IonScore	Probability	XCorr	Exp Value	Δ Score	Rank	Identity High	Homology Threshold	Charge	m/z [Da]	MH+ [Da]	ΔM [ppm]	RT [min]	First Scan	Last Scan	MS Order	Ions Matched	Spectrum File	Annotation
			Medium	DQVGGNVISK	D7FU83	1	1	CID			3.21177	2.8889		0.221453	1	25		2	508.772	1016.54	0.125666	31.2105	1902	1902	MS2	11/18	cyto_07.RAW
D7G923	453	49.8984	5.05908	Alpha tubulin OS=Ectocarpus siliculosus GN=TUA PE=3 SV=1 - [D7G923_ECTSI]	3.97	2	2	94.4305	1.77	1	1	26.8087	2.21	1	1
	Sequence	A2	Max. IonScore of A2	Max. Expectation Value of A2	A3	Max. ProbabilityScore of A3	Max. XCorr of A3
	EDLAALEK	System.Drawing.Bitmap	17.26	0.167259
		A2	A3	Sequence	Protein Accessions	# Proteins	# Protein Groups	Activation Type	Modifications	IonScore	Probability	XCorr	Exp Value	Δ Score	Rank	Identity High	Homology Threshold	Charge	m/z [Da]	MH+ [Da]	ΔM [ppm]	RT [min]	First Scan	Last Scan	MS Order	Ions Matched	Spectrum File	Annotation
		Medium		EDLAALEK	D7G923	2	1	CID		17.26			0.167259	0.117647	1	26		2	444.737	888.467	-0.147012	39.3338	2897	2897	MS2	7/68	cyto_07.RAW
	DVNAAVATIK				System.Drawing.Bitmap	47.5522	2.88302
		A2	A3	Sequence	Protein Accessions	# Proteins	# Protein Groups	Activation Type	Modifications	IonScore	Probability	XCorr	Exp Value	Δ Score	Rank	Identity High	Homology Threshold	Charge	m/z [Da]	MH+ [Da]	ΔM [ppm]	RT [min]	First Scan	Last Scan	MS Order	Ions Matched	Spectrum File	Annotation
			Medium	DVNAAVATIK	D7G923	2	1	CID			47.5522	2.88302		0.458333	1	24		2	501.285	1001.56	0.272084	40.6661	3065	3065	MS2	16/18	cyto_07.RAW
D7FLF1	478	52.8928	4.60205	Putative uncharacterized protein OS=Ectocarpus siliculosus GN=Esi_0159_0056 PE=4 SV=1 - [D7FLF1_ECTSI]	3.97	1	1	26.5003	3.97	1	1	7.63074	0
	Sequence	A2	Max. IonScore of A2	Max. Expectation Value of A2	A3	Max. ProbabilityScore of A3	Max. XCorr of A3
	EITAESKDEESDGPAESPK	System.Drawing.Bitmap	19.01	0.162656
		A2	A3	Sequence	Protein Accessions	# Proteins	# Protein Groups	Activation Type	Modifications	IonScore	Probability	XCorr	Exp Value	Δ Score	Rank	Identity High	Homology Threshold	Charge	m/z [Da]	MH+ [Da]	ΔM [ppm]	RT [min]	First Scan	Last Scan	MS Order	Ions Matched	Spectrum File	Annotation
		Medium		EITAESKDEESDGPAESPK	D7FLF1	1	1	CID		19.01			0.162656	1	1	28	17	2	1009.96	2018.91	0.707149	29.6602	1739	1739	MS2	6/200	cyto_07.RAW
D1J7C8	303	34.2477	6.18896	Chloroplast conserved protein CbbX OS=Ectocarpus siliculosus GN=cbbX PE=4 SV=1 - [D1J7C8_ECTSI]	3.96	1	1	65.705	3.96	1	1	17.9529	0
	Sequence	A2	Max. IonScore of A2	Max. Expectation Value of A2	A3	Max. ProbabilityScore of A3	Max. XCorr of A3
	ADLVTITDADIK	System.Drawing.Bitmap	22.2	0.050615
		A2	A3	Sequence	Protein Accessions	# Proteins	# Protein Groups	Activation Type	Modifications	IonScore	Probability	XCorr	Exp Value	Δ Score	Rank	Identity High	Homology Threshold	Charge	m/z [Da]	MH+ [Da]	ΔM [ppm]	RT [min]	First Scan	Last Scan	MS Order	Ions Matched	Spectrum File	Annotation
		Medium		ADLVTITDADIK	D1J7C8	1	1	CID		22.2			0.050615	1	1	26	15	2	637.844	1274.68	-2.30293	53.869	4820	4820	MS2	10/104	cyto_07.RAW
D8LSM3	337	36.0736	4.51318	Co-chaperone grpE family protein OS=Ectocarpus siliculosus GN=Esi_0074_0089 PE=3 SV=1 - [D8LSM3_ECTSI]	3.86	1	1	33.8785	0			5.52958	3.86	1	1
	Sequence	A2	Max. IonScore of A2	Max. Expectation Value of A2	A3	Max. ProbabilityScore of A3	Max. XCorr of A3
	IGATDFFGVVGEK				System.Drawing.Bitmap	21.3136	2.90522
		A2	A3	Sequence	Protein Accessions	# Proteins	# Protein Groups	Activation Type	Modifications	IonScore	Probability	XCorr	Exp Value	Δ Score	Rank	Identity High	Homology Threshold	Charge	m/z [Da]	MH+ [Da]	ΔM [ppm]	RT [min]	First Scan	Last Scan	MS Order	Ions Matched	Spectrum File	Annotation
			Medium	IGATDFFGVVGEK	D8LSM3	1	1	CID			21.3136	2.90522		0.343643	1	25		2	670.349	1339.69	1.31847	62.8107	5730	5730	MS2	12/24	cyto_07.RAW
D8LTB1	476	52.8084	5.73193	Argininosuccinate lyase OS=Ectocarpus siliculosus GN=ASL PE=3 SV=1 - [D8LTB1_ECTSI]	3.78	1	1	43.25	0			13.1059	3.78	1	1
	Sequence	A2	Max. IonScore of A2	Max. Expectation Value of A2	A3	Max. ProbabilityScore of A3	Max. XCorr of A3
	GVSLSDAYSTGSSLMPQK				System.Drawing.Bitmap	20.0931	2.91731
		A2	A3	Sequence	Protein Accessions	# Proteins	# Protein Groups	Activation Type	Modifications	IonScore	Probability	XCorr	Exp Value	Δ Score	Rank	Identity High	Homology Threshold	Charge	m/z [Da]	MH+ [Da]	ΔM [ppm]	RT [min]	First Scan	Last Scan	MS Order	Ions Matched	Spectrum File	Annotation
			Medium	GVSLSDAYSTGSSLmPQK	D8LTB1	1	1	CID	M15(Oxidation)		20.0931	2.91731		0.239726	1	27	16	2	922.441	1843.88	0.672269	50.3341	4354	4354	MS2	12/34	cyto_07.RAW
D7G5I9	566	61.7857	6.18896	Zeaxanthin epoxidase, chloroplast OS=Ectocarpus siliculosus GN=ZEP PE=4 SV=1 - [D7G5I9_ECTSI]	3.71	2	2	88.17	0			26.0035	3.71	2	2
	Sequence	A2	Max. IonScore of A2	Max. Expectation Value of A2	A3	Max. ProbabilityScore of A3	Max. XCorr of A3
	SQIPETLESFYR				System.Drawing.Bitmap	72.5913	2.78828
		A2	A3	Sequence	Protein Accessions	# Proteins	# Protein Groups	Activation Type	Modifications	IonScore	Probability	XCorr	Exp Value	Δ Score	Rank	Identity High	Homology Threshold	Charge	m/z [Da]	MH+ [Da]	ΔM [ppm]	RT [min]	First Scan	Last Scan	MS Order	Ions Matched	Spectrum File	Annotation
			Medium	SQIPETLESFYR	D7G5I9	1	1	CID			72.5913	2.78828		0.53405	1	27	21	2	735.368	1469.73	1.22345	59.8144	5385	5385	MS2	17/22	cyto_07.RAW
	AIDSTFFNK				System.Drawing.Bitmap	20.3178	2.76515
		A2	A3	Sequence	Protein Accessions	# Proteins	# Protein Groups	Activation Type	Modifications	IonScore	Probability	XCorr	Exp Value	Δ Score	Rank	Identity High	Homology Threshold	Charge	m/z [Da]	MH+ [Da]	ΔM [ppm]	RT [min]	First Scan	Last Scan	MS Order	Ions Matched	Spectrum File	Annotation
			Medium	AIDSTFFNK	D7G5I9	1	1	CID			20.3178	2.76515		0.454874	1	25	15	2	521.764	1042.52	-0.5835	49.2787	4207	4207	MS2	11/16	cyto_07.RAW
D7G0D5	216	22.7515	6.66846	Light harvesting complex protein OS=Ectocarpus siliculosus GN=LHCP8 PE=4 SV=1 - [D7G0D5_ECTSI]	3.7	1	1	23.86	3.7	1	1	1.87964	0
	Sequence	A2	Max. IonScore of A2	Max. Expectation Value of A2	A3	Max. ProbabilityScore of A3	Max. XCorr of A3
	LQELKNGR	System.Drawing.Bitmap	23.86	0.0306307
		A2	A3	Sequence	Protein Accessions	# Proteins	# Protein Groups	Activation Type	Modifications	IonScore	Probability	XCorr	Exp Value	Δ Score	Rank	Identity High	Homology Threshold	Charge	m/z [Da]	MH+ [Da]	ΔM [ppm]	RT [min]	First Scan	Last Scan	MS Order	Ions Matched	Spectrum File	Annotation
		Medium		LQELKNGR	D7G0D5	1	1	CID		23.86			0.0306307	0.5	1	25		2	479.277	957.547	-0.82475	37.2736	2627	2627	MS2	4/68	cyto_07.RAW
D8LR22	326	37.5487	7.34229	Putative uncharacterized protein OS=Ectocarpus siliculosus GN=Esi_0062_0008 PE=3 SV=1 - [D8LR22_ECTSI]	3.68	1	1	36.54	0			10.9726	3.68	1	1
	Sequence	A2	Max. IonScore of A2	Max. Expectation Value of A2	A3	Max. ProbabilityScore of A3	Max. XCorr of A3
	QLGLDEADDEKK				System.Drawing.Bitmap	15.4634	2.71475
		A2	A3	Sequence	Protein Accessions	# Proteins	# Protein Groups	Activation Type	Modifications	IonScore	Probability	XCorr	Exp Value	Δ Score	Rank	Identity High	Homology Threshold	Charge	m/z [Da]	MH+ [Da]	ΔM [ppm]	RT [min]	First Scan	Last Scan	MS Order	Ions Matched	Spectrum File	Annotation
			Medium	QLGLDEADDEKK	D8LR22	1	1	CID			15.4634	2.71475		0.239852	1	27	18	2	680.833	1360.66	-0.205948	33.3606	2168	2168	MS2	8/22	cyto_07.RAW
D8LU94	449	49.373	8.35303	Putative uncharacterized protein OS=Ectocarpus siliculosus GN=Esi_0099_0034 PE=4 SV=1 - [D8LU94_ECTSI]	3.56	2	1	116.316	3.56	1	1	23.1774	3.56	1	1
	Sequence	A2	Max. IonScore of A2	Max. Expectation Value of A2	A3	Max. ProbabilityScore of A3	Max. XCorr of A3
	SPQVAQSVAMAHEGAR	System.Drawing.Bitmap	24.2	0.0378288	System.Drawing.Bitmap	18.8103	3.02839
		A2	A3	Sequence	Protein Accessions	# Proteins	# Protein Groups	Activation Type	Modifications	IonScore	Probability	XCorr	Exp Value	Δ Score	Rank	Identity High	Homology Threshold	Charge	m/z [Da]	MH+ [Da]	ΔM [ppm]	RT [min]	First Scan	Last Scan	MS Order	Ions Matched	Spectrum File	Annotation
		Medium		SPQVAQSVAMAHEGAR	D8LU94	1	1	CID		24.2			0.0378288	1	1	26	16	3	546.939	1638.8	-0.422112	35.7497	2440	2440	MS2	16/170	cyto_07.RAW
			Medium	SPQVAQSVAMAHEGAR		1	0	CID			18.8103	3.02839		0.316832	1	26	16	3	546.939	1638.8	-0.422112	35.7497	2440	2440	MS2	13/60	cyto_07.RAW
D8LCB2	480	50.8479	4.99561	Enolase OS=Ectocarpus siliculosus GN=Esi_0100_0065 PE=3 SV=1 - [D8LCB2_ECTSI]	3.54	1	1	160.82	0			24.1967	3.54	1	1
	Sequence	A2	Max. IonScore of A2	Max. Expectation Value of A2	A3	Max. ProbabilityScore of A3	Max. XCorr of A3
	GNPTVEVDMYTEDGMFR				System.Drawing.Bitmap	46.7274	2.70024
		A2	A3	Sequence	Protein Accessions	# Proteins	# Protein Groups	Activation Type	Modifications	IonScore	Probability	XCorr	Exp Value	Δ Score	Rank	Identity High	Homology Threshold	Charge	m/z [Da]	MH+ [Da]	ΔM [ppm]	RT [min]	First Scan	Last Scan	MS Order	Ions Matched	Spectrum File	Annotation
			Medium	GNPTVEVDmYTEDGmFR	D8LCB2	1	1	CID	M9(Oxidation), M15(Oxidation)		46.7274	2.70024		0.392593	1	28	16	2	996.921	1992.83	1.52996	52.0096	4584	4584	MS2	17/32	cyto_07.RAW
D7G6I7	313	34.431	5.68115	41 kDa flavoprotein OS=Ectocarpus siliculosus GN=Esi_0075_0050 PE=4 SV=1 - [D7G6I7_ECTSI]	3.51	1	1	30.11	0			14.3548	3.51	1	1
	Sequence	A2	Max. IonScore of A2	Max. Expectation Value of A2	A3	Max. ProbabilityScore of A3	Max. XCorr of A3
	TDDYGGSLENR				System.Drawing.Bitmap	39.9303	2.88662
		A2	A3	Sequence	Protein Accessions	# Proteins	# Protein Groups	Activation Type	Modifications	IonScore	Probability	XCorr	Exp Value	Δ Score	Rank	Identity High	Homology Threshold	Charge	m/z [Da]	MH+ [Da]	ΔM [ppm]	RT [min]	First Scan	Last Scan	MS Order	Ions Matched	Spectrum File	Annotation
			Medium	TDDYGGSLENR	D7G6I7	2	1	CID			39.9303	2.88662		0.425606	1	26	17	2	613.768	1226.53	0.246894	33.2224	2151	2151	MS2	13/20	cyto_07.RAW
D7FK90	658	71.9672	5.07178	Molecular chaperones HSP70/HSC70, HSP70 superfamily OS=Ectocarpus siliculosus GN=HSP PE=3 SV=1 - [D7FK90_ECTSI]	3.5	4	2	109.053	3.5	2	2	30.4682	3.5	2	2
	Sequence	A2	Max. IonScore of A2	Max. Expectation Value of A2	A3	Max. ProbabilityScore of A3	Max. XCorr of A3
	LDEADKTTIETK	System.Drawing.Bitmap	22.95	0.0446152	System.Drawing.Bitmap	29.9772	2.78127
		A2	A3	Sequence	Protein Accessions	# Proteins	# Protein Groups	Activation Type	Modifications	IonScore	Probability	XCorr	Exp Value	Δ Score	Rank	Identity High	Homology Threshold	Charge	m/z [Da]	MH+ [Da]	ΔM [ppm]	RT [min]	First Scan	Last Scan	MS Order	Ions Matched	Spectrum File	Annotation
		Medium		LDEADKTTIETK	D7FK90	1	1	CID		22.95			0.0446152	1	1	26	20	2	682.351	1363.69	-0.316459	29.007	1671	1671	MS2	11/118	cyto_07.RAW
			Medium	LDEADKTTIETK		1	0	CID			29.9772	2.78127		0.453237	1	26	20	2	682.351	1363.69	-0.316459	29.007	1671	1671	MS2	13/22	cyto_07.RAW
	NSLENYAYSMR	System.Drawing.Bitmap	21.36	0.0807909	System.Drawing.Bitmap	14.917	2.79553
		A2	A3	Sequence	Protein Accessions	# Proteins	# Protein Groups	Activation Type	Modifications	IonScore	Probability	XCorr	Exp Value	Δ Score	Rank	Identity High	Homology Threshold	Charge	m/z [Da]	MH+ [Da]	ΔM [ppm]	RT [min]	First Scan	Last Scan	MS Order	Ions Matched	Spectrum File	Annotation
		Medium		NSLENYAYSmR	D7FK90	3	1	CID	M10(Oxidation)	21.36			0.0807909	1	1	27	20	2	682.301	1363.59	-0.502027	41.9665	3228	3228	MS2	5/114	cyto_07.RAW
			Medium	NSLENYAYSmR		3	0	CID	M10(Oxidation)		14.917	2.79553		0.0821429	1	27	20	2	682.301	1363.59	-0.502027	41.9665	3228	3228	MS2	12/20	cyto_07.RAW
D7FMT2	314	33.5957	6.23975	Glyceraldehyde 3-phosphate dehydrogenase; alternative name: imm downregulated 12 OS=Ectocarpus siliculosus GN=GAP PE=3 SV=1 - [D7FMT2_ECTSI]	3.5	1	1					15.2729	3.5	1	1
	Sequence	A2	Max. IonScore of A2	Max. Expectation Value of A2	A3	Max. ProbabilityScore of A3	Max. XCorr of A3
	YLLIHDSVHGK				System.Drawing.Bitmap	9.99365	2.72622
		A2	A3	Sequence	Protein Accessions	# Proteins	# Protein Groups	Activation Type	Modifications	IonScore	Probability	XCorr	Exp Value	Δ Score	Rank	Identity High	Homology Threshold	Charge	m/z [Da]	MH+ [Da]	ΔM [ppm]	RT [min]	First Scan	Last Scan	MS Order	Ions Matched	Spectrum File	Annotation
			Medium	YLLIHDSVHGK	D7FMT2	1	1	CID			9.99365	2.72622		0.142857	1			2	641.351	1281.69	-0.314914	39.2634	2887	2887	MS2	11/20	cyto_07.RAW
D8LLW9	460	50.3641	4.60205	Putative ribulose-1,5 bisphosphate carboxylase/oxygenase large subunit N-methyltransferase, chloropl OS=Ectocarpus siliculosus GN=Esi_0038_0042 PE=4 SV=1 - [D8LLW9_ECTSI]	3.48	2	1	20.48	3.48	1	1	5.86588	3.48	1	1
	Sequence	A2	Max. IonScore of A2	Max. Expectation Value of A2	A3	Max. ProbabilityScore of A3	Max. XCorr of A3
	GVSEPTGGTTGLFGSK	System.Drawing.Bitmap	20.48	0.102519	System.Drawing.Bitmap	16.0515	2.7857
		A2	A3	Sequence	Protein Accessions	# Proteins	# Protein Groups	Activation Type	Modifications	IonScore	Probability	XCorr	Exp Value	Δ Score	Rank	Identity High	Homology Threshold	Charge	m/z [Da]	MH+ [Da]	ΔM [ppm]	RT [min]	First Scan	Last Scan	MS Order	Ions Matched	Spectrum File	Annotation
		Medium		GVSEPTGGTTGLFGSK	D8LLW9	1	1	CID		20.48			0.102519	1	1	27	16	2	747.876	1494.75	1.41279	47.3815	3945	3945	MS2	13/144	cyto_07.RAW
			Medium	GVSEPTGGTTGLFGSK		1	0	CID			16.0515	2.7857		0.390681	1	27	16	2	747.876	1494.75	1.41279	47.3815	3945	3945	MS2	12/30	cyto_07.RAW
D8LE28	380	41.209	4.70361	Putative uncharacterized protein OS=Ectocarpus siliculosus GN=Esi_0129_0047 PE=4 SV=1 - [D8LE28_ECTSI]	3.42	1	1					2.75887	3.42	1	1
	Sequence	A2	Max. IonScore of A2	Max. Expectation Value of A2	A3	Max. ProbabilityScore of A3	Max. XCorr of A3
	AGDPFLAVTLYQK				System.Drawing.Bitmap	1	2.75887
		A2	A3	Sequence	Protein Accessions	# Proteins	# Protein Groups	Activation Type	Modifications	IonScore	Probability	XCorr	Exp Value	Δ Score	Rank	Identity High	Homology Threshold	Charge	m/z [Da]	MH+ [Da]	ΔM [ppm]	RT [min]	First Scan	Last Scan	MS Order	Ions Matched	Spectrum File	Annotation
			Medium	AGDPFLAVtLYQK	D8LE28	1	1	CID	T9(Phospho)		1	2.75887		0.00724638	1	26		2	751.875	1502.74	9.53157	51.2229	4476	4476	MS2	9/35	cyto_07.RAW
D8LBZ8	392	41.7013	9.02686	Protochlorophyllide reductase, putative chloroplast OS=Ectocarpus siliculosus GN=POR PE=4 SV=1 - [D8LBZ8_ECTSI]	3.32	1	1	63.2284	0			13.495	3.32	1	1
	Sequence	A2	Max. IonScore of A2	Max. Expectation Value of A2	A3	Max. ProbabilityScore of A3	Max. XCorr of A3
	ENVVSDEAMDEAR				System.Drawing.Bitmap	61.098	2.97457
		A2	A3	Sequence	Protein Accessions	# Proteins	# Protein Groups	Activation Type	Modifications	IonScore	Probability	XCorr	Exp Value	Δ Score	Rank	Identity High	Homology Threshold	Charge	m/z [Da]	MH+ [Da]	ΔM [ppm]	RT [min]	First Scan	Last Scan	MS Order	Ions Matched	Spectrum File	Annotation
			Medium	ENVVSDEAmDEAR	D8LBZ8	1	1	CID	M9(Oxidation)		61.098	2.97457		0.350168	1	26	18	2	740.815	1480.62	0.578205	34.2399	2271	2271	MS2	15/24	cyto_07.RAW
D8LPV1	461	50.2961	6.0874	Putative uncharacterized protein OS=Ectocarpus siliculosus GN=Esi_0053_0138 PE=4 SV=1 - [D8LPV1_ECTSI]	3.25	1	1					2.7087	3.25	1	1
	Sequence	A2	Max. IonScore of A2	Max. Expectation Value of A2	A3	Max. ProbabilityScore of A3	Max. XCorr of A3
	TCQAGGGTRLAGIGR				System.Drawing.Bitmap	1	2.7087
		A2	A3	Sequence	Protein Accessions	# Proteins	# Protein Groups	Activation Type	Modifications	IonScore	Probability	XCorr	Exp Value	Δ Score	Rank	Identity High	Homology Threshold	Charge	m/z [Da]	MH+ [Da]	ΔM [ppm]	RT [min]	First Scan	Last Scan	MS Order	Ions Matched	Spectrum File	Annotation
			Medium	TcQAGGGtRLAGIGR	D8LPV1	1	1	CID	C2(Carbamidomethyl), T8(Phospho)		1	2.7087		0.0590406	1			2	777.87	1554.73	8.17487	39.0774	2862	2862	MS2	7/41	cyto_07.RAW
D7G1N6	379	41.7099	10.7993	Putative uncharacterized protein OS=Ectocarpus siliculosus GN=Esi_0454_0002 PE=4 SV=1 - [D7G1N6_ECTSI]	3.17	1	1	0	3.17	1	1	16.7019	0
	Sequence	A2	Max. IonScore of A2	Max. Expectation Value of A2	A3	Max. ProbabilityScore of A3	Max. XCorr of A3
	IAAQQAQQASNK	System.Drawing.Bitmap	21.55	0.0584368
		A2	A3	Sequence	Protein Accessions	# Proteins	# Protein Groups	Activation Type	Modifications	IonScore	Probability	XCorr	Exp Value	Δ Score	Rank	Identity High	Homology Threshold	Charge	m/z [Da]	MH+ [Da]	ΔM [ppm]	RT [min]	First Scan	Last Scan	MS Order	Ions Matched	Spectrum File	Annotation
		Medium		IAAQQAQQASNK	D7G1N6	1	1	CID		21.55			0.0584368	1	1	26		2	629.33	1257.65	-1.10957	24.7537	1188	1188	MS2	9/104	cyto_07.RAW
D7FQ51	348	37.16	5.08447	Aspartate-semialdehyde dehydrogenase OS=Ectocarpus siliculosus GN=Esi_0002_0158 PE=3 SV=1 - [D7FQ51_ECTSI]	3.16	1	1					2.71342	3.16	1	1
	Sequence	A2	Max. IonScore of A2	Max. Expectation Value of A2	A3	Max. ProbabilityScore of A3	Max. XCorr of A3
	YVTTGEMPANK				System.Drawing.Bitmap	10.535	2.71342
		A2	A3	Sequence	Protein Accessions	# Proteins	# Protein Groups	Activation Type	Modifications	IonScore	Probability	XCorr	Exp Value	Δ Score	Rank	Identity High	Homology Threshold	Charge	m/z [Da]	MH+ [Da]	ΔM [ppm]	RT [min]	First Scan	Last Scan	MS Order	Ions Matched	Spectrum File	Annotation
			Medium	YVTTGEmPANK	D7FQ51	1	1	CID	M7(Oxidation)		10.535	2.71342		0.369004	1	27	19	2	613.79	1226.57	0.974713	25.7536	1292	1292	MS2	10/20	cyto_07.RAW
D7FL60	352	39.3493	6.66846	Coproporphyrinogen oxidase (Aerobic), putative chloroplast OS=Ectocarpus siliculosus GN=CPX1 PE=4 SV=1 - [D7FL60_ECTSI]	3.13	1	1	42.3101	0			11.2293	3.13	1	1
	Sequence	A2	Max. IonScore of A2	Max. Expectation Value of A2	A3	Max. ProbabilityScore of A3	Max. XCorr of A3
	AVEEVPQSLVR				System.Drawing.Bitmap	16.1235	2.69776
		A2	A3	Sequence	Protein Accessions	# Proteins	# Protein Groups	Activation Type	Modifications	IonScore	Probability	XCorr	Exp Value	Δ Score	Rank	Identity High	Homology Threshold	Charge	m/z [Da]	MH+ [Da]	ΔM [ppm]	RT [min]	First Scan	Last Scan	MS Order	Ions Matched	Spectrum File	Annotation
			Medium	AVEEVPQSLVR	D7FL60	1	1	CID			16.1235	2.69776		0.17037	1	24		2	613.841	1226.67	-0.193732	45.6795	3717	3717	MS2	12/20	cyto_07.RAW
D8LCE7	430	46.7365	4.56396	Putative uncharacterized protein OS=Ectocarpus siliculosus GN=Esi_0103_0021 PE=4 SV=1 - [D8LCE7_ECTSI]	3.02	2	1	93.548	3.02	1	1	19.9872	3.02	1	1
	Sequence	A2	Max. IonScore of A2	Max. Expectation Value of A2	A3	Max. ProbabilityScore of A3	Max. XCorr of A3
	MVVFGDSQSDTGR	System.Drawing.Bitmap	26.15	0.0294833	System.Drawing.Bitmap	17.3166	2.80435
		A2	A3	Sequence	Protein Accessions	# Proteins	# Protein Groups	Activation Type	Modifications	IonScore	Probability	XCorr	Exp Value	Δ Score	Rank	Identity High	Homology Threshold	Charge	m/z [Da]	MH+ [Da]	ΔM [ppm]	RT [min]	First Scan	Last Scan	MS Order	Ions Matched	Spectrum File	Annotation
		Medium		mVVFGDSQSDTGR	D8LCE7	1	1	CID	M1(Oxidation)	26.15			0.0294833	1	1	27	18	2	707.817	1414.63	-0.459534	36.8053	2567	2567	MS2	9/116	cyto_07.RAW
			Medium	MVVFGDSQSDTGR		1	0	CID			17.3166	2.80435		0.364286	1	27		2	699.82	1398.63	0.525269	44.3416	3536	3536	MS2	16/24	cyto_07.RAW
D8LSQ1	502	54.3916	7.10791	UDP-sulfoquinovose synthase, plastid OS=Ectocarpus siliculosus GN=Esi_0076_0039 PE=4 SV=1 - [D8LSQ1_ECTSI]	2.99	2	1	40.8876	2.99	2	1	8.95217	0
	Sequence	A2	Max. IonScore of A2	Max. Expectation Value of A2	A3	Max. ProbabilityScore of A3	Max. XCorr of A3
	AATDGEVNGAPEPTR	System.Drawing.Bitmap	25.84	0.0264525
		A2	A3	Sequence	Protein Accessions	# Proteins	# Protein Groups	Activation Type	Modifications	IonScore	Probability	XCorr	Exp Value	Δ Score	Rank	Identity High	Homology Threshold	Charge	m/z [Da]	MH+ [Da]	ΔM [ppm]	RT [min]	First Scan	Last Scan	MS Order	Ions Matched	Spectrum File	Annotation
		Medium		AATDGEVNGAPEPTR	D8LSQ1	1	1	CID		25.84			0.0264525	1	1	27	16	2	742.853	1484.7	0.0944334	30.0449	1785	1785	MS2	9/148	cyto_07.RAW
		Medium		AATDGEVNGAPEPTR	D8LSQ1	1	1	CID		22.68			0.0547603	1	1	27	18	2	742.852	1484.7	-0.4811	29.9423	1773	1773	MS2	6/148	cyto_07.RAW
D7FMY2	373	39.6293	5.78271	Hydroxymethylbilane synthase, putative chloroplast OS=Ectocarpus siliculosus GN=PBGD PE=3 SV=1 - [D7FMY2_ECTSI]	2.95	1	1	25.27	2.95	1	1	0	0
	Sequence	A2	Max. IonScore of A2	Max. Expectation Value of A2	A3	Max. ProbabilityScore of A3	Max. XCorr of A3
	EDTSDAFISNK	System.Drawing.Bitmap	25.27	0.0268936
		A2	A3	Sequence	Protein Accessions	# Proteins	# Protein Groups	Activation Type	Modifications	IonScore	Probability	XCorr	Exp Value	Δ Score	Rank	Identity High	Homology Threshold	Charge	m/z [Da]	MH+ [Da]	ΔM [ppm]	RT [min]	First Scan	Last Scan	MS Order	Ions Matched	Spectrum File	Annotation
		Medium		EDTSDAFISNK	D7FMY2	1	1	CID		25.27			0.0268936	1	1	26		2	613.781	1226.55	0.235869	37.3666	2639	2639	MS2	6/98	cyto_07.RAW
D7FRI2	374	40.9913	4.98291	Putative uncharacterized protein OS=Ectocarpus siliculosus GN=Esi_0215_0009 PE=4 SV=1 - [D7FRI2_ECTSI]	2.94	1	1					12.1245	2.94	1	1
	Sequence	A2	Max. IonScore of A2	Max. Expectation Value of A2	A3	Max. ProbabilityScore of A3	Max. XCorr of A3
	ITAVTDPDGFK				System.Drawing.Bitmap	10.5426	2.72946
		A2	A3	Sequence	Protein Accessions	# Proteins	# Protein Groups	Activation Type	Modifications	IonScore	Probability	XCorr	Exp Value	Δ Score	Rank	Identity High	Homology Threshold	Charge	m/z [Da]	MH+ [Da]	ΔM [ppm]	RT [min]	First Scan	Last Scan	MS Order	Ions Matched	Spectrum File	Annotation
			Medium	ITAVTDPDGFK	D7FRI2	1	1	CID			10.5426	2.72946		0.190476	1			2	582.3	1163.59	-1.09671	43.1395	3391	3391	MS2	9/20	cyto_07.RAW
D8LJB1	481	52.1469	4.91943	Glyoxalase family protein OS=Ectocarpus siliculosus GN=Esi_0024_0177 PE=4 SV=1 - [D8LJB1_ECTSI]	2.91	1	1	121.359	2.91	1	1	25.1673	0
	Sequence	A2	Max. IonScore of A2	Max. Expectation Value of A2	A3	Max. ProbabilityScore of A3	Max. XCorr of A3
	LHLNTDDPAGVGAK	System.Drawing.Bitmap	24.03	0.0347923
		A2	A3	Sequence	Protein Accessions	# Proteins	# Protein Groups	Activation Type	Modifications	IonScore	Probability	XCorr	Exp Value	Δ Score	Rank	Identity High	Homology Threshold	Charge	m/z [Da]	MH+ [Da]	ΔM [ppm]	RT [min]	First Scan	Last Scan	MS Order	Ions Matched	Spectrum File	Annotation
		Medium		LHLNTDDPAGVGAK	D8LJB1	1	1	CID		24.03			0.0347923	1	1	26		2	704.365	1407.72	0.23354	38.6656	2808	2808	MS2	6/128	cyto_07.RAW
D8LKW1	378	40.2963	4.89404	Putative uncharacterized protein OS=Ectocarpus siliculosus GN=Esi_0031_0075 PE=4 SV=1 - [D8LKW1_ECTSI]	2.91	1	1	25.56	2.91	1	1	6.24744	0
	Sequence	A2	Max. IonScore of A2	Max. Expectation Value of A2	A3	Max. ProbabilityScore of A3	Max. XCorr of A3
	DPAPVNHADPR	System.Drawing.Bitmap	25.56	0.0268242
		A2	A3	Sequence	Protein Accessions	# Proteins	# Protein Groups	Activation Type	Modifications	IonScore	Probability	XCorr	Exp Value	Δ Score	Rank	Identity High	Homology Threshold	Charge	m/z [Da]	MH+ [Da]	ΔM [ppm]	RT [min]	First Scan	Last Scan	MS Order	Ions Matched	Spectrum File	Annotation
		Medium		DPAPVNHADPR	D8LKW1	1	1	CID		25.56			0.0268242	0.576923	1	26		2	594.791	1188.58	-0.257719	25.5434	1269	1269	MS2	7/106	cyto_07.RAW
D8LMY1	448	49.0681	8.20654	EIF2S3, gamma subunit of the eukaryotic translation initiation factor 2 OS=Ectocarpus siliculosus GN=EIF2S3 PE=4 SV=1 - [D8LMY1_ECTSI]	2.9	1	1	34.59	0			8.26245	2.9	1	1
	Sequence	A2	Max. IonScore of A2	Max. Expectation Value of A2	A3	Max. ProbabilityScore of A3	Max. XCorr of A3
	FAVPGGLIGVGTR				System.Drawing.Bitmap	13.5179	2.83317
		A2	A3	Sequence	Protein Accessions	# Proteins	# Protein Groups	Activation Type	Modifications	IonScore	Probability	XCorr	Exp Value	Δ Score	Rank	Identity High	Homology Threshold	Charge	m/z [Da]	MH+ [Da]	ΔM [ppm]	RT [min]	First Scan	Last Scan	MS Order	Ions Matched	Spectrum File	Annotation
			Medium	FAVPGGLIGVGTR	D8LMY1	1	1	CID			13.5179	2.83317		0.480565	1	21	13	2	622.363	1243.72	1.81221	60.064	5416	5416	MS2	11/24	cyto_07.RAW
D8LPA2	482	55.315	8.17725	EsV-1-70 OS=Ectocarpus siliculosus GN=Esi_0052_0106 PE=4 SV=1 - [D8LPA2_ECTSI]	2.9	1	1					2.77597	2.9	1	1
	Sequence	A2	Max. IonScore of A2	Max. Expectation Value of A2	A3	Max. ProbabilityScore of A3	Max. XCorr of A3
	MLAVDSRAADIFPR				System.Drawing.Bitmap	2.61401	2.77597
		A2	A3	Sequence	Protein Accessions	# Proteins	# Protein Groups	Activation Type	Modifications	IonScore	Probability	XCorr	Exp Value	Δ Score	Rank	Identity High	Homology Threshold	Charge	m/z [Da]	MH+ [Da]	ΔM [ppm]	RT [min]	First Scan	Last Scan	MS Order	Ions Matched	Spectrum File	Annotation
			Medium	MLAVDSRAADIFPR	D8LPA2	1	1	CID			2.61401	2.77597			2	26		2	781.404	1561.8	-9.47141	36.1992	2494	2494	MS2	11/26	cyto_07.RAW
D7FVZ8	693	74.0049	5.71924	Transaldolase OS=Ectocarpus siliculosus GN=Esi_0003_0136 PE=3 SV=1 - [D7FVZ8_ECTSI]	2.89	1	1					8.37489	2.89	1	1
	Sequence	A2	Max. IonScore of A2	Max. Expectation Value of A2	A3	Max. ProbabilityScore of A3	Max. XCorr of A3
	GYVSTEVDAR				System.Drawing.Bitmap	10.8409	2.84693
		A2	A3	Sequence	Protein Accessions	# Proteins	# Protein Groups	Activation Type	Modifications	IonScore	Probability	XCorr	Exp Value	Δ Score	Rank	Identity High	Homology Threshold	Charge	m/z [Da]	MH+ [Da]	ΔM [ppm]	RT [min]	First Scan	Last Scan	MS Order	Ions Matched	Spectrum File	Annotation
			Medium	GYVSTEVDAR	D7FVZ8	1	1	CID			10.8409	2.84693		0.150877	1	28	21	2	548.766	1096.52	-2.06607	34.7423	2324	2324	MS2	12/18	cyto_07.RAW
D8LK99	454	48.754	6.52197	Putative uncharacterized protein OS=Ectocarpus siliculosus GN=Esi_0283_0033 PE=3 SV=1 - [D8LK99_ECTSI]	2.86	1	1	82.4726	2.86	1	1	19.5426	0
	Sequence	A2	Max. IonScore of A2	Max. Expectation Value of A2	A3	Max. ProbabilityScore of A3	Max. XCorr of A3
	EMMGADDAVFGYR	System.Drawing.Bitmap	18.99	0.10347
		A2	A3	Sequence	Protein Accessions	# Proteins	# Protein Groups	Activation Type	Modifications	IonScore	Probability	XCorr	Exp Value	Δ Score	Rank	Identity High	Homology Threshold	Charge	m/z [Da]	MH+ [Da]	ΔM [ppm]	RT [min]	First Scan	Last Scan	MS Order	Ions Matched	Spectrum File	Annotation
		Medium		EmmGADDAVFGYR	D8LK99	1	1	CID	M2(Oxidation), M3(Oxidation)	18.99			0.10347	1	1	26	16	2	747.305	1493.6	-0.0455785	46.6979	3856	3856	MS2	9/108	cyto_07.RAW
D7FN96	634	67.7996	9.11475	Putative uncharacterized protein OS=Ectocarpus siliculosus GN=Esi_0177_0046 PE=4 SV=1 - [D7FN96_ECTSI]	2.84	1	1					6.52451	2.84	1	1
	Sequence	A2	Max. IonScore of A2	Max. Expectation Value of A2	A3	Max. ProbabilityScore of A3	Max. XCorr of A3
	MTPATATPGFAVSEKQQR				System.Drawing.Bitmap	2.83871	2.7086
		A2	A3	Sequence	Protein Accessions	# Proteins	# Protein Groups	Activation Type	Modifications	IonScore	Probability	XCorr	Exp Value	Δ Score	Rank	Identity High	Homology Threshold	Charge	m/z [Da]	MH+ [Da]	ΔM [ppm]	RT [min]	First Scan	Last Scan	MS Order	Ions Matched	Spectrum File	Annotation
			Medium	mTPATATPGFAVsEKQQR	D7FN96	1	1	CID	M1(Oxidation), S13(Phospho)		2.83871	2.7086			2	28	21	2	1008.46	2015.92	-5.15225	39.2319	2882	2882	MS2	11/50	cyto_07.RAW
D7FUQ4	433	47.8576	5.5542	Carotenoid isomerase-like protein OS=Ectocarpus siliculosus GN=CRTISO-like1 PE=4 SV=1 - [D7FUQ4_ECTSI]	2.77	1	1					4.93134	2.77	1	1
	Sequence	A2	Max. IonScore of A2	Max. Expectation Value of A2	A3	Max. ProbabilityScore of A3	Max. XCorr of A3
	GGGGAVIAAMVR				System.Drawing.Bitmap	1	2.75484
		A2	A3	Sequence	Protein Accessions	# Proteins	# Protein Groups	Activation Type	Modifications	IonScore	Probability	XCorr	Exp Value	Δ Score	Rank	Identity High	Homology Threshold	Charge	m/z [Da]	MH+ [Da]	ΔM [ppm]	RT [min]	First Scan	Last Scan	MS Order	Ions Matched	Spectrum File	Annotation
			Medium	GGGGAVIAAMVR	D7FUQ4	1	1	CID			1	2.75484		0.127273	1			2	529.793	1058.58	0.876184	50.1412	4325	4325	MS2	11/22	cyto_07.RAW
D7G3Q7	366	40.1537	5.23682	4-diphosphocytidyl-2C-methyl-D-erythritol synthase, chloroplast OS=Ectocarpus siliculosus GN=CMS PE=3 SV=1 - [D7G3Q7_ECTSI]	2.73	1	1					4.52287	2.73	1	1
	Sequence	A2	Max. IonScore of A2	Max. Expectation Value of A2	A3	Max. ProbabilityScore of A3	Max. XCorr of A3
	LVFADPGLER				System.Drawing.Bitmap	14.0166	2.70081
		A2	A3	Sequence	Protein Accessions	# Proteins	# Protein Groups	Activation Type	Modifications	IonScore	Probability	XCorr	Exp Value	Δ Score	Rank	Identity High	Homology Threshold	Charge	m/z [Da]	MH+ [Da]	ΔM [ppm]	RT [min]	First Scan	Last Scan	MS Order	Ions Matched	Spectrum File	Annotation
			Medium	LVFADPGLER	D7G3Q7	1	1	CID			14.0166	2.70081		0.314815	1			2	558.806	1116.6	-0.93492	53.2496	4734	4734	MS2	10/18	cyto_07.RAW
D7FHJ6	332	37.0107	7.82568	Putative uncharacterized protein OS=Ectocarpus siliculosus GN=Esi_0108_0106 PE=4 SV=1 - [D7FHJ6_ECTSI]	2.71	1	1	0	2.71	1	1	4.35857	0
	Sequence	A2	Max. IonScore of A2	Max. Expectation Value of A2	A3	Max. ProbabilityScore of A3	Max. XCorr of A3
	AGTEATLGK	System.Drawing.Bitmap	20.81	0.100827
		A2	A3	Sequence	Protein Accessions	# Proteins	# Protein Groups	Activation Type	Modifications	IonScore	Probability	XCorr	Exp Value	Δ Score	Rank	Identity High	Homology Threshold	Charge	m/z [Da]	MH+ [Da]	ΔM [ppm]	RT [min]	First Scan	Last Scan	MS Order	Ions Matched	Spectrum File	Annotation
		Medium		AGTEAtLGK	D7FHJ6	1	1	CID	T6(Phospho)	20.81			0.100827		2	27		2	464.216	927.424	6.54796	38.6061	2799	2799	MS2	6/70	cyto_07.RAW
D7FNQ4	447	50.0148	4.89404	Beta tubulin OS=Ectocarpus siliculosus GN=TUB PE=3 SV=1 - [D7FNQ4_ECTSI]	2.68	1	1	24.75	0			7.38963	2.68	1	1
	Sequence	A2	Max. IonScore of A2	Max. Expectation Value of A2	A3	Max. ProbabilityScore of A3	Max. XCorr of A3
	IMSTYSVIPSPK				System.Drawing.Bitmap	16.7417	2.88843
		A2	A3	Sequence	Protein Accessions	# Proteins	# Protein Groups	Activation Type	Modifications	IonScore	Probability	XCorr	Exp Value	Δ Score	Rank	Identity High	Homology Threshold	Charge	m/z [Da]	MH+ [Da]	ΔM [ppm]	RT [min]	First Scan	Last Scan	MS Order	Ions Matched	Spectrum File	Annotation
			Medium	ImSTYSVIPSPK	D7FNQ4	3	1	CID	M2(Oxidation)		16.7417	2.88843		0.391003	1	24		2	669.852	1338.7	-0.350555	46.8141	3875	3875	MS2	11/22	cyto_07.RAW
D8LCX8	414	45.6599	8.51416	Ferredoxin--NADP reductase OS=Ectocarpus siliculosus GN=Esi_0112_0005 PE=3 SV=1 - [D8LCX8_ECTSI]	2.66	1	1	139.81	0			25.9569	2.66	1	1
	Sequence	A2	Max. IonScore of A2	Max. Expectation Value of A2	A3	Max. ProbabilityScore of A3	Max. XCorr of A3
	VEEYGDEVFQK				System.Drawing.Bitmap	35.7462	2.96936
		A2	A3	Sequence	Protein Accessions	# Proteins	# Protein Groups	Activation Type	Modifications	IonScore	Probability	XCorr	Exp Value	Δ Score	Rank	Identity High	Homology Threshold	Charge	m/z [Da]	MH+ [Da]	ΔM [ppm]	RT [min]	First Scan	Last Scan	MS Order	Ions Matched	Spectrum File	Annotation
			Medium	VEEYGDEVFQK	D8LCX8	1	1	CID			35.7462	2.96936		0.255892	1	27		2	671.812	1342.62	0.777436	44.1509	3517	3517	MS2	13/20	cyto_07.RAW
D8LM70	451	50.1807	6.7124	Putative uncharacterized protein OS=Ectocarpus siliculosus GN=Esi_0388_0013 PE=4 SV=1 - [D8LM70_ECTSI]	2.66	1	1	20.94	2.66	1	1	4.28599	0
	Sequence	A2	Max. IonScore of A2	Max. Expectation Value of A2	A3	Max. ProbabilityScore of A3	Max. XCorr of A3
	LAVVSGENSQDK	System.Drawing.Bitmap	20.94	0.0974508
		A2	A3	Sequence	Protein Accessions	# Proteins	# Protein Groups	Activation Type	Modifications	IonScore	Probability	XCorr	Exp Value	Δ Score	Rank	Identity High	Homology Threshold	Charge	m/z [Da]	MH+ [Da]	ΔM [ppm]	RT [min]	First Scan	Last Scan	MS Order	Ions Matched	Spectrum File	Annotation
		Medium		LAVVSGENSQDK	D8LM70	1	1	CID		20.94			0.0974508	1	1	27	19	2	623.818	1246.63	0.633811	30.7967	1862	1862	MS2	7/108	cyto_07.RAW
D8LRU9	339	38.2884	6.80029	Putative uncharacterized protein OS=Ectocarpus siliculosus GN=Esi_0007_0191 PE=4 SV=1 - [D8LRU9_ECTSI]	2.65	1	1					2.71583	2.65	1	1
	Sequence	A2	Max. IonScore of A2	Max. Expectation Value of A2	A3	Max. ProbabilityScore of A3	Max. XCorr of A3
	YLMDKMQMK				System.Drawing.Bitmap	1	2.71583
		A2	A3	Sequence	Protein Accessions	# Proteins	# Protein Groups	Activation Type	Modifications	IonScore	Probability	XCorr	Exp Value	Δ Score	Rank	Identity High	Homology Threshold	Charge	m/z [Da]	MH+ [Da]	ΔM [ppm]	RT [min]	First Scan	Last Scan	MS Order	Ions Matched	Spectrum File	Annotation
			Medium	yLmDKMQMK	D8LRU9	1	1	CID	Y1(Phospho), M3(Oxidation)		1	2.71583		0.110294	1			2	642.27	1283.53	6.49659	38.6513	2806	2806	MS2	7/32	cyto_07.RAW
D7FNL8	493	52.4116	5.05908	Homoserine dehydrogenase OS=Ectocarpus siliculosus GN=HSDH PE=3 SV=1 - [D7FNL8_ECTSI]	2.64	2	1	56.91	2.64	1	1	9.63596	2.64	1	1
	Sequence	A2	Max. IonScore of A2	Max. Expectation Value of A2	A3	Max. ProbabilityScore of A3	Max. XCorr of A3
	MESEGADYGEVLK	System.Drawing.Bitmap	18.59	0.130747	System.Drawing.Bitmap	60.4882	2.7115
		A2	A3	Sequence	Protein Accessions	# Proteins	# Protein Groups	Activation Type	Modifications	IonScore	Probability	XCorr	Exp Value	Δ Score	Rank	Identity High	Homology Threshold	Charge	m/z [Da]	MH+ [Da]	ΔM [ppm]	RT [min]	First Scan	Last Scan	MS Order	Ions Matched	Spectrum File	Annotation
		Medium		MESEGADYGEVLK	D7FNL8	1	1	CID		18.59			0.130747	1	1	26	17	2	714.323	1427.64	1.67547	44.9774	3625	3625	MS2	12/112	cyto_07.RAW
			Medium	mESEGADYGEVLK		1	0	CID	M1(Oxidation)		60.4882	2.7115		0.313653	1	26	16	2	722.32	1443.63	1.28961	42.1437	3253	3253	MS2	14/24	cyto_07.RAW
D8LDG3	383	42.321	6.91748	38 kDa ribosome-associated protein OS=Ectocarpus siliculosus GN=38 PE=4 SV=1 - [D8LDG3_ECTSI]	2.61	1	1	38.97	0			8.89081	2.61	1	1
	Sequence	A2	Max. IonScore of A2	Max. Expectation Value of A2	A3	Max. ProbabilityScore of A3	Max. XCorr of A3
	GQVYNVQDNR				System.Drawing.Bitmap	35.1714	2.86408
		A2	A3	Sequence	Protein Accessions	# Proteins	# Protein Groups	Activation Type	Modifications	IonScore	Probability	XCorr	Exp Value	Δ Score	Rank	Identity High	Homology Threshold	Charge	m/z [Da]	MH+ [Da]	ΔM [ppm]	RT [min]	First Scan	Last Scan	MS Order	Ions Matched	Spectrum File	Annotation
			Medium	GQVYNVQDNR	D8LDG3	1	1	CID			35.1714	2.86408		0.402098	1	26		2	596.79	1192.57	2.39026	30.4371	1827	1827	MS2	13/18	cyto_07.RAW
D7G1G1	501	54.4702	4.39893	Mannuronan C-5-epimerase OS=Ectocarpus siliculosus GN=MEP21 PE=4 SV=1 - [D7G1G1_ECTSI]	2.59	1	1	31.51	0			8.29262	2.59	1	1
	Sequence	A2	Max. IonScore of A2	Max. Expectation Value of A2	A3	Max. ProbabilityScore of A3	Max. XCorr of A3
	EPDAGAYDGSNPR				System.Drawing.Bitmap	26.5865	2.75697
		A2	A3	Sequence	Protein Accessions	# Proteins	# Protein Groups	Activation Type	Modifications	IonScore	Probability	XCorr	Exp Value	Δ Score	Rank	Identity High	Homology Threshold	Charge	m/z [Da]	MH+ [Da]	ΔM [ppm]	RT [min]	First Scan	Last Scan	MS Order	Ions Matched	Spectrum File	Annotation
			Medium	EPDAGAYDGSNPR	D7G1G1	1	1	CID			26.5865	2.75697		0.336957	1	26		2	674.791	1348.58	-0.993982	28.9755	1667	1667	MS2	7/24	cyto_07.RAW
D7G0B9	463	49.9108	5.08447	Beta chain succinyl-coa synthetase synthetase OS=Ectocarpus siliculosus GN=Esi_0040_0041 PE=3 SV=1 - [D7G0B9_ECTSI]	2.59	1	1					6.40907	2.59	1	1
	Sequence	A2	Max. IonScore of A2	Max. Expectation Value of A2	A3	Max. ProbabilityScore of A3	Max. XCorr of A3
	LSSDGPSYEAGK				System.Drawing.Bitmap	2.54117	2.94348
		A2	A3	Sequence	Protein Accessions	# Proteins	# Protein Groups	Activation Type	Modifications	IonScore	Probability	XCorr	Exp Value	Δ Score	Rank	Identity High	Homology Threshold	Charge	m/z [Da]	MH+ [Da]	ΔM [ppm]	RT [min]	First Scan	Last Scan	MS Order	Ions Matched	Spectrum File	Annotation
			Medium	LSSDGPSYEAGK	D7G0B9	1	1	CID			2.54117	2.94348		0.333333	1	26	17	2	605.783	1210.56	-0.12558	29.4619	1716	1716	MS2	9/22	cyto_07.RAW
D7G418	504	54.2167	5.35107	Ribonucleoside-diphosphate reductase small chain OS=Ectocarpus siliculosus GN=Esi_0054_0102 PE=4 SV=1 - [D7G418_ECTSI]	2.58	3	1					5.38289	2.58	3	1
	Sequence	A2	Max. IonScore of A2	Max. Expectation Value of A2	A3	Max. ProbabilityScore of A3	Max. XCorr of A3
	TGVATSGVGAGVR				System.Drawing.Bitmap	1	2.70605
		A2	A3	Sequence	Protein Accessions	# Proteins	# Protein Groups	Activation Type	Modifications	IonScore	Probability	XCorr	Exp Value	Δ Score	Rank	Identity High	Homology Threshold	Charge	m/z [Da]	MH+ [Da]	ΔM [ppm]	RT [min]	First Scan	Last Scan	MS Order	Ions Matched	Spectrum File	Annotation
			Medium	TGVATsGVGAGVR	D7G418	1	1	CID	S6(Phospho)		1	2.70605			2	27	17	2	606.29	1211.57	-4.14061	40.4998	3047	3047	MS2	8/35	cyto_07.RAW
			Medium	TGVAtSGVGAGVR	D7G418	1	1	CID	T5(Phospho)		1	2.68342			3	27	17	2	606.29	1211.57	-4.14061	40.4998	3047	3047	MS2	8/35	cyto_07.RAW
			Medium	TGVATsGVGAGVR	D7G418	1	1	CID	S6(Phospho)		1	2.67685			2	27	22	2	606.29	1211.57	-4.44287	37.4536	2650	2650	MS2	12/35	cyto_07.RAW
D8LHG9	434	44.8161	5.32568	Homoserine dehydrogenase OS=Ectocarpus siliculosus GN=HSDH PE=3 SV=1 - [D8LHG9_ECTSI]	2.53	1	1	28.2708	0			8.34537	2.53	1	1
	Sequence	A2	Max. IonScore of A2	Max. Expectation Value of A2	A3	Max. ProbabilityScore of A3	Max. XCorr of A3
	ALLAQLLPEVK				System.Drawing.Bitmap	6.30629	2.68978
		A2	A3	Sequence	Protein Accessions	# Proteins	# Protein Groups	Activation Type	Modifications	IonScore	Probability	XCorr	Exp Value	Δ Score	Rank	Identity High	Homology Threshold	Charge	m/z [Da]	MH+ [Da]	ΔM [ppm]	RT [min]	First Scan	Last Scan	MS Order	Ions Matched	Spectrum File	Annotation
			Medium	ALLAQLLPEVK	D8LHG9	1	1	CID			6.30629	2.68978		0.557621	1	13		2	597.877	1194.75	0.879182	66.5981	6119	6119	MS2	11/20	cyto_07.RAW
D8LN90	1071	115.298	5.2876	Putative uncharacterized protein OS=Ectocarpus siliculosus GN=Esi_0430_0005 PE=4 SV=1 - [D8LN90_ECTSI]	2.52	3	2	110.154	1.59	1	1	32.6526	2.52	2	2
	Sequence	A2	Max. IonScore of A2	Max. Expectation Value of A2	A3	Max. ProbabilityScore of A3	Max. XCorr of A3
	VDVNTMEPAAWSANPAK	System.Drawing.Bitmap	24.61	0.0383993	System.Drawing.Bitmap	21.5273	2.94451
		A2	A3	Sequence	Protein Accessions	# Proteins	# Protein Groups	Activation Type	Modifications	IonScore	Probability	XCorr	Exp Value	Δ Score	Rank	Identity High	Homology Threshold	Charge	m/z [Da]	MH+ [Da]	ΔM [ppm]	RT [min]	First Scan	Last Scan	MS Order	Ions Matched	Spectrum File	Annotation
		Medium		VDVNTmEPAAWSANPAK		1	0	CID	M6(Oxidation)	24.61			0.0383993	1	1	27		2	908.93	1816.85	-0.248428	46.5625	3838	3838	MS2	5/174	cyto_07.RAW
			Medium	VDVNTmEPAAWSANPAK	D8LN90	1	1	CID	M6(Oxidation)		21.5273	2.94451		0.258503	1	27		2	908.93	1816.85	-0.248428	46.5625	3838	3838	MS2	13/32	cyto_07.RAW
	LDELLAEGIK				System.Drawing.Bitmap	31.7713	2.87553
		A2	A3	Sequence	Protein Accessions	# Proteins	# Protein Groups	Activation Type	Modifications	IonScore	Probability	XCorr	Exp Value	Δ Score	Rank	Identity High	Homology Threshold	Charge	m/z [Da]	MH+ [Da]	ΔM [ppm]	RT [min]	First Scan	Last Scan	MS Order	Ions Matched	Spectrum File	Annotation
			Medium	LDELLAEGIK	D8LN90	1	1	CID			31.7713	2.87553		0.253472	1	25		2	550.814	1100.62	1.30119	52.8979	4693	4693	MS2	14/18	cyto_07.RAW
D7FNB5	638	70.1582	5.021	Heat shock protein 70-putative OS=Ectocarpus siliculosus GN=Hsp PE=4 SV=1 - [D7FNB5_ECTSI]	2.51	1	1					2.88454	2.51	1	1
	Sequence	A2	Max. IonScore of A2	Max. Expectation Value of A2	A3	Max. ProbabilityScore of A3	Max. XCorr of A3
	LEGTHELFAVTVEWER				System.Drawing.Bitmap	1	2.88454
		A2	A3	Sequence	Protein Accessions	# Proteins	# Protein Groups	Activation Type	Modifications	IonScore	Probability	XCorr	Exp Value	Δ Score	Rank	Identity High	Homology Threshold	Charge	m/z [Da]	MH+ [Da]	ΔM [ppm]	RT [min]	First Scan	Last Scan	MS Order	Ions Matched	Spectrum File	Annotation
			Medium	LEGtHELFAVTVEWER	D7FNB5	1	1	CID	T4(Phospho)		1	2.88454		0.204861	1			2	998.465	1995.92	0.876252	51.376	4495	4495	MS2	12/44	cyto_07.RAW
D8LHC1	482	51.0755	6.12549	Glutathione reductase OS=Ectocarpus siliculosus GN=GSR PE=3 SV=1 - [D8LHC1_ECTSI]	2.49	2	1	127.435	2.49	1	1	31.9608	2.49	1	1
	Sequence	A2	Max. IonScore of A2	Max. Expectation Value of A2	A3	Max. ProbabilityScore of A3	Max. XCorr of A3
	VELTPMAIAAGR	System.Drawing.Bitmap	22.24	0.051345	System.Drawing.Bitmap	17.0823	2.80511
		A2	A3	Sequence	Protein Accessions	# Proteins	# Protein Groups	Activation Type	Modifications	IonScore	Probability	XCorr	Exp Value	Δ Score	Rank	Identity High	Homology Threshold	Charge	m/z [Da]	MH+ [Da]	ΔM [ppm]	RT [min]	First Scan	Last Scan	MS Order	Ions Matched	Spectrum File	Annotation
		Medium		VELTPmAIAAGR	D8LHC1	1	1	CID	M6(Oxidation)	22.24			0.051345	1	1	26	18	2	622.837	1244.67	0.571854	47.4938	3962	3962	MS2	7/92	cyto_07.RAW
			Medium	VELTPmAIAAGR		1	0	CID	M6(Oxidation)		17.0823	2.80511		0.391459	1	26	18	2	622.837	1244.67	0.571854	47.4938	3962	3962	MS2	12/22	cyto_07.RAW
D7FIY2	443	46.8864	7.97217	Adenylyl cyclase-associated protein OS=Ectocarpus siliculosus GN=Esi_0124_0040 PE=3 SV=1 - [D7FIY2_ECTSI]	2.48	1	1	0	2.48	1	1	4.831	0
	Sequence	A2	Max. IonScore of A2	Max. Expectation Value of A2	A3	Max. ProbabilityScore of A3	Max. XCorr of A3
	DGLETTFVTSK	System.Drawing.Bitmap	23.01	0.0502535
		A2	A3	Sequence	Protein Accessions	# Proteins	# Protein Groups	Activation Type	Modifications	IonScore	Probability	XCorr	Exp Value	Δ Score	Rank	Identity High	Homology Threshold	Charge	m/z [Da]	MH+ [Da]	ΔM [ppm]	RT [min]	First Scan	Last Scan	MS Order	Ions Matched	Spectrum File	Annotation
		Medium		DGLETTFVTSK	D7FIY2	1	1	CID		23.01			0.0502535	1	1	27		2	599.303	1197.6	-0.53658	48.526	4101	4101	MS2	7/98	cyto_07.RAW
D8LRQ2	489	50.8932	5.98584	Beta-ketoacyl synthase OS=Ectocarpus siliculosus GN=KAS PE=3 SV=1 - [D8LRQ2_ECTSI]	2.45	2	1	43.0357	2.45	1	1	12.0362	2.45	1	1
	Sequence	A2	Max. IonScore of A2	Max. Expectation Value of A2	A3	Max. ProbabilityScore of A3	Max. XCorr of A3
	AMVTSFNDDPEK	System.Drawing.Bitmap	24.47	0.0355486	System.Drawing.Bitmap	21.1642	2.94634
		A2	A3	Sequence	Protein Accessions	# Proteins	# Protein Groups	Activation Type	Modifications	IonScore	Probability	XCorr	Exp Value	Δ Score	Rank	Identity High	Homology Threshold	Charge	m/z [Da]	MH+ [Da]	ΔM [ppm]	RT [min]	First Scan	Last Scan	MS Order	Ions Matched	Spectrum File	Annotation
		Medium		AmVTSFNDDPEK	D8LRQ2	1	1	CID	M2(Oxidation)	24.47			0.0355486	1	1	26		2	685.3	1369.59	-0.396353	35.9848	2465	2465	MS2	11/112	cyto_07.RAW
			Medium	AmVTSFNDDPEK		1	0	CID	M2(Oxidation)		21.1642	2.94634		0.332203	1	26		2	685.3	1369.59	-0.396353	35.9848	2465	2465	MS2	15/22	cyto_07.RAW
D8LIK4	534	56.7981	5.2749	Putative uncharacterized protein OS=Ectocarpus siliculosus GN=Esi_0022_0160 PE=4 SV=1 - [D8LIK4_ECTSI]	2.43	1	1	55.5434	0			13.11	2.43	1	1
	Sequence	A2	Max. IonScore of A2	Max. Expectation Value of A2	A3	Max. ProbabilityScore of A3	Max. XCorr of A3
	GTSAEEALAHYTR				System.Drawing.Bitmap	65.0653	2.87132
		A2	A3	Sequence	Protein Accessions	# Proteins	# Protein Groups	Activation Type	Modifications	IonScore	Probability	XCorr	Exp Value	Δ Score	Rank	Identity High	Homology Threshold	Charge	m/z [Da]	MH+ [Da]	ΔM [ppm]	RT [min]	First Scan	Last Scan	MS Order	Ions Matched	Spectrum File	Annotation
			Medium	GTSAEEALAHYTR	D8LIK4	1	1	CID			65.0653	2.87132		0.358885	1	27	20	2	703.339	1405.67	0.275176	43.4085	3426	3426	MS2	15/24	cyto_07.RAW
D8LH04	453	47.9076	7.1665	Recombinase A OS=Ectocarpus siliculosus GN=RecA PE=3 SV=1 - [D8LH04_ECTSI]	2.43	1	1					2.77733	2.43	1	1
	Sequence	A2	Max. IonScore of A2	Max. Expectation Value of A2	A3	Max. ProbabilityScore of A3	Max. XCorr of A3
	TAGSVEETLGV				System.Drawing.Bitmap	1	2.77733
		A2	A3	Sequence	Protein Accessions	# Proteins	# Protein Groups	Activation Type	Modifications	IonScore	Probability	XCorr	Exp Value	Δ Score	Rank	Identity High	Homology Threshold	Charge	m/z [Da]	MH+ [Da]	ΔM [ppm]	RT [min]	First Scan	Last Scan	MS Order	Ions Matched	Spectrum File	Annotation
			Medium	TAGSVEETLGV	D8LH04	1	1	CID			1	2.77733		0.0719424	1	26		2	531.766	1062.52	-6.76105	36.9275	2581	2581	MS2	7/20	cyto_07.RAW
D7G526	503	53.8847	4.36084	Catalase decomposes hydrogen peroxide to molecular oxygen and water OS=Ectocarpus siliculosus GN=CAT PE=3 SV=1 - [D7G526_ECTSI]	2.39	2	1	30.1	2.39	1	1	5.12326	2.39	1	1
	Sequence	A2	Max. IonScore of A2	Max. Expectation Value of A2	A3	Max. ProbabilityScore of A3	Max. XCorr of A3
	STDFLGGCNGAR	System.Drawing.Bitmap	21.54	0.070847	System.Drawing.Bitmap	5.08025	2.73667
		A2	A3	Sequence	Protein Accessions	# Proteins	# Protein Groups	Activation Type	Modifications	IonScore	Probability	XCorr	Exp Value	Δ Score	Rank	Identity High	Homology Threshold	Charge	m/z [Da]	MH+ [Da]	ΔM [ppm]	RT [min]	First Scan	Last Scan	MS Order	Ions Matched	Spectrum File	Annotation
		Medium		STDFLGGcNGAR	D7G526	4	1	CID	C8(Carbamidomethyl)	21.54			0.070847	0.181818	1	27		2	627.779	1254.55	-1.32639	40.0043	2985	2985	MS2	13/98	cyto_07.RAW
			Medium	STDFLGGcNGAR		4	0	CID	C8(Carbamidomethyl)		5.08025	2.73667		0.0437956	1	27		2	627.779	1254.55	-1.32639	40.0043	2985	2985	MS2	13/22	cyto_07.RAW
D7FJC6	468	50.0931	5.8208	LL-diaminopimelate aminotransferase diaminopimelate aminotransferase OS=Ectocarpus siliculosus GN=DAPAT PE=3 SV=1 - [D7FJC6_ECTSI]	2.35	2	1	51.3583	2.35	1	1	18.164	2.35	1	1
	Sequence	A2	Max. IonScore of A2	Max. Expectation Value of A2	A3	Max. ProbabilityScore of A3	Max. XCorr of A3
	LGWTVIPNEVK	System.Drawing.Bitmap	17.52	0.0628389	System.Drawing.Bitmap	20.0855	2.84954
		A2	A3	Sequence	Protein Accessions	# Proteins	# Protein Groups	Activation Type	Modifications	IonScore	Probability	XCorr	Exp Value	Δ Score	Rank	Identity High	Homology Threshold	Charge	m/z [Da]	MH+ [Da]	ΔM [ppm]	RT [min]	First Scan	Last Scan	MS Order	Ions Matched	Spectrum File	Annotation
		Medium		LGWTVIPNEVK	D7FJC6	1	1	CID		17.52			0.0628389	1	1	22		2	628.357	1255.71	2.19931	58.6816	5262	5262	MS2	6/96	cyto_07.RAW
			Medium	LGWTVIPNEVK		1	0	CID			20.0855	2.84954		0.207018	1	22		2	628.357	1255.71	2.19931	58.6816	5262	5262	MS2	10/20	cyto_07.RAW
D7FTZ8	516	54.7587	4.13232	Catalase decomposes hydrogen peroxide to molecular oxygen and water OS=Ectocarpus siliculosus GN=CAT PE=3 SV=1 - [D7FTZ8_ECTSI]	2.33	1	1	30.1	2.33	1	1	5.00617	0
	Sequence	A2	Max. IonScore of A2	Max. Expectation Value of A2	A3	Max. ProbabilityScore of A3	Max. XCorr of A3
	ATDYLGGCNGAR	System.Drawing.Bitmap	18.35	0.14768
		A2	A3	Sequence	Protein Accessions	# Proteins	# Protein Groups	Activation Type	Modifications	IonScore	Probability	XCorr	Exp Value	Δ Score	Rank	Identity High	Homology Threshold	Charge	m/z [Da]	MH+ [Da]	ΔM [ppm]	RT [min]	First Scan	Last Scan	MS Order	Ions Matched	Spectrum File	Annotation
		Medium		ATDYLGGcNGAR	D7FTZ8	1	1	CID	C8(Carbamidomethyl)	18.35			0.14768		2	27		2	627.779	1254.55	-1.31842	40.0043	2985	2985	MS2	12/96	cyto_07.RAW
D8LLF7	362	37.9553	5.47803	Enoyl-(Acyl carrier protein) reductase OS=Ectocarpus siliculosus GN=Esi_0036_0144 PE=4 SV=1 - [D8LLF7_ECTSI]	2.21	1	1	26.24	0			3.00415	2.21	1	1
	Sequence	A2	Max. IonScore of A2	Max. Expectation Value of A2	A3	Max. ProbabilityScore of A3	Max. XCorr of A3
	VLAWEAGR				System.Drawing.Bitmap	1.65319	3.00415
		A2	A3	Sequence	Protein Accessions	# Proteins	# Protein Groups	Activation Type	Modifications	IonScore	Probability	XCorr	Exp Value	Δ Score	Rank	Identity High	Homology Threshold	Charge	m/z [Da]	MH+ [Da]	ΔM [ppm]	RT [min]	First Scan	Last Scan	MS Order	Ions Matched	Spectrum File	Annotation
			Medium	VLAWEAGR	D8LLF7	1	1	CID			1.65319	3.00415		0.32	1	26	19	2	451.248	901.489	0.316306	43.8197	3475	3475	MS2	13/14	cyto_07.RAW
D7FVQ6	510	55.4352	6.75635	Alanine transaminase OS=Ectocarpus siliculosus GN=Esi_0298_0027 PE=4 SV=1 - [D7FVQ6_ECTSI]	2.16	1	1	21.53	2.16	1	1	5.02329	0
	Sequence	A2	Max. IonScore of A2	Max. Expectation Value of A2	A3	Max. ProbabilityScore of A3	Max. XCorr of A3
	AGDPSFETFQK	System.Drawing.Bitmap	22.88	0.0582208
		A2	A3	Sequence	Protein Accessions	# Proteins	# Protein Groups	Activation Type	Modifications	IonScore	Probability	XCorr	Exp Value	Δ Score	Rank	Identity High	Homology Threshold	Charge	m/z [Da]	MH+ [Da]	ΔM [ppm]	RT [min]	First Scan	Last Scan	MS Order	Ions Matched	Spectrum File	Annotation
		Medium		AGDPSFETFQK	D7FVQ6	1	1	CID		22.88			0.0582208	0.565217	1	27		2	613.788	1226.57	0.135357	44.1006	3510	3510	MS2	10/92	cyto_07.RAW
D8LQV8	559	60.8075	6.16357	Glucose-6-phosphate isomerase OS=Ectocarpus siliculosus GN=Esi_0060_0128 PE=3 SV=1 - [D8LQV8_ECTSI]	2.15	1	1	55.9323	0			12.6332	2.15	1	1
	Sequence	A2	Max. IonScore of A2	Max. Expectation Value of A2	A3	Max. ProbabilityScore of A3	Max. XCorr of A3
	TFTTAETMLNAR				System.Drawing.Bitmap	43.9297	2.94656
		A2	A3	Sequence	Protein Accessions	# Proteins	# Protein Groups	Activation Type	Modifications	IonScore	Probability	XCorr	Exp Value	Δ Score	Rank	Identity High	Homology Threshold	Charge	m/z [Da]	MH+ [Da]	ΔM [ppm]	RT [min]	First Scan	Last Scan	MS Order	Ions Matched	Spectrum File	Annotation
			Medium	TFTTAETmLNAR	D8LQV8	1	1	CID	M8(Oxidation)		43.9297	2.94656		0.372881	1	27	18	2	686.332	1371.66	0.207101	41.2674	3139	3139	MS2	11/22	cyto_07.RAW
D7FGR7	466	51.3591	5.51611	UDP-glucose 6-dehydrogenase OS=Ectocarpus siliculosus GN=UGD PE=4 SV=1 - [D7FGR7_ECTSI]	2.15	1	1	45.1538	2.15	1	1	10.9946	0
	Sequence	A2	Max. IonScore of A2	Max. Expectation Value of A2	A3	Max. ProbabilityScore of A3	Max. XCorr of A3
	KIAEVADTPK	System.Drawing.Bitmap	16.94	0.0971049
		A2	A3	Sequence	Protein Accessions	# Proteins	# Protein Groups	Activation Type	Modifications	IonScore	Probability	XCorr	Exp Value	Δ Score	Rank	Identity High	Homology Threshold	Charge	m/z [Da]	MH+ [Da]	ΔM [ppm]	RT [min]	First Scan	Last Scan	MS Order	Ions Matched	Spectrum File	Annotation
		Medium		KIAEVADTPK	D7FGR7	1	1	CID		16.94			0.0971049	1	1	23	17	2	536.306	1071.6	0.368323	28.7644	1635	1635	MS2	11/98	cyto_07.RAW
D8LPN3	571	62.3819	6.48096	Phytoene desaturase, chloroplast OS=Ectocarpus siliculosus GN=PDS PE=4 SV=1 - [D8LPN3_ECTSI]	2.1	1	1	42.7057	0			12.2204	2.1	1	1
	Sequence	A2	Max. IonScore of A2	Max. Expectation Value of A2	A3	Max. ProbabilityScore of A3	Max. XCorr of A3
	TPLSVYEATAGR				System.Drawing.Bitmap	28.3259	2.92151
		A2	A3	Sequence	Protein Accessions	# Proteins	# Protein Groups	Activation Type	Modifications	IonScore	Probability	XCorr	Exp Value	Δ Score	Rank	Identity High	Homology Threshold	Charge	m/z [Da]	MH+ [Da]	ΔM [ppm]	RT [min]	First Scan	Last Scan	MS Order	Ions Matched	Spectrum File	Annotation
			Medium	TPLSVYEATAGR	D8LPN3	1	1	CID			28.3259	2.92151		0.571918	1	26		2	632.831	1264.65	0.679263	48.2289	4059	4059	MS2	14/22	cyto_07.RAW
D8LK56	527	56.7668	8.71924	Glutamate dehydrogenase 1 (NADP-dependent) OS=Ectocarpus siliculosus GN=GDH1 PE=4 SV=1 - [D8LK56_ECTSI]	2.09	1	1	59.5778	2.09	1	1	8.98594	0
	Sequence	A2	Max. IonScore of A2	Max. Expectation Value of A2	A3	Max. ProbabilityScore of A3	Max. XCorr of A3
	VADVMLAHGAV	System.Drawing.Bitmap	16.72	0.157482
		A2	A3	Sequence	Protein Accessions	# Proteins	# Protein Groups	Activation Type	Modifications	IonScore	Probability	XCorr	Exp Value	Δ Score	Rank	Identity High	Homology Threshold	Charge	m/z [Da]	MH+ [Da]	ΔM [ppm]	RT [min]	First Scan	Last Scan	MS Order	Ions Matched	Spectrum File	Annotation
		Medium		VADVmLAHGAV	D8LK56	1	1	CID	M5(Oxidation)	16.72			0.157482	1	1	25	14	2	549.784	1098.56	0.157175	42.2558	3269	3269	MS2	9/82	cyto_07.RAW
D7FLD0	529	59.4713	6.7124	Glucose-6-phosphate 1-dehydrogenase OS=Ectocarpus siliculosus GN=G6PDH PE=3 SV=1 - [D7FLD0_ECTSI]	2.08	1	1	22.69	2.08	1	1	3.95704	0
	Sequence	A2	Max. IonScore of A2	Max. Expectation Value of A2	A3	Max. ProbabilityScore of A3	Max. XCorr of A3
	VSGSGSADYVR	System.Drawing.Bitmap	22.69	0.0567875
		A2	A3	Sequence	Protein Accessions	# Proteins	# Protein Groups	Activation Type	Modifications	IonScore	Probability	XCorr	Exp Value	Δ Score	Rank	Identity High	Homology Threshold	Charge	m/z [Da]	MH+ [Da]	ΔM [ppm]	RT [min]	First Scan	Last Scan	MS Order	Ions Matched	Spectrum File	Annotation
		Medium		VSGSGSADYVR	D7FLD0	1	1	CID		22.69			0.0567875	1	1	27	22	2	549.265	1097.52	0.372937	28.4453	1596	1596	MS2	9/92	cyto_07.RAW
D7FLV5	578	60.9914	5.43994	Putative uncharacterized protein OS=Ectocarpus siliculosus GN=Esi_0161_0060 PE=3 SV=1 - [D7FLV5_ECTSI]	2.08	1	1	47.1279	2.08	1	1	8.23753	0
	Sequence	A2	Max. IonScore of A2	Max. Expectation Value of A2	A3	Max. ProbabilityScore of A3	Max. XCorr of A3
	SAILEQTYGVPR	System.Drawing.Bitmap	23.96	0.0311388
		A2	A3	Sequence	Protein Accessions	# Proteins	# Protein Groups	Activation Type	Modifications	IonScore	Probability	XCorr	Exp Value	Δ Score	Rank	Identity High	Homology Threshold	Charge	m/z [Da]	MH+ [Da]	ΔM [ppm]	RT [min]	First Scan	Last Scan	MS Order	Ions Matched	Spectrum File	Annotation
		Medium		SAILEQTYGVPR	D7FLV5	1	1	CID		23.96			0.0311388	1	1	25	15	2	667.36	1333.71	0.652586	48.8993	4151	4151	MS2	8/112	cyto_07.RAW
D7FU28	769	84.024	4.32275	EsV-1-166 OS=Ectocarpus siliculosus GN=Esi_0263_0037 PE=4 SV=1 - [D7FU28_ECTSI]	2.08	1	1					2.76259	2.08	1	1
	Sequence	A2	Max. IonScore of A2	Max. Expectation Value of A2	A3	Max. ProbabilityScore of A3	Max. XCorr of A3
	RYGPAGTQESYGTFIK				System.Drawing.Bitmap	10.5888	2.76259
		A2	A3	Sequence	Protein Accessions	# Proteins	# Protein Groups	Activation Type	Modifications	IonScore	Probability	XCorr	Exp Value	Δ Score	Rank	Identity High	Homology Threshold	Charge	m/z [Da]	MH+ [Da]	ΔM [ppm]	RT [min]	First Scan	Last Scan	MS Order	Ions Matched	Spectrum File	Annotation
			Medium	RYGPAGTQESYGtFIK	D7FU28	1	1	CID	T13(Phospho)		10.5888	2.76259			2	27		2	927.932	1854.86	7.27722	41.4818	3170	3170	MS2	10/44	cyto_07.RAW
D8LCM5	482	50.4565	5.80811	Mitochondrial Processing Peptidase beta subunit OS=Ectocarpus siliculosus GN=MPP PE=3 SV=1 - [D8LCM5_ECTSI]	2.07	2	1	51.3877	2.07	1	1	12.993	2.07	1	1
	Sequence	A2	Max. IonScore of A2	Max. Expectation Value of A2	A3	Max. ProbabilityScore of A3	Max. XCorr of A3
	AMAVLADAVK	System.Drawing.Bitmap	24.36	0.0397585	System.Drawing.Bitmap	8.05834	2.94353
		A2	A3	Sequence	Protein Accessions	# Proteins	# Protein Groups	Activation Type	Modifications	IonScore	Probability	XCorr	Exp Value	Δ Score	Rank	Identity High	Homology Threshold	Charge	m/z [Da]	MH+ [Da]	ΔM [ppm]	RT [min]	First Scan	Last Scan	MS Order	Ions Matched	Spectrum File	Annotation
		Medium		AMAVLADAVK	D8LCM5	1	1	CID		24.36			0.0397585	0.375	1	27		2	494.779	988.55	0.512025	47.408	3949	3949	MS2	5/72	cyto_07.RAW
			Medium	AMAVLADAVK		1	0	CID			8.05834	2.94353			2	27		2	494.779	988.55	0.512025	47.408	3949	3949	MS2	11/18	cyto_07.RAW
D8LBA4	581	62.3711	5.41455	Putative uncharacterized protein OS=Ectocarpus siliculosus GN=Esi_0000_0340 PE=3 SV=1 - [D8LBA4_ECTSI]	2.07	1	1					6.50466	2.07	1	1
	Sequence	A2	Max. IonScore of A2	Max. Expectation Value of A2	A3	Max. ProbabilityScore of A3	Max. XCorr of A3
	ENASAASVVGSK				System.Drawing.Bitmap	1	2.67514
		A2	A3	Sequence	Protein Accessions	# Proteins	# Protein Groups	Activation Type	Modifications	IonScore	Probability	XCorr	Exp Value	Δ Score	Rank	Identity High	Homology Threshold	Charge	m/z [Da]	MH+ [Da]	ΔM [ppm]	RT [min]	First Scan	Last Scan	MS Order	Ions Matched	Spectrum File	Annotation
			Medium	ENASAASVVGSK	D8LBA4	1	1	CID			1	2.67514			2	27	16	2	560.288	1119.57	3.95487	47.4023	3948	3948	MS2	9/22	cyto_07.RAW
D7FUF8	585	63.4051	5.2876	Similar to Uncharacterized protein conserved in bacteria with a cystatin-like fold OS=Ectocarpus siliculosus GN=Esi_0027_0131 PE=4 SV=1 - [D7FUF8_ECTSI]	2.05	1	1	52.83	0			11.5188	2.05	1	1
	Sequence	A2	Max. IonScore of A2	Max. Expectation Value of A2	A3	Max. ProbabilityScore of A3	Max. XCorr of A3
	ETVTSGTYDAPK				System.Drawing.Bitmap	43.2357	2.87891
		A2	A3	Sequence	Protein Accessions	# Proteins	# Protein Groups	Activation Type	Modifications	IonScore	Probability	XCorr	Exp Value	Δ Score	Rank	Identity High	Homology Threshold	Charge	m/z [Da]	MH+ [Da]	ΔM [ppm]	RT [min]	First Scan	Last Scan	MS Order	Ions Matched	Spectrum File	Annotation
			Medium	ETVTSGTYDAPK	D7FUF8	2	1	CID			43.2357	2.87891		0.40625	1	27	20	2	634.804	1268.6	0.273038	31.5122	1939	1939	MS2	12/22	cyto_07.RAW
D7FRA4	441	47.896	4.83057	Plastid ribosomal protein S1 OS=Ectocarpus siliculosus GN=rps1 PE=4 SV=1 - [D7FRA4_ECTSI]	2.04	1	1	59.82	2.04	1	1	14.1632	0
	Sequence	A2	Max. IonScore of A2	Max. Expectation Value of A2	A3	Max. ProbabilityScore of A3	Max. XCorr of A3
	GDVVEGHVK	System.Drawing.Bitmap	15.12	0.193794
		A2	A3	Sequence	Protein Accessions	# Proteins	# Protein Groups	Activation Type	Modifications	IonScore	Probability	XCorr	Exp Value	Δ Score	Rank	Identity High	Homology Threshold	Charge	m/z [Da]	MH+ [Da]	ΔM [ppm]	RT [min]	First Scan	Last Scan	MS Order	Ions Matched	Spectrum File	Annotation
		Medium		GDVVEGHVK	D7FRA4	1	1	CID		15.12			0.193794	0.0666667	1	24		2	470.248	939.489	-0.696304	27.2337	1454	1454	MS2	6/70	cyto_07.RAW
D8LEC4	441	50.4085	5.98584	Putative uncharacterized protein OS=Ectocarpus siliculosus GN=Esi_0013_0142 PE=4 SV=1 - [D8LEC4_ECTSI]	2.04	1	1					4.64009	2.04	1	1
	Sequence	A2	Max. IonScore of A2	Max. Expectation Value of A2	A3	Max. ProbabilityScore of A3	Max. XCorr of A3
	ADFILEQIR				System.Drawing.Bitmap	3.39676	2.69785
		A2	A3	Sequence	Protein Accessions	# Proteins	# Protein Groups	Activation Type	Modifications	IonScore	Probability	XCorr	Exp Value	Δ Score	Rank	Identity High	Homology Threshold	Charge	m/z [Da]	MH+ [Da]	ΔM [ppm]	RT [min]	First Scan	Last Scan	MS Order	Ions Matched	Spectrum File	Annotation
			Medium	ADFILEQIR	D8LEC4	1	1	CID			3.39676	2.69785		0.251852	1	25	21	2	552.808	1104.61	3.37387	58.8293	5278	5278	MS2	11/16	cyto_07.RAW
D7FN21	598	65.4466	4.64014	Similar to Uncharacterized protein conserved in bacteria with a cystatin-like fold OS=Ectocarpus siliculosus GN=Uncharacterized PE=4 SV=1 - [D7FN21_ECTSI]	2.01	1	1	32.55	0			2.85943	2.01	1	1
	Sequence	A2	Max. IonScore of A2	Max. Expectation Value of A2	A3	Max. ProbabilityScore of A3	Max. XCorr of A3
	DTVTSGTYDAPK				System.Drawing.Bitmap	30.1612	2.85943
		A2	A3	Sequence	Protein Accessions	# Proteins	# Protein Groups	Activation Type	Modifications	IonScore	Probability	XCorr	Exp Value	Δ Score	Rank	Identity High	Homology Threshold	Charge	m/z [Da]	MH+ [Da]	ΔM [ppm]	RT [min]	First Scan	Last Scan	MS Order	Ions Matched	Spectrum File	Annotation
			Medium	DTVTSGTYDAPK	D7FN21	2	1	CID			30.1612	2.85943		0.342657	1	27	16	2	627.795	1254.58	-1.16348	32.1521	2021	2021	MS2	11/22	cyto_07.RAW
D8LRL3	449	49.2275	5.66846	ATP-sulfurylase OS=Ectocarpus siliculosus GN=ATS PE=4 SV=1 - [D8LRL3_ECTSI]	2	1	1	91.3269	2	1	1	17.9395	0
	Sequence	A2	Max. IonScore of A2	Max. Expectation Value of A2	A3	Max. ProbabilityScore of A3	Max. XCorr of A3
	LTGLNRPVR	System.Drawing.Bitmap	14.7	0.0372729
		A2	A3	Sequence	Protein Accessions	# Proteins	# Protein Groups	Activation Type	Modifications	IonScore	Probability	XCorr	Exp Value	Δ Score	Rank	Identity High	Homology Threshold	Charge	m/z [Da]	MH+ [Da]	ΔM [ppm]	RT [min]	First Scan	Last Scan	MS Order	Ions Matched	Spectrum File	Annotation
		Medium		LTGLNRPVR	D8LRL3	1	1	CID		14.7			0.0372729	1	1	17		2	513.314	1025.62	-0.222188	31.7496	1970	1970	MS2	4/72	cyto_07.RAW
D8LSS2	809	86.2451	9.02686	Putative uncharacterized protein OS=Ectocarpus siliculosus GN=Esi_0076_0077 PE=4 SV=1 - [D8LSS2_ECTSI]	1.98	1	1					2.75283	1.98	1	1
	Sequence	A2	Max. IonScore of A2	Max. Expectation Value of A2	A3	Max. ProbabilityScore of A3	Max. XCorr of A3
	ELLASLVASGGGHSKK				System.Drawing.Bitmap	1	2.75283
		A2	A3	Sequence	Protein Accessions	# Proteins	# Protein Groups	Activation Type	Modifications	IonScore	Probability	XCorr	Exp Value	Δ Score	Rank	Identity High	Homology Threshold	Charge	m/z [Da]	MH+ [Da]	ΔM [ppm]	RT [min]	First Scan	Last Scan	MS Order	Ions Matched	Spectrum File	Annotation
			Medium	ELLASLVAsGGGHSKK	D8LSS2	1	1	CID	S9(Phospho)		1	2.75283			2	26		2	817.417	1633.83	-2.92126	46.0215	3767	3767	MS2	9/44	cyto_07.RAW
D8LQL6	573	61.8371	5.41455	Mercuric reductase OS=Ectocarpus siliculosus GN=Esi_0006_0185 PE=3 SV=1 - [D8LQL6_ECTSI]	1.92	1	1	53.83	1.92	1	1	6.78622	0
	Sequence	A2	Max. IonScore of A2	Max. Expectation Value of A2	A3	Max. ProbabilityScore of A3	Max. XCorr of A3
	SDISEHDSVAR	System.Drawing.Bitmap	17.44	0.174893
		A2	A3	Sequence	Protein Accessions	# Proteins	# Protein Groups	Activation Type	Modifications	IonScore	Probability	XCorr	Exp Value	Δ Score	Rank	Identity High	Homology Threshold	Charge	m/z [Da]	MH+ [Da]	ΔM [ppm]	RT [min]	First Scan	Last Scan	MS Order	Ions Matched	Spectrum File	Annotation
		Medium		SDISEHDSVAR	D8LQL6	1	1	CID		17.44			0.174893	1	1	26		2	608.283	1215.56	-0.372988	26.0724	1325	1325	MS2	5/94	cyto_07.RAW
D7FX05	526	54.6178	6.27783	Methylmalonate Semialdehyde Dehydrogenase OS=Ectocarpus siliculosus GN=Esi_0032_0021 PE=3 SV=1 - [D7FX05_ECTSI]	1.9	1	1	24.08	0			7.0596	1.9	1	1
	Sequence	A2	Max. IonScore of A2	Max. Expectation Value of A2	A3	Max. ProbabilityScore of A3	Max. XCorr of A3
	VGPVISTASR				System.Drawing.Bitmap	11.062	2.69172
		A2	A3	Sequence	Protein Accessions	# Proteins	# Protein Groups	Activation Type	Modifications	IonScore	Probability	XCorr	Exp Value	Δ Score	Rank	Identity High	Homology Threshold	Charge	m/z [Da]	MH+ [Da]	ΔM [ppm]	RT [min]	First Scan	Last Scan	MS Order	Ions Matched	Spectrum File	Annotation
			Medium	VGPVISTASR	D7FX05	1	1	CID			11.062	2.69172		0.315985	1	24	14	2	493.784	986.562	-1.41934	34.7225	2321	2321	MS2	12/18	cyto_07.RAW
D7FN60	598	63.4497	6.88818	Putative uncharacterized protein OS=Ectocarpus siliculosus GN=Esi_0175_0031 PE=4 SV=1 - [D7FN60_ECTSI]	1.84	1	1					2.72259	1.84	1	1
	Sequence	A2	Max. IonScore of A2	Max. Expectation Value of A2	A3	Max. ProbabilityScore of A3	Max. XCorr of A3
	LLEASDGVGGR				System.Drawing.Bitmap	1	2.72259
		A2	A3	Sequence	Protein Accessions	# Proteins	# Protein Groups	Activation Type	Modifications	IonScore	Probability	XCorr	Exp Value	Δ Score	Rank	Identity High	Homology Threshold	Charge	m/z [Da]	MH+ [Da]	ΔM [ppm]	RT [min]	First Scan	Last Scan	MS Order	Ions Matched	Spectrum File	Annotation
			Medium	LLEASDGVGGR	D7FN60	1	1	CID			1	2.72259			2	26	17	2	537.283	1073.56	0.00936022	37.0324	2594	2594	MS2	7/20	cyto_07.RAW
D7G1D3	924	94.8746	8.27979	Putative uncharacterized protein OS=Ectocarpus siliculosus GN=Esi_0448_0002 PE=4 SV=1 - [D7G1D3_ECTSI]	1.84	1	1					2.79761	1.84	1	1
	Sequence	A2	Max. IonScore of A2	Max. Expectation Value of A2	A3	Max. ProbabilityScore of A3	Max. XCorr of A3
	AASGSATAADLKSWGER				System.Drawing.Bitmap	1.29626	2.79761
		A2	A3	Sequence	Protein Accessions	# Proteins	# Protein Groups	Activation Type	Modifications	IonScore	Probability	XCorr	Exp Value	Δ Score	Rank	Identity High	Homology Threshold	Charge	m/z [Da]	MH+ [Da]	ΔM [ppm]	RT [min]	First Scan	Last Scan	MS Order	Ions Matched	Spectrum File	Annotation
			Medium	AASGSATAADLKSWGER	D7G1D3	1	1	CID			1.29626	2.79761		0.2	1			2	839.417	1677.83	5.06787	48.7419	4127	4127	MS2	9/32	cyto_07.RAW
D8LNP4	715	75.9069	5.13525	Putative uncharacterized protein OS=Ectocarpus siliculosus GN=Esi_0005_0087 PE=4 SV=1 - [D8LNP4_ECTSI]	1.82	3	1	23.68	1.82	2	1	3.05018	1.82	1	1
	Sequence	A2	Max. IonScore of A2	Max. Expectation Value of A2	A3	Max. ProbabilityScore of A3	Max. XCorr of A3
	LPYAALPATASAK	System.Drawing.Bitmap	23.68	0.0413549	System.Drawing.Bitmap	10.3936	2.94228
		A2	A3	Sequence	Protein Accessions	# Proteins	# Protein Groups	Activation Type	Modifications	IonScore	Probability	XCorr	Exp Value	Δ Score	Rank	Identity High	Homology Threshold	Charge	m/z [Da]	MH+ [Da]	ΔM [ppm]	RT [min]	First Scan	Last Scan	MS Order	Ions Matched	Spectrum File	Annotation
		Medium		LPYAALPATAsAK	D8LNP4	1	1	CID	S11(Phospho)	23.68			0.0413549		2	26		2	677.349	1353.69	6.39642	53.7634	4806	4806	MS2	6/100	cyto_07.RAW
		Medium		LPYAALPAtASAK	D8LNP4	1	1	CID	T9(Phospho)	23.68			0.0413549		3	26		2	677.349	1353.69	6.39642	53.7634	4806	4806	MS2	6/100	cyto_07.RAW
			Medium	LPYAALPAtASAK		1	0	CID	T9(Phospho)		10.3936	2.94228			3	26		2	677.349	1353.69	6.39642	53.7634	4806	4806	MS2	12/35	cyto_07.RAW
D7FJU9	713	80.176	4.85596	Heat shock protein 90 OS=Ectocarpus siliculosus GN=HSP2 PE=3 SV=1 - [D7FJU9_ECTSI]	1.82	2	1	124.143	1.82	1	1	12.446	1.82	1	1
	Sequence	A2	Max. IonScore of A2	Max. Expectation Value of A2	A3	Max. ProbabilityScore of A3	Max. XCorr of A3
	SLSNDWEDHAAVK	System.Drawing.Bitmap	26.21	0.0253691	System.Drawing.Bitmap	42.8746	2.8651
		A2	A3	Sequence	Protein Accessions	# Proteins	# Protein Groups	Activation Type	Modifications	IonScore	Probability	XCorr	Exp Value	Δ Score	Rank	Identity High	Homology Threshold	Charge	m/z [Da]	MH+ [Da]	ΔM [ppm]	RT [min]	First Scan	Last Scan	MS Order	Ions Matched	Spectrum File	Annotation
		Medium		SLSNDWEDHAAVK	D7FJU9	1	1	CID		26.21			0.0253691	1	1	27	22	2	736.345	1471.68	0.373039	41.5188	3176	3176	MS2	8/128	cyto_07.RAW
			Medium	SLSNDWEDHAAVK		1	0	CID			42.8746	2.8651		0.198606	1	27	22	2	736.345	1471.68	0.373039	41.5188	3176	3176	MS2	13/24	cyto_07.RAW
D8LKI7	665	71.3481	9.51025	White-brown-complex ABC transporter family (Fragment) OS=Ectocarpus siliculosus GN=Esi_0030_0093 PE=4 SV=1 - [D8LKI7_ECTSI]	1.8	1	1					2.75949	1.8	1	1
	Sequence	A2	Max. IonScore of A2	Max. Expectation Value of A2	A3	Max. ProbabilityScore of A3	Max. XCorr of A3
	LRLPSSVPLEEK				System.Drawing.Bitmap	1	2.75949
		A2	A3	Sequence	Protein Accessions	# Proteins	# Protein Groups	Activation Type	Modifications	IonScore	Probability	XCorr	Exp Value	Δ Score	Rank	Identity High	Homology Threshold	Charge	m/z [Da]	MH+ [Da]	ΔM [ppm]	RT [min]	First Scan	Last Scan	MS Order	Ions Matched	Spectrum File	Annotation
			Medium	LRLPSsVPLEEK	D8LKI7	1	1	CID	S6(Phospho)		1	2.75949		0.0326087	1			2	724.387	1447.77	7.31517	47.2193	3927	3927	MS2	11/32	cyto_07.RAW
D7FHY2	396	42.6363	4.4624	Putative uncharacterized protein OS=Ectocarpus siliculosus GN=Esi_0115_0034 PE=4 SV=1 - [D7FHY2_ECTSI]	1.77	1	1	20.41	1.77	1	1	2.15863	0
	Sequence	A2	Max. IonScore of A2	Max. Expectation Value of A2	A3	Max. ProbabilityScore of A3	Max. XCorr of A3
	AAVQFNR	System.Drawing.Bitmap	20.41	0.0586894
		A2	A3	Sequence	Protein Accessions	# Proteins	# Protein Groups	Activation Type	Modifications	IonScore	Probability	XCorr	Exp Value	Δ Score	Rank	Identity High	Homology Threshold	Charge	m/z [Da]	MH+ [Da]	ΔM [ppm]	RT [min]	First Scan	Last Scan	MS Order	Ions Matched	Spectrum File	Annotation
		Medium		AAVQFNR	D7FHY2	1	1	CID		20.41			0.0586894	1	1	25	20	2	403.22	805.432	0.397339	31.4427	1929	1929	MS2	5/56	cyto_07.RAW
D8LB94	5762	551.68	4.17041	Similar to AHNAK nucleoprotein OS=Ectocarpus siliculosus GN=Esi_0000_0320 PE=4 SV=1 - [D8LB94_ECTSI]	1.75	2	2	26.17	1.75	2	2	12.9137	0
	Sequence	A2	Max. IonScore of A2	Max. Expectation Value of A2	A3	Max. ProbabilityScore of A3	Max. XCorr of A3
	SSESGAGSFPK	System.Drawing.Bitmap	26.17	0.0266908
		A2	A3	Sequence	Protein Accessions	# Proteins	# Protein Groups	Activation Type	Modifications	IonScore	Probability	XCorr	Exp Value	Δ Score	Rank	Identity High	Homology Threshold	Charge	m/z [Da]	MH+ [Da]	ΔM [ppm]	RT [min]	First Scan	Last Scan	MS Order	Ions Matched	Spectrum File	Annotation
		Medium		SSESGAGSFPK	D8LB94	1	1	CID		26.17			0.0266908	1	1	27	22	2	527.245	1053.48	-1.73097	30.0875	1789	1789	MS2	12/94	cyto_07.RAW
	VPDVSGDVSVPDVSGSLK	System.Drawing.Bitmap	17.98	0.113047
		A2	A3	Sequence	Protein Accessions	# Proteins	# Protein Groups	Activation Type	Modifications	IonScore	Probability	XCorr	Exp Value	Δ Score	Rank	Identity High	Homology Threshold	Charge	m/z [Da]	MH+ [Da]	ΔM [ppm]	RT [min]	First Scan	Last Scan	MS Order	Ions Matched	Spectrum File	Annotation
		Medium		VPDVSGDVSVPDVSGSLK	D8LB94	1	1	CID		17.98			0.113047	1	1	25		2	878.955	1756.9	3.73976	55.6448	4975	4975	MS2	8/162	cyto_07.RAW
D7FKS6	539	57.661	9.70068	Putative uncharacterized protein OS=Ectocarpus siliculosus GN=Esi_0147_0082 PE=4 SV=1 - [D7FKS6_ECTSI]	1.67	1	1					4.47634	1.67	1	1
	Sequence	A2	Max. IonScore of A2	Max. Expectation Value of A2	A3	Max. ProbabilityScore of A3	Max. XCorr of A3
	YSSRGIVAR				System.Drawing.Bitmap	1	2.83603
		A2	A3	Sequence	Protein Accessions	# Proteins	# Protein Groups	Activation Type	Modifications	IonScore	Probability	XCorr	Exp Value	Δ Score	Rank	Identity High	Homology Threshold	Charge	m/z [Da]	MH+ [Da]	ΔM [ppm]	RT [min]	First Scan	Last Scan	MS Order	Ions Matched	Spectrum File	Annotation
			Medium	ySSRGIVAR	D7FKS6	1	1	CID	Y1(Phospho)		1	2.83603		0.0669014	1	26		2	544.767	1088.53	1.52918	32.2579	2032	2032	MS2	9/32	cyto_07.RAW
D7FPZ4	549	60.2705	7.82568	Cryptochrome 3 OS=Ectocarpus siliculosus GN=CRY3 PE=4 SV=1 - [D7FPZ4_ECTSI]	1.64	1	1	20.34	1.64	1	1	0	0
	Sequence	A2	Max. IonScore of A2	Max. Expectation Value of A2	A3	Max. ProbabilityScore of A3	Max. XCorr of A3
	AKGSDLLIR	System.Drawing.Bitmap	20.34	0.038375
		A2	A3	Sequence	Protein Accessions	# Proteins	# Protein Groups	Activation Type	Modifications	IonScore	Probability	XCorr	Exp Value	Δ Score	Rank	Identity High	Homology Threshold	Charge	m/z [Da]	MH+ [Da]	ΔM [ppm]	RT [min]	First Scan	Last Scan	MS Order	Ions Matched	Spectrum File	Annotation
		Medium		AKGSDLLIR	D7FPZ4	1	1	CID		20.34			0.038375		2	23		2	486.795	972.583	-1.11367	30.501	1832	1832	MS2	3/80	cyto_07.RAW
D8LD12	432	47.6871	5.51611	Argininosuccinate synthase OS=Ectocarpus siliculosus GN=ASS PE=3 SV=1 - [D8LD12_ECTSI]	1.62	1	1	27.09	1.62	1	1	5.36761	0
	Sequence	A2	Max. IonScore of A2	Max. Expectation Value of A2	A3	Max. ProbabilityScore of A3	Max. XCorr of A3
	IDIVENR	System.Drawing.Bitmap	16.17	0.169082
		A2	A3	Sequence	Protein Accessions	# Proteins	# Protein Groups	Activation Type	Modifications	IonScore	Probability	XCorr	Exp Value	Δ Score	Rank	Identity High	Homology Threshold	Charge	m/z [Da]	MH+ [Da]	ΔM [ppm]	RT [min]	First Scan	Last Scan	MS Order	Ions Matched	Spectrum File	Annotation
		Medium		IDIVENR	D8LD12	1	1	CID		16.17			0.169082	1	1	25	20	2	429.737	858.467	-0.849864	35.3567	2393	2393	MS2	6/56	cyto_07.RAW
D7G112	772	85.1473	5.88428	Lipoxygenase OS=Ectocarpus siliculosus GN=LOX1 PE=4 SV=1 - [D7G112_ECTSI]	1.55	1	1	22.97	1.55	1	1	4.40702	0
	Sequence	A2	Max. IonScore of A2	Max. Expectation Value of A2	A3	Max. ProbabilityScore of A3	Max. XCorr of A3
	EVQTAPLEDVPR	System.Drawing.Bitmap	22.97	0.0355786
		A2	A3	Sequence	Protein Accessions	# Proteins	# Protein Groups	Activation Type	Modifications	IonScore	Probability	XCorr	Exp Value	Δ Score	Rank	Identity High	Homology Threshold	Charge	m/z [Da]	MH+ [Da]	ΔM [ppm]	RT [min]	First Scan	Last Scan	MS Order	Ions Matched	Spectrum File	Annotation
		Medium		EVQTAPLEDVPR	D7G112	1	1	CID		22.97			0.0355786	1	1	25	19	2	677.356	1353.7	2.36969	45.7547	3728	3728	MS2	8/122	cyto_07.RAW
D7FVN4	468	50.1359	5.43994	Myo-inositol dehydrogenase myo-inositol dehydrogenase OS=Ectocarpus siliculosus GN=Esi_0297_0006 PE=4 SV=1 - [D7FVN4_ECTSI]	1.5	1	1	23.35	1.5	1	1	13.4012	0
	Sequence	A2	Max. IonScore of A2	Max. Expectation Value of A2	A3	Max. ProbabilityScore of A3	Max. XCorr of A3
	LMTALQR	System.Drawing.Bitmap	23.35	0.0471629
		A2	A3	Sequence	Protein Accessions	# Proteins	# Protein Groups	Activation Type	Modifications	IonScore	Probability	XCorr	Exp Value	Δ Score	Rank	Identity High	Homology Threshold	Charge	m/z [Da]	MH+ [Da]	ΔM [ppm]	RT [min]	First Scan	Last Scan	MS Order	Ions Matched	Spectrum File	Annotation
		Medium		LmTALQR	D7FVN4	1	1	CID	M2(Oxidation)	23.35			0.0471629	0.478261	1	27		2	424.737	848.466	-0.0334589	31.4373	1928	1928	MS2	6/50	cyto_07.RAW
D8LGA9	620	67.9531	5.0083	Putative uncharacterized protein OS=Ectocarpus siliculosus GN=Esi_0165_0035 PE=3 SV=1 - [D8LGA9_ECTSI]	1.45	1	1	119.442	1.45	1	1	27.1961	0
	Sequence	A2	Max. IonScore of A2	Max. Expectation Value of A2	A3	Max. ProbabilityScore of A3	Max. XCorr of A3
	TTMAPLLQK	System.Drawing.Bitmap	19.91	0.0617668
		A2	A3	Sequence	Protein Accessions	# Proteins	# Protein Groups	Activation Type	Modifications	IonScore	Probability	XCorr	Exp Value	Δ Score	Rank	Identity High	Homology Threshold	Charge	m/z [Da]	MH+ [Da]	ΔM [ppm]	RT [min]	First Scan	Last Scan	MS Order	Ions Matched	Spectrum File	Annotation
		Medium		TTmAPLLQK	D8LGA9	1	1	CID	M3(Oxidation)	19.91			0.0617668	1	1	24		2	509.784	1018.56	0.870301	35.2353	2379	2379	MS2	7/68	cyto_07.RAW
D8LB19	966	96.8545	9.0708	Similar to RING finger protein 122 OS=Ectocarpus siliculosus GN=Esi_0000_0182 PE=4 SV=1 - [D8LB19_ECTSI]	1.45	1	1					6.43002	1.45	1	1
	Sequence	A2	Max. IonScore of A2	Max. Expectation Value of A2	A3	Max. ProbabilityScore of A3	Max. XCorr of A3
	AGGGGASAASSAAR				System.Drawing.Bitmap	1	2.73462
		A2	A3	Sequence	Protein Accessions	# Proteins	# Protein Groups	Activation Type	Modifications	IonScore	Probability	XCorr	Exp Value	Δ Score	Rank	Identity High	Homology Threshold	Charge	m/z [Da]	MH+ [Da]	ΔM [ppm]	RT [min]	First Scan	Last Scan	MS Order	Ions Matched	Spectrum File	Annotation
			Medium	AGGGGASAASSAAR	D8LB19	1	1	CID			1	2.73462		0.032967	1			2	545.768	1090.53	5.10862	35.9907	2466	2466	MS2	7/26	cyto_07.RAW
D8LH15	629	68.2847	9.979	MEngA, mitochondrial EngA GTPase OS=Ectocarpus siliculosus GN=MEngA PE=3 SV=1 - [D8LH15_ECTSI]	1.43	1	1	42.18	1.43	1	1	0	0
	Sequence	A2	Max. IonScore of A2	Max. Expectation Value of A2	A3	Max. ProbabilityScore of A3	Max. XCorr of A3
	SSLLNAVLR	System.Drawing.Bitmap	16.81	0.0865064
		A2	A3	Sequence	Protein Accessions	# Proteins	# Protein Groups	Activation Type	Modifications	IonScore	Probability	XCorr	Exp Value	Δ Score	Rank	Identity High	Homology Threshold	Charge	m/z [Da]	MH+ [Da]	ΔM [ppm]	RT [min]	First Scan	Last Scan	MS Order	Ions Matched	Spectrum File	Annotation
		Medium		SSLLNAVLR	D8LH15	1	1	CID		16.81			0.0865064	1	1	23		2	486.795	972.583	-0.664096	33.5134	2188	2188	MS2	10/74	cyto_07.RAW
D7FRC5	1121	111.84	4.81787	Putative uncharacterized protein OS=Ectocarpus siliculosus GN=Esi_0212_0061 PE=4 SV=1 - [D7FRC5_ECTSI]	1.43	1	1					4.65167	1.43	1	1
	Sequence	A2	Max. IonScore of A2	Max. Expectation Value of A2	A3	Max. ProbabilityScore of A3	Max. XCorr of A3
	SLSPVTTPGAGGAAAK				System.Drawing.Bitmap	1	2.93981
		A2	A3	Sequence	Protein Accessions	# Proteins	# Protein Groups	Activation Type	Modifications	IonScore	Probability	XCorr	Exp Value	Δ Score	Rank	Identity High	Homology Threshold	Charge	m/z [Da]	MH+ [Da]	ΔM [ppm]	RT [min]	First Scan	Last Scan	MS Order	Ions Matched	Spectrum File	Annotation
			Medium	SLSPVTtPGAGGAAAK	D7FRC5	1	1	CID	T7(Phospho)		1	2.93981		0.115646	1			2	732.854	1464.7	-6.2247	45.7603	3729	3729	MS2	9/44	cyto_07.RAW
D7FM46	866	93.6194	7.82568	Putative Leucine Rich Repeat Protein Kinase OS=Ectocarpus siliculosus GN=LRR-PK PE=4 SV=1 - [D7FM46_ECTSI]	1.39	1	1					4.4167	1.39	1	1
	Sequence	A2	Max. IonScore of A2	Max. Expectation Value of A2	A3	Max. ProbabilityScore of A3	Max. XCorr of A3
	QTADHAVLATIK				System.Drawing.Bitmap	1	2.68629
		A2	A3	Sequence	Protein Accessions	# Proteins	# Protein Groups	Activation Type	Modifications	IonScore	Probability	XCorr	Exp Value	Δ Score	Rank	Identity High	Homology Threshold	Charge	m/z [Da]	MH+ [Da]	ΔM [ppm]	RT [min]	First Scan	Last Scan	MS Order	Ions Matched	Spectrum File	Annotation
			Medium	QTADHAVLAtIK	D7FM46	1	1	CID	T10(Phospho)		1	2.68629			2	26	18	2	674.331	1347.65	-9.19802	41.9975	3233	3233	MS2	7/32	cyto_07.RAW
D7FKL3	1009	103.286	5.18604	Putative uncharacterized protein OS=Ectocarpus siliculosus GN=Esi_0146_0025 PE=4 SV=1 - [D7FKL3_ECTSI]	1.29	1	1					4.5855	1.29	1	1
	Sequence	A2	Max. IonScore of A2	Max. Expectation Value of A2	A3	Max. ProbabilityScore of A3	Max. XCorr of A3
	EAAVMQEAVAAAR				System.Drawing.Bitmap	1	2.77003
		A2	A3	Sequence	Protein Accessions	# Proteins	# Protein Groups	Activation Type	Modifications	IonScore	Probability	XCorr	Exp Value	Δ Score	Rank	Identity High	Homology Threshold	Charge	m/z [Da]	MH+ [Da]	ΔM [ppm]	RT [min]	First Scan	Last Scan	MS Order	Ions Matched	Spectrum File	Annotation
			Medium	EAAVMQEAVAAAR	D7FKL3	1	1	CID			1	2.77003		0.0685921	1			2	658.838	1316.67	4.51706	49.7493	4274	4274	MS2	7/24	cyto_07.RAW
D7G843	782	87.3763	4.85596	Heat shock protein 90 OS=Ectocarpus siliculosus GN=HSP1 PE=3 SV=1 - [D7G843_ECTSI]	1.28	2	1	35.49	1.28	1	1	9.87584	1.28	1	1
	Sequence	A2	Max. IonScore of A2	Max. Expectation Value of A2	A3	Max. ProbabilityScore of A3	Max. XCorr of A3
	VGVVEDEDIK	System.Drawing.Bitmap	20	0.083	System.Drawing.Bitmap	16.9782	2.67818
		A2	A3	Sequence	Protein Accessions	# Proteins	# Protein Groups	Activation Type	Modifications	IonScore	Probability	XCorr	Exp Value	Δ Score	Rank	Identity High	Homology Threshold	Charge	m/z [Da]	MH+ [Da]	ΔM [ppm]	RT [min]	First Scan	Last Scan	MS Order	Ions Matched	Spectrum File	Annotation
		Medium		VGVVEDEDIK	D7G843	1	1	CID		20			0.083	1	1	26	16	2	551.784	1102.56	-0.92348	37.9254	2716	2716	MS2	8/78	cyto_07.RAW
			Medium	VGVVEDEDIK		1	0	CID			16.9782	2.67818		0.123134	1	26	16	2	551.784	1102.56	-0.92348	37.9254	2716	2716	MS2	11/18	cyto_07.RAW
D7FQN5	788	83.6128	5.59229	Aconitate hydratase, OS=Ectocarpus siliculosus GN=ACO, PE=4 SV=1 - [D7FQN5_ECTSI]	1.27	1	1	54.35	1.27	1	1	5.67768	0
	Sequence	A2	Max. IonScore of A2	Max. Expectation Value of A2	A3	Max. ProbabilityScore of A3	Max. XCorr of A3
	MQDYLEATER	System.Drawing.Bitmap	22.18	0.054178
		A2	A3	Sequence	Protein Accessions	# Proteins	# Protein Groups	Activation Type	Modifications	IonScore	Probability	XCorr	Exp Value	Δ Score	Rank	Identity High	Homology Threshold	Charge	m/z [Da]	MH+ [Da]	ΔM [ppm]	RT [min]	First Scan	Last Scan	MS Order	Ions Matched	Spectrum File	Annotation
		Medium		mQDYLEATER	D7FQN5	1	1	CID	M1(Oxidation)	22.18			0.054178	1	1	26	20	2	636.283	1271.56	1.0578	39.0012	2853	2853	MS2	8/100	cyto_07.RAW
D7FIN4	1728	179.157	9.27588	Putative uncharacterized protein OS=Ectocarpus siliculosus GN=Esi_0122_0062 PE=4 SV=1 - [D7FIN4_ECTSI]	1.27	1	1					4.55055	1.27	1	1
	Sequence	A2	Max. IonScore of A2	Max. Expectation Value of A2	A3	Max. ProbabilityScore of A3	Max. XCorr of A3
[truncated: 79 more rows]

## Sheet: red
Sequence	A2	Max. IonScore of A2	Max. Expectation Value of A2	A3	Max. ProbabilityScore of A3	Max. XCorr of A3
QIAAFMDR	System.Drawing.Bitmap	18.2	0.199033	System.Drawing.Bitmap	20.2741	1.87447
	A2	A3	Sequence	Protein Accessions	# Proteins	# Protein Groups	Activation Type	Modifications	IonScore	Probability	XCorr	Exp Value	Δ Score	Rank	Identity High	Homology Threshold	Charge	m/z [Da]	MH+ [Da]	ΔM [ppm]	RT [min]	First Scan	Last Scan	MS Order	Ions Matched	Spectrum File	Annotation
	Low		QIAAFmDR	D8LFD6	1	1	CID	M6(Oxidation)	18.2			0.199033	1	1	28	22	2	484.237	967.467	-0.100264	36.9832	2587	2587	MS2	5/70	cyto_07.RAW
	Low		QIAAFMDR	D8LFD6	1	1	CID		15.49			0.251414	1	1	26	14	2	476.24	951.472	0.455328	45.7897	3733	3733	MS2	4/70	cyto_07.RAW
		Low	QIAAFMDR	D8LFD6	1	1	CID			20.2741	1.87447		0.0962567	1	26	14	2	476.24	951.472	0.455328	45.7897	3733	3733	MS2	7/14	cyto_07.RAW
		Low	QIAAFmDR	D8LFD6	1	1	CID	M6(Oxidation)		12.1591	1.75968			2	28	22	2	484.237	967.467	-0.100264	36.9832	2587	2587	MS2	8/14	cyto_07.RAW
SGYPGPQGPYYCSIGYENAFGR	System.Drawing.Bitmap	18.05	0.213078
	A2	A3	Sequence	Protein Accessions	# Proteins	# Protein Groups	Activation Type	Modifications	IonScore	Probability	XCorr	Exp Value	Δ Score	Rank	Identity High	Homology Threshold	Charge	m/z [Da]	MH+ [Da]	ΔM [ppm]	RT [min]	First Scan	Last Scan	MS Order	Ions Matched	Spectrum File	Annotation
	Low		SGYPGPQGPYYcSIGYENAFGR	D7FPA7	2	1	CID	C12(Carbamidomethyl)	18.05			0.213078	1	1	28		2	1220.54	2440.07	1.44935	59.9487	5401	5401	MS2	11/230	cyto_07.RAW
NVQSQVIGSMIGTDSIVFR	System.Drawing.Bitmap	17.99	0.181094	System.Drawing.Bitmap	7.62694	2.89031
	A2	A3	Sequence	Protein Accessions	# Proteins	# Protein Groups	Activation Type	Modifications	IonScore	Probability	XCorr	Exp Value	Δ Score	Rank	Identity High	Homology Threshold	Charge	m/z [Da]	MH+ [Da]	ΔM [ppm]	RT [min]	First Scan	Last Scan	MS Order	Ions Matched	Spectrum File	Annotation
	Low		NVQsQVIGSmIGTDSIVFR		1	0	CID	S4(Phospho), M10(Oxidation)	17.99			0.181094		4	27		3	716.346	2147.02	1.28464	64.5321	5916	5916	MS2	13/202	cyto_07.RAW
		Low	NVQsQVIGSmIGTDSIVFR	D7FYR2	1	1	CID	S4(Phospho), M10(Oxidation)		2.31206	2.89031			3	27		3	716.346	2147.02	1.28464	64.5321	5916	5916	MS2	31/106	cyto_07.RAW
		Low	NVQSQVIGSmIGTDsIVFR	D7FYR2	1	1	CID	M10(Oxidation), S15(Phospho)		7.62694	2.47926			4	27		3	716.346	2147.02	1.28464	64.5321	5916	5916	MS2	26/106	cyto_07.RAW
TPTTENR	System.Drawing.Bitmap	17.92	0.20018
	A2	A3	Sequence	Protein Accessions	# Proteins	# Protein Groups	Activation Type	Modifications	IonScore	Probability	XCorr	Exp Value	Δ Score	Rank	Identity High	Homology Threshold	Charge	m/z [Da]	MH+ [Da]	ΔM [ppm]	RT [min]	First Scan	Last Scan	MS Order	Ions Matched	Spectrum File	Annotation
	Low		TPTTENR		0	0	CID		17.92			0.20018	0.388889	1	27		2	409.706	818.405	6.13356	35.9711	2463	2463	MS2	3/58	cyto_07.RAW
SQVAYGSVGEVDRFEK	System.Drawing.Bitmap	17.79	0.174658	System.Drawing.Bitmap	12.0884	2.60272
	A2	A3	Sequence	Protein Accessions	# Proteins	# Protein Groups	Activation Type	Modifications	IonScore	Probability	XCorr	Exp Value	Δ Score	Rank	Identity High	Homology Threshold	Charge	m/z [Da]	MH+ [Da]	ΔM [ppm]	RT [min]	First Scan	Last Scan	MS Order	Ions Matched	Spectrum File	Annotation
	Low		SQVAYGSVGEVDRFEK	D7FKR0	1	1	CID		17.79			0.174658	1	1	27		3	590.961	1770.87	1.08909	45.8682	3744	3744	MS2	14/176	cyto_07.RAW
		Low	SQVAYGSVGEVDRFEK		1	0	CID			12.0884	2.60272		0.176923	1	27		3	590.961	1770.87	1.08909	45.8682	3744	3744	MS2	15/60	cyto_07.RAW
SKEDGSITDDTR	System.Drawing.Bitmap	17.77	0.172122	System.Drawing.Bitmap	13.3991	2.19386
	A2	A3	Sequence	Protein Accessions	# Proteins	# Protein Groups	Activation Type	Modifications	IonScore	Probability	XCorr	Exp Value	Δ Score	Rank	Identity High	Homology Threshold	Charge	m/z [Da]	MH+ [Da]	ΔM [ppm]	RT [min]	First Scan	Last Scan	MS Order	Ions Matched	Spectrum File	Annotation
	Low		SKEDGSITDDTR		0	0	CID		17.77			0.172122	1	1	27		2	662.305	1323.6	-0.183529	26.0246	1318	1318	MS2	6/128	cyto_07.RAW
	Low		SKEDGSITDDTR		0	0	CID		10.04			1.02056	1	1	27	23	2	662.305	1323.6	-0.183529	24.8163	1192	1192	MS2	3/128	cyto_07.RAW
		Low	SKEDGSITDDTR	D8LRT8	1	1	CID			7.77576	2.19386		0.452055	1	27		2	662.305	1323.6	-0.183529	26.0246	1318	1318	MS2	12/22	cyto_07.RAW
		Low	SKEDGSITDDTR	D8LRT8	1	1	CID			13.3991	2.08815		0.344498	1	27	23	2	662.305	1323.6	-0.183529	24.8163	1192	1192	MS2	10/22	cyto_07.RAW
ASAGGNQVKPGFQMGGGFR	System.Drawing.Bitmap	17.66	0.19282	System.Drawing.Bitmap	23.9994	2.71552
	A2	A3	Sequence	Protein Accessions	# Proteins	# Protein Groups	Activation Type	Modifications	IonScore	Probability	XCorr	Exp Value	Δ Score	Rank	Identity High	Homology Threshold	Charge	m/z [Da]	MH+ [Da]	ΔM [ppm]	RT [min]	First Scan	Last Scan	MS Order	Ions Matched	Spectrum File	Annotation
	Low		ASAGGNQVKPGFQmGGGFR		1	0	CID	M14(Oxidation)	17.66			0.19282	1	1	27	15	2	941.455	1881.9	0.301541	37.346	2636	2636	MS2	9/170	cyto_07.RAW
	Low		ASAGGNQVKPGFQmGGGFR		1	0	CID	M14(Oxidation)	10.49			1.0005	1	1	27	14	2	941.455	1881.9	0.106945	38.952	2845	2845	MS2	5/170	cyto_07.RAW
		Low	ASAGGNQVKPGFQmGGGFR	D8LG03	1	1	CID	M14(Oxidation)		23.9994	2.71552		0.253676	1	27		3	627.973	1881.9	0.261963	38.7171	2813	2813	MS2	14/72	cyto_07.RAW
		Low	ASAGGNQVKPGFQmGGGFR	D8LG03	1	1	CID	M14(Oxidation)		22.3795	2.40763		0.381743	1	27	15	2	941.455	1881.9	0.301541	37.346	2636	2636	MS2	10/36	cyto_07.RAW
		Low	ASAGGNQVKPGFQmGGGFR	D8LG03	1	1	CID	M14(Oxidation)		9.39852	2.00225			2	27	14	3	627.972	1881.9	-0.419123	37.2676	2626	2626	MS2	14/72	cyto_07.RAW
		Low	ASAGGNQVKPGFQmGGGFR	D8LG03	1	1	CID	M14(Oxidation)		8.28442	1.35963		0.0441176	1			2	941.457	1881.91	1.98804	39.5067	2921	2921	MS2	8/36	cyto_07.RAW
DPDALDHEDPRK	System.Drawing.Bitmap	17.58	0.192913	System.Drawing.Bitmap	16.6386	2.27171
	A2	A3	Sequence	Protein Accessions	# Proteins	# Protein Groups	Activation Type	Modifications	IonScore	Probability	XCorr	Exp Value	Δ Score	Rank	Identity High	Homology Threshold	Charge	m/z [Da]	MH+ [Da]	ΔM [ppm]	RT [min]	First Scan	Last Scan	MS Order	Ions Matched	Spectrum File	Annotation
	Low		DPDALDHEDPRK		2	0	CID		17.58			0.192913	0.333333	1	27		3	469.888	1407.65	0.148714	28.3609	1584	1584	MS2	7/106	cyto_07.RAW
		Low	DPDALDHEDPRK	D7G2R0;D7G2R1	2	2	CID			16.6386	2.27171		0.061674	1	27		3	469.888	1407.65	0.148714	28.3609	1584	1584	MS2	17/44	cyto_07.RAW
		Low	DPDALDHEDPRK	D7G2R0;D7G2R1	2	2	CID			11.0635	1.62715		0.134969	1			2	704.33	1407.65	1.54577	28.181	1563	1563	MS2	7/22	cyto_07.RAW
FLMGSEPTR	System.Drawing.Bitmap	17.54	0.182365	System.Drawing.Bitmap	5.58887	2.38776
	A2	A3	Sequence	Protein Accessions	# Proteins	# Protein Groups	Activation Type	Modifications	IonScore	Probability	XCorr	Exp Value	Δ Score	Rank	Identity High	Homology Threshold	Charge	m/z [Da]	MH+ [Da]	ΔM [ppm]	RT [min]	First Scan	Last Scan	MS Order	Ions Matched	Spectrum File	Annotation
	Low		FLMGSEPTR		1	0	CID		17.54			0.182365	1	1	27	18	2	519.259	1037.51	1.73512	42.0946	3246	3246	MS2	5/70	cyto_07.RAW
		Low	FLMGSEPTR	D7FVN4	1	1	CID			3.76069	2.38776		0.125523	1	27	18	2	519.259	1037.51	1.73512	42.0946	3246	3246	MS2	9/16	cyto_07.RAW
		Low	FLmGSEPTR	D7FVN4	1	1	CID	M3(Oxidation)		5.58887	2.30308		0.304348	1			2	527.255	1053.5	-0.0691054	33.4992	2186	2186	MS2	9/16	cyto_07.RAW
		Low	FLMGSEPTR	D7FVN4	1	1	CID			1	1.64038			8	26	21	2	519.254	1037.5	-7.67751	30.0295	1783	1783	MS2	6/16	cyto_07.RAW
ASVPSGASTGVHEACELR	System.Drawing.Bitmap	17.52	0.207103	System.Drawing.Bitmap	1	1.17248
	A2	A3	Sequence	Protein Accessions	# Proteins	# Protein Groups	Activation Type	Modifications	IonScore	Probability	XCorr	Exp Value	Δ Score	Rank	Identity High	Homology Threshold	Charge	m/z [Da]	MH+ [Da]	ΔM [ppm]	RT [min]	First Scan	Last Scan	MS Order	Ions Matched	Spectrum File	Annotation
	Low		ASVPSGASTGVHEAcELR		1	0	CID	C15(Carbamidomethyl)	17.52			0.207103	1	1	27		3	609.96	1827.87	0.521316	38.808	2826	2826	MS2	15/164	cyto_07.RAW
		Low	ASVPSGASTGVHEAcELR	D8LCB2	1	1	CID	C15(Carbamidomethyl)		1	1.17248		0.025641	1	27		3	609.96	1827.87	0.521316	38.808	2826	2826	MS2	13/68	cyto_07.RAW
TNNFPEFTGR	System.Drawing.Bitmap	17.48	0.188474
	A2	A3	Sequence	Protein Accessions	# Proteins	# Protein Groups	Activation Type	Modifications	IonScore	Probability	XCorr	Exp Value	Δ Score	Rank	Identity High	Homology Threshold	Charge	m/z [Da]	MH+ [Da]	ΔM [ppm]	RT [min]	First Scan	Last Scan	MS Order	Ions Matched	Spectrum File	Annotation
	Low		TNNFPEFTGR	D7FVE7	1	1	CID		17.48			0.188474		2	27		2	591.781	1182.55	0.635682	46.7097	3858	3858	MS2	5/102	cyto_07.RAW
TLAEMDGPETQAK	System.Drawing.Bitmap	17.44	0.192021	System.Drawing.Bitmap	27.2106	2.30113
	A2	A3	Sequence	Protein Accessions	# Proteins	# Protein Groups	Activation Type	Modifications	IonScore	Probability	XCorr	Exp Value	Δ Score	Rank	Identity High	Homology Threshold	Charge	m/z [Da]	MH+ [Da]	ΔM [ppm]	RT [min]	First Scan	Last Scan	MS Order	Ions Matched	Spectrum File	Annotation
	Low		TLAEmDGPETQAK		0	0	CID	M5(Oxidation)	17.44			0.192021	1	1	27		2	703.827	1406.65	0.28301	29.4108	1708	1708	MS2	8/118	cyto_07.RAW
		Low	TLAEmDGPETQAK	D7FJZ2	1	1	CID	M5(Oxidation)		27.2106	2.30113		0.326087	1	27		2	703.827	1406.65	0.28301	29.4108	1708	1708	MS2	12/24	cyto_07.RAW
SYGWDVVTVDGHDLEAVSK	System.Drawing.Bitmap	17.27	0.245624	System.Drawing.Bitmap	6.3508	1.60368
	A2	A3	Sequence	Protein Accessions	# Proteins	# Protein Groups	Activation Type	Modifications	IonScore	Probability	XCorr	Exp Value	Δ Score	Rank	Identity High	Homology Threshold	Charge	m/z [Da]	MH+ [Da]	ΔM [ppm]	RT [min]	First Scan	Last Scan	MS Order	Ions Matched	Spectrum File	Annotation
	Low		SYGWDVVTVDGHDLEAVSK	D7FQF5	1	1	CID		17.27			0.245624	1	1	28		2	1039	2076.99	1.28866	60.3996	5453	5453	MS2	15/178	cyto_07.RAW
		Low	SYGWDVVTVDGHDLEAVSK	D7FQF5	1	1	CID			6.3508	1.60368		0.31875	1			3	693.002	2076.99	1.4585	60.3792	5450	5450	MS2	15/72	cyto_07.RAW
EGGKEMEAMELQEK	System.Drawing.Bitmap	17.21	0.225278	System.Drawing.Bitmap	10.0743	2.03093
	A2	A3	Sequence	Protein Accessions	# Proteins	# Protein Groups	Activation Type	Modifications	IonScore	Probability	XCorr	Exp Value	Δ Score	Rank	Identity High	Homology Threshold	Charge	m/z [Da]	MH+ [Da]	ΔM [ppm]	RT [min]	First Scan	Last Scan	MS Order	Ions Matched	Spectrum File	Annotation
	Low		EGGKEmEAmELQEK		0	0	CID	M6(Oxidation), M9(Oxidation)	17.21			0.225278		2	27		2	820.856	1640.71	-5.60465	44.1567	3518	3518	MS2	5/148	cyto_07.RAW
		Low	EGGKEmEAmELQEK	D8LNH4	1	1	CID	M6(Oxidation), M9(Oxidation)		10.0743	2.03093			4	27		2	820.856	1640.71	-5.60465	44.1567	3518	3518	MS2	10/26	cyto_07.RAW
GGYMELTNIDQR	System.Drawing.Bitmap	17.21	0.226228	System.Drawing.Bitmap	6.12478	1.68162
	A2	A3	Sequence	Protein Accessions	# Proteins	# Protein Groups	Activation Type	Modifications	IonScore	Probability	XCorr	Exp Value	Δ Score	Rank	Identity High	Homology Threshold	Charge	m/z [Da]	MH+ [Da]	ΔM [ppm]	RT [min]	First Scan	Last Scan	MS Order	Ions Matched	Spectrum File	Annotation
	Low		GGYMELTNIDQR		1	0	CID		17.21			0.226228	1	1	27		2	698.83	1396.65	-0.150325	51.2086	4474	4474	MS2	8/106	cyto_07.RAW
		Low	GGYmELTNIDQR	D7G750	1	1	CID	M4(Oxidation)		6.12478	1.68162		0.0357143	1			2	706.829	1412.65	1.72275	44.9716	3624	3624	MS2	9/22	cyto_07.RAW
TREGNDLYMEMK	System.Drawing.Bitmap	17.17	0.21681	System.Drawing.Bitmap	23.6374	2.68388
	A2	A3	Sequence	Protein Accessions	# Proteins	# Protein Groups	Activation Type	Modifications	IonScore	Probability	XCorr	Exp Value	Δ Score	Rank	Identity High	Homology Threshold	Charge	m/z [Da]	MH+ [Da]	ΔM [ppm]	RT [min]	First Scan	Last Scan	MS Order	Ions Matched	Spectrum File	Annotation
	Low		TREGNDLYMEmK	D1J7B4	2	1	CID	M11(Oxidation)	17.17			0.21681	1	1	27	22	2	751.835	1502.66	0.459633	32.7758	2096	2096	MS2	5/126	cyto_07.RAW
	Low		TREGNDLYMEMK	D1J7B4	2	1	CID		10.36			0.989483	1	1	27	14	2	743.837	1486.67	-0.164082	41.4221	3160	3160	MS2	9/126	cyto_07.RAW
	Low		TREGNDLYmEmK	D1J7B4	2	1	CID	M9(Oxidation), M11(Oxidation)	10.29			0.977499	1	1	27	15	3	506.89	1518.66	-0.285016	28.313	1577	1577	MS2	6/126	cyto_07.RAW
		Low	TREGNDLYmEmK	D1GJK2;D1J7B4	2	2	CID	M9(Oxidation), M11(Oxidation)		21.5235	2.68388		0.119403	1	27	15	3	506.89	1518.66	-0.285016	28.313	1577	1577	MS2	16/44	cyto_07.RAW
		Low	TREGNDLYMEMK	D1GJK2;D1J7B4	2	2	CID			23.6374	2.36114		0.466102	1	27	14	2	743.837	1486.67	-0.164082	41.4221	3160	3160	MS2	11/22	cyto_07.RAW
		Low	TREGNDLYMEmK	D1GJK2;D1J7B4	2	2	CID	M11(Oxidation)		14.8516	2.30146		0.182609	1	27	22	2	751.835	1502.66	0.459633	32.7758	2096	2096	MS2	11/22	cyto_07.RAW
		Low	TREGNDLYMEmK	D1GJK2;D1J7B4	2	2	CID	M11(Oxidation)		5.65486	2.28891			3	27	22	2	751.834	1502.66	0.134689	36.7994	2566	2566	MS2	7/22	cyto_07.RAW
		Low	TREGNDLYMEMK	D1GJK2;D1J7B4	2	2	CID			2.53717	2.0524		0.170732	1			3	496.226	1486.66	-1.13792	41.5331	3178	3178	MS2	13/44	cyto_07.RAW
		Low	TREGNDLYmEMK	D1GJK2;D1J7B4	2	2	CID	M9(Oxidation)		1.41054	1.87757			2	27	22	2	751.835	1502.66	0.459633	32.7758	2096	2096	MS2	8/22	cyto_07.RAW
		Low	TREGNDLYmEmK	D1GJK2;D1J7B4	2	2	CID	M9(Oxidation), M11(Oxidation)		13.2249	1.68183		0.160714	1			2	759.832	1518.66	-0.215876	28.09	1552	1552	MS2	7/22	cyto_07.RAW
VTEGCEATILAK	System.Drawing.Bitmap	17.16	0.195194	System.Drawing.Bitmap	5.56951	2.57316
	A2	A3	Sequence	Protein Accessions	# Proteins	# Protein Groups	Activation Type	Modifications	IonScore	Probability	XCorr	Exp Value	Δ Score	Rank	Identity High	Homology Threshold	Charge	m/z [Da]	MH+ [Da]	ΔM [ppm]	RT [min]	First Scan	Last Scan	MS Order	Ions Matched	Spectrum File	Annotation
	Low		VTEGcEATILAK		1	0	CID	C5(Carbamidomethyl)	17.16			0.195194	1	1	27		2	646.331	1291.65	-1.32132	40.2812	3022	3022	MS2	9/100	cyto_07.RAW
		Low	VTEGcEATILAK	D7G5F6	1	1	CID	C5(Carbamidomethyl)		5.56951	2.57316		0.143969	1	27		2	646.331	1291.65	-1.32132	40.2812	3022	3022	MS2	8/22	cyto_07.RAW
AAIEAVSR	System.Drawing.Bitmap	17.15	0.314187	System.Drawing.Bitmap	1.00208	1.46632
	A2	A3	Sequence	Protein Accessions	# Proteins	# Protein Groups	Activation Type	Modifications	IonScore	Probability	XCorr	Exp Value	Δ Score	Rank	Identity High	Homology Threshold	Charge	m/z [Da]	MH+ [Da]	ΔM [ppm]	RT [min]	First Scan	Last Scan	MS Order	Ions Matched	Spectrum File	Annotation
	Low		AAIEAVSR		0	0	CID		17.15			0.314187		2	29		2	408.734	816.462	5.16275	53.499	4769	4769	MS2	3/62	cyto_07.RAW
		Low	AAIEAVSR	D7FJ23	1	1	CID			1	1.46632			3	29		2	408.734	816.462	5.16275	53.499	4769	4769	MS2	7/14	cyto_07.RAW
		Low	AAIEAVSR	D7FJ23	1	1	CID			1.00208	0.860106			4			2	408.735	816.462	5.68603	61.8799	5622	5622	MS2	6/14	cyto_07.RAW
TMDLALEETGAK	System.Drawing.Bitmap	16.99	0.204986	System.Drawing.Bitmap	1.8504	2.65708
	A2	A3	Sequence	Protein Accessions	# Proteins	# Protein Groups	Activation Type	Modifications	IonScore	Probability	XCorr	Exp Value	Δ Score	Rank	Identity High	Homology Threshold	Charge	m/z [Da]	MH+ [Da]	ΔM [ppm]	RT [min]	First Scan	Last Scan	MS Order	Ions Matched	Spectrum File	Annotation
	Low		TmDLALEETGAK		1	0	CID	M2(Oxidation)	16.99			0.204986	1	1	27		2	647.814	1294.62	0.72971	39.0356	2858	2858	MS2	8/104	cyto_07.RAW
		Low	TmDLALEETGAK	D7FLF2	1	1	CID	M2(Oxidation)		1.8504	2.65708		0.157895	1	27		2	647.814	1294.62	0.72971	39.0356	2858	2858	MS2	8/22	cyto_07.RAW
AEVVTCMVDR	System.Drawing.Bitmap	16.99	0.199986	System.Drawing.Bitmap	40.8934	2.50275
	A2	A3	Sequence	Protein Accessions	# Proteins	# Protein Groups	Activation Type	Modifications	IonScore	Probability	XCorr	Exp Value	Δ Score	Rank	Identity High	Homology Threshold	Charge	m/z [Da]	MH+ [Da]	ΔM [ppm]	RT [min]	First Scan	Last Scan	MS Order	Ions Matched	Spectrum File	Annotation
	Low		AEVVTcmVDR	D7FMJ8	1	1	CID	C6(Carbamidomethyl), M7(Oxidation)	16.99			0.199986	1	1	26	21	2	598.276	1195.54	0.173229	31.735	1968	1968	MS2	9/86	cyto_07.RAW
		Low	AEVVTcmVDR	D7FMJ8	1	1	CID	C6(Carbamidomethyl), M7(Oxidation)		40.8934	2.50275		0.248	1	26	21	2	598.276	1195.54	0.173229	31.735	1968	1968	MS2	12/18	cyto_07.RAW
ARAASPPGDPGR	System.Drawing.Bitmap	16.98	0.227508	System.Drawing.Bitmap	7.74852	2.58766
	A2	A3	Sequence	Protein Accessions	# Proteins	# Protein Groups	Activation Type	Modifications	IonScore	Probability	XCorr	Exp Value	Δ Score	Rank	Identity High	Homology Threshold	Charge	m/z [Da]	MH+ [Da]	ΔM [ppm]	RT [min]	First Scan	Last Scan	MS Order	Ions Matched	Spectrum File	Annotation
	Low		ARAAsPPGDPGR		0	0	CID	S5(Phospho)	16.98			0.227508		2	27		2	616.282	1231.56	-1.5626	37.448	2649	2649	MS2	12/116	cyto_07.RAW
	Low		ARAAsPPGDPGR		0	0	CID	S5(Phospho)	15.63			0.313188		2	27		2	616.283	1231.56	-0.174936	37.4996	2657	2657	MS2	10/116	cyto_07.RAW
		Low	ARAAsPPGDPGR	D8LE37	1	1	CID	S5(Phospho)		7.74852	2.58766			2	27		2	616.282	1231.56	-1.5626	37.448	2649	2649	MS2	14/32	cyto_07.RAW
EGNDLYHEMIEGGVIK	System.Drawing.Bitmap	16.97	0.208946	System.Drawing.Bitmap	39.2261	2.65717
	A2	A3	Sequence	Protein Accessions	# Proteins	# Protein Groups	Activation Type	Modifications	IonScore	Probability	XCorr	Exp Value	Δ Score	Rank	Identity High	Homology Threshold	Charge	m/z [Da]	MH+ [Da]	ΔM [ppm]	RT [min]	First Scan	Last Scan	MS Order	Ions Matched	Spectrum File	Annotation
	Low		EGNDLYHEMIEGGVIK		1	0	CID		16.97			0.208946	1	1	27	15	2	902.434	1803.86	0.982144	60.4199	5456	5456	MS2	8/166	cyto_07.RAW
	Low		EGNDLYHEMIEGGVIK		1	0	CID		14.43			0.407454	1	1	27	16	3	601.96	1803.87	3.9184	59.2622	5320	5320	MS2	15/166	cyto_07.RAW
		Low	EGNDLYHEMIEGGVIK	D7FXG1	1	1	CID			18.0998	2.65717		0.364662	1	27	16	3	601.96	1803.87	3.9184	59.2622	5320	5320	MS2	17/60	cyto_07.RAW
		Low	EGNDLYHEMIEGGVIK	D7FXG1	1	1	CID			39.2261	2.19001		0.200913	1	27	15	2	902.434	1803.86	0.982144	60.4199	5456	5456	MS2	10/30	cyto_07.RAW
		Low	EGNDLYHEMIEGGVIK	D7FXG1	1	1	CID			1	2.08399			9			3	601.959	1803.86	2.29429	63.5153	5813	5813	MS2	12/60	cyto_07.RAW
		Low	EGNDLYHEmIEGGVIK	D7FXG1	1	1	CID	M9(Oxidation)		8.60351	1.86214		0.290323	1			3	607.288	1819.85	-1.40463	47.1843	3921	3921	MS2	13/60	cyto_07.RAW
AIAMSATDGLQR	System.Drawing.Bitmap	16.96	0.186269	System.Drawing.Bitmap	3.25179	1.98236
	A2	A3	Sequence	Protein Accessions	# Proteins	# Protein Groups	Activation Type	Modifications	IonScore	Probability	XCorr	Exp Value	Δ Score	Rank	Identity High	Homology Threshold	Charge	m/z [Da]	MH+ [Da]	ΔM [ppm]	RT [min]	First Scan	Last Scan	MS Order	Ions Matched	Spectrum File	Annotation
	Low		AIAMSATDGLQR	D1J7B4	1	1	CID		16.96			0.186269	1	1	26	16	2	617.315	1233.62	-2.58359	40.7438	3078	3078	MS2	7/96	cyto_07.RAW
	Low		AIAMSATDGLQR	D1J7B4	1	1	CID		13.5			0.422116	1	1	26		2	617.317	1233.63	0.483941	47.0056	3901	3901	MS2	7/96	cyto_07.RAW
		Low	AIAmSATDGLQR	D1J7B4	1	1	CID	M4(Oxidation)		3.25179	1.98236			4			2	625.315	1249.62	0.932602	44.3724	3541	3541	MS2	8/22	cyto_07.RAW
AANISSSR	System.Drawing.Bitmap	16.87	0.217924	System.Drawing.Bitmap	5.22166	1.64689
	A2	A3	Sequence	Protein Accessions	# Proteins	# Protein Groups	Activation Type	Modifications	IonScore	Probability	XCorr	Exp Value	Δ Score	Rank	Identity High	Homology Threshold	Charge	m/z [Da]	MH+ [Da]	ΔM [ppm]	RT [min]	First Scan	Last Scan	MS Order	Ions Matched	Spectrum File	Annotation
	Low		AANISSSR		0	0	CID		16.87			0.217924	0.294118	1	27		2	403.21	805.413	-4.60271	30.9167	1878	1878	MS2	4/70	cyto_07.RAW
		Low	AANISSSR	D8LIJ2	1	1	CID			5.22166	1.64689			3	27		2	403.21	805.413	-4.60271	30.9167	1878	1878	MS2	4/14	cyto_07.RAW
LDYMGYIFPR	System.Drawing.Bitmap	16.83	0.222016	System.Drawing.Bitmap	21.7771	2.60053
	A2	A3	Sequence	Protein Accessions	# Proteins	# Protein Groups	Activation Type	Modifications	IonScore	Probability	XCorr	Exp Value	Δ Score	Rank	Identity High	Homology Threshold	Charge	m/z [Da]	MH+ [Da]	ΔM [ppm]	RT [min]	First Scan	Last Scan	MS Order	Ions Matched	Spectrum File	Annotation
	Low		LDYmGYIFPR		1	0	CID	M4(Oxidation)	16.83			0.222016	1	1	27	17	2	645.814	1290.62	2.21857	59.9158	5396	5396	MS2	6/72	cyto_07.RAW
		Low	LDYmGYIFPR	D7G618	1	1	CID	M4(Oxidation)		21.7771	2.60053		0.192308	1	27	17	2	645.814	1290.62	2.21857	59.9158	5396	5396	MS2	12/18	cyto_07.RAW
TDDYGGSLENR	System.Drawing.Bitmap	16.78	0.172113
	A2	A3	Sequence	Protein Accessions	# Proteins	# Protein Groups	Activation Type	Modifications	IonScore	Probability	XCorr	Exp Value	Δ Score	Rank	Identity High	Homology Threshold	Charge	m/z [Da]	MH+ [Da]	ΔM [ppm]	RT [min]	First Scan	Last Scan	MS Order	Ions Matched	Spectrum File	Annotation
	Low		TDDYGGSLENR	D7G6I7	2	1	CID		16.78			0.172113	1	1	26	17	2	613.768	1226.53	0.246894	33.2224	2151	2151	MS2	7/98	cyto_07.RAW
RTSGTGSPR	System.Drawing.Bitmap	16.76	0.285719	System.Drawing.Bitmap	1	1.63355
	A2	A3	Sequence	Protein Accessions	# Proteins	# Protein Groups	Activation Type	Modifications	IonScore	Probability	XCorr	Exp Value	Δ Score	Rank	Identity High	Homology Threshold	Charge	m/z [Da]	MH+ [Da]	ΔM [ppm]	RT [min]	First Scan	Last Scan	MS Order	Ions Matched	Spectrum File	Annotation
	Low		RTSGTGSPR		0	0	CID		16.76			0.285719	0.0588235	1	28		2	459.739	918.472	-3.85973	27.0462	1433	1433	MS2	3/90	cyto_07.RAW
		Low	RTSGTGSPR	D8LJB4	1	1	CID			1	1.63355		0.0184049	1	28		2	459.739	918.472	-3.85973	27.0462	1433	1433	MS2	8/16	cyto_07.RAW
FGMSAPGDIVMK	System.Drawing.Bitmap	16.74	0.213954	System.Drawing.Bitmap	13.1618	2.49509
	A2	A3	Sequence	Protein Accessions	# Proteins	# Protein Groups	Activation Type	Modifications	IonScore	Probability	XCorr	Exp Value	Δ Score	Rank	Identity High	Homology Threshold	Charge	m/z [Da]	MH+ [Da]	ΔM [ppm]	RT [min]	First Scan	Last Scan	MS Order	Ions Matched	Spectrum File	Annotation
	Low		FGMSAPGDIVMK	D7FQF5	1	1	CID		16.74			0.213954	1	1	27	19	2	626.807	1252.61	0.359165	54.7514	4896	4896	MS2	5/96	cyto_07.RAW
		Low	FGMSAPGDIVMK	D7FQF5	1	1	CID			13.1618	2.49509		0.252	1	27	19	2	626.807	1252.61	0.359165	54.7514	4896	4896	MS2	10/22	cyto_07.RAW
		Low	FGMSAPGDIVmK	D7FQF5	1	1	CID	M11(Oxidation)		1	2.347		0	1			2	634.805	1268.6	0.898911	49.0603	4175	4175	MS2	11/22	cyto_07.RAW
GFYNELPIR	System.Drawing.Bitmap	16.69	0.176788	System.Drawing.Bitmap	5.24715	2.44895
	A2	A3	Sequence	Protein Accessions	# Proteins	# Protein Groups	Activation Type	Modifications	IonScore	Probability	XCorr	Exp Value	Δ Score	Rank	Identity High	Homology Threshold	Charge	m/z [Da]	MH+ [Da]	ΔM [ppm]	RT [min]	First Scan	Last Scan	MS Order	Ions Matched	Spectrum File	Annotation
	Low		GFYNELPIR		1	0	CID		16.69			0.176788	1	1	26	17	2	554.794	1108.58	1.91666	56.2278	5024	5024	MS2	5/74	cyto_07.RAW
		Low	GFYNELPIR	D8LI28	1	1	CID			5.24715	2.44895		0.134694	1	26	17	2	554.794	1108.58	1.91666	56.2278	5024	5024	MS2	8/16	cyto_07.RAW
LATTFLVVSK	System.Drawing.Bitmap	16.68	0.187935	System.Drawing.Bitmap	1	2.42597
	A2	A3	Sequence	Protein Accessions	# Proteins	# Protein Groups	Activation Type	Modifications	IonScore	Probability	XCorr	Exp Value	Δ Score	Rank	Identity High	Homology Threshold	Charge	m/z [Da]	MH+ [Da]	ΔM [ppm]	RT [min]	First Scan	Last Scan	MS Order	Ions Matched	Spectrum File	Annotation
	Low		LAtTFLVVSK		0	0	CID	T3(Phospho)	16.68			0.187935	0.352941	1	26		2	579.808	1158.61	-7.11202	38.6115	2800	2800	MS2	5/84	cyto_07.RAW
		Low	LATTFLVVsK	D8LML6	1	1	CID	S9(Phospho)		1	2.42597			7	26		2	579.808	1158.61	-7.11202	38.6115	2800	2800	MS2	7/26	cyto_07.RAW
RPSSNMDPYVVTGMIVK	System.Drawing.Bitmap	16.65	0.235736	System.Drawing.Bitmap	2.76321	2.67971
	A2	A3	Sequence	Protein Accessions	# Proteins	# Protein Groups	Activation Type	Modifications	IonScore	Probability	XCorr	Exp Value	Δ Score	Rank	Identity High	Homology Threshold	Charge	m/z [Da]	MH+ [Da]	ΔM [ppm]	RT [min]	First Scan	Last Scan	MS Order	Ions Matched	Spectrum File	Annotation
	Low		RPSSNMDPYVVTGmIVK	D7FPA7	2	1	CID	M14(Oxidation)	16.65			0.235736	1	1	27	15	3	637.322	1909.95	0.680871	50.5763	4383	4383	MS2	10/178	cyto_07.RAW
		Low	RPSSNmDPYVVTGMIVK	D7FPA6;D7FPA7	2	2	CID	M6(Oxidation)		1.92813	2.67971			2	27	15	3	637.322	1909.95	0.680871	50.5763	4383	4383	MS2	12/64	cyto_07.RAW
		Low	RPSSNmDPYVVTGmIVK	D7FPA6;D7FPA7	2	2	CID	M6(Oxidation), M14(Oxidation)		2.76321	2.5144		0.374502	1			2	963.477	1925.95	0.026595	44.3463	3537	3537	MS2	8/32	cyto_07.RAW
		Low	RPSSNMDPYVVTGmIVK	D7FPA6;D7FPA7	2	2	CID	M14(Oxidation)		1.59462	1.67686		0.047619	1			2	955.48	1909.95	0.879649	50.1608	4328	4328	MS2	6/32	cyto_07.RAW
MVDLTPMAIAAGR	System.Drawing.Bitmap	16.64	0.215687	System.Drawing.Bitmap	1	1.80753
	A2	A3	Sequence	Protein Accessions	# Proteins	# Protein Groups	Activation Type	Modifications	IonScore	Probability	XCorr	Exp Value	Δ Score	Rank	Identity High	Homology Threshold	Charge	m/z [Da]	MH+ [Da]	ΔM [ppm]	RT [min]	First Scan	Last Scan	MS Order	Ions Matched	Spectrum File	Annotation
	Low		MVDLTPmAIAAGR		1	0	CID	M7(Oxidation)	16.64			0.215687		2	26		2	681.351	1361.69	1.99548	56.7019	5070	5070	MS2	9/100	cyto_07.RAW
		Low	MVDLTPmAIAAGR	D7G8E2	1	1	CID	M7(Oxidation)		1	1.80753			2	26		2	681.351	1361.69	1.99548	56.7019	5070	5070	MS2	11/24	cyto_07.RAW
TGMLNISPVGR	System.Drawing.Bitmap	16.59	0.209413	System.Drawing.Bitmap	22.2867	2.5687
	A2	A3	Sequence	Protein Accessions	# Proteins	# Protein Groups	Activation Type	Modifications	IonScore	Probability	XCorr	Exp Value	Δ Score	Rank	Identity High	Homology Threshold	Charge	m/z [Da]	MH+ [Da]	ΔM [ppm]	RT [min]	First Scan	Last Scan	MS Order	Ions Matched	Spectrum File	Annotation
	Low		TGmLNISPVGR		1	0	CID	M3(Oxidation)	16.59			0.209413	1	1	26	19	2	580.809	1160.61	0.853681	42.6314	3323	3323	MS2	5/104	cyto_07.RAW
		Low	TGmLNISPVGR	D7FWW3	1	1	CID	M3(Oxidation)		22.2867	2.5687		0.237354	1	26	19	2	580.809	1160.61	0.853681	42.6314	3323	3323	MS2	10/20	cyto_07.RAW
RMEDIR	System.Drawing.Bitmap	16.59	0.254365	System.Drawing.Bitmap	7.40681	1.32816
	A2	A3	Sequence	Protein Accessions	# Proteins	# Protein Groups	Activation Type	Modifications	IonScore	Probability	XCorr	Exp Value	Δ Score	Rank	Identity High	Homology Threshold	Charge	m/z [Da]	MH+ [Da]	ΔM [ppm]	RT [min]	First Scan	Last Scan	MS Order	Ions Matched	Spectrum File	Annotation
	Low		RMEDIR		1	0	CID		16.59			0.254365	0.235294	1	27		2	410.211	819.414	0.186645	26.0304	1319	1319	MS2	4/52	cyto_07.RAW
	Low		RMEDIR		1	0	CID		15.84			0.302314	0.1875	1	27		2	410.211	819.415	0.410104	27.7865	1519	1519	MS2	3/52	cyto_07.RAW
		Low	RMEDIR	D8LFA5	1	1	CID			7.40681	1.32816			4	27		2	410.211	819.414	0.186645	26.0304	1319	1319	MS2	8/10	cyto_07.RAW
		Low	RmEDIR	D8LFA5	1	1	CID	M2(Oxidation)		1	1.14186			4	26		2	418.208	835.409	-0.232448	22.448	994	994	MS2	5/10	cyto_07.RAW
DAGTISGMSVK	System.Drawing.Bitmap	16.58	0.256051	System.Drawing.Bitmap	6.83338	2.1576
	A2	A3	Sequence	Protein Accessions	# Proteins	# Protein Groups	Activation Type	Modifications	IonScore	Probability	XCorr	Exp Value	Δ Score	Rank	Identity High	Homology Threshold	Charge	m/z [Da]	MH+ [Da]	ΔM [ppm]	RT [min]	First Scan	Last Scan	MS Order	Ions Matched	Spectrum File	Annotation
	Low		DAGTISGmSVK		1	0	CID	M8(Oxidation)	16.58			0.256051	1	1	27	19	2	541.263	1081.52	-0.234542	28.7113	1627	1627	MS2	7/96	cyto_07.RAW
		Low	DAGTISGmSVK	D7FQC8	1	1	CID	M8(Oxidation)		6.83338	2.1576		0.194444	1	27	19	2	541.263	1081.52	-0.234542	28.7113	1627	1627	MS2	8/20	cyto_07.RAW
ASCVGDKDGMVK	System.Drawing.Bitmap	16.58	0.245061	System.Drawing.Bitmap	11.6463	1.6232
	A2	A3	Sequence	Protein Accessions	# Proteins	# Protein Groups	Activation Type	Modifications	IonScore	Probability	XCorr	Exp Value	Δ Score	Rank	Identity High	Homology Threshold	Charge	m/z [Da]	MH+ [Da]	ΔM [ppm]	RT [min]	First Scan	Last Scan	MS Order	Ions Matched	Spectrum File	Annotation
	Low		AScVGDKDGmVK		1	0	CID	C3(Carbamidomethyl), M10(Oxidation)	16.58			0.245061	1	1	27	15	2	641.792	1282.58	0.402109	21.6065	924	924	MS2	9/110	cyto_07.RAW
		Low	AScVGDKDGmVK	D8LBF4	1	1	CID	C3(Carbamidomethyl), M10(Oxidation)		1	1.6232			2			2	641.791	1282.57	-1.97729	24.3009	1145	1145	MS2	7/22	cyto_07.RAW
		Low	AScVGDKDGmVK	D8LBF4	1	1	CID	C3(Carbamidomethyl), M10(Oxidation)		11.6463	1.6166		0.5	1	27	15	2	641.792	1282.58	0.402109	21.6065	924	924	MS2	10/22	cyto_07.RAW
NVNEGFSGGEK	System.Drawing.Bitmap	16.5	0.226111	System.Drawing.Bitmap	15.5289	2.57518
	A2	A3	Sequence	Protein Accessions	# Proteins	# Protein Groups	Activation Type	Modifications	IonScore	Probability	XCorr	Exp Value	Δ Score	Rank	Identity High	Homology Threshold	Charge	m/z [Da]	MH+ [Da]	ΔM [ppm]	RT [min]	First Scan	Last Scan	MS Order	Ions Matched	Spectrum File	Annotation
	Low		NVNEGFSGGEK		0	0	CID		16.5			0.226111	1	1	27	18	2	569.263	1137.52	1.91945	29.3269	1700	1700	MS2	11/112	cyto_07.RAW
		Low	NVNEGFSGGEK	D1J705	2	1	CID			15.5289	2.57518		0.166667	1	27	18	2	569.263	1137.52	1.91945	29.3269	1700	1700	MS2	11/20	cyto_07.RAW
EGGGNNLYGPELK	System.Drawing.Bitmap	16.5	0.216037
	A2	A3	Sequence	Protein Accessions	# Proteins	# Protein Groups	Activation Type	Modifications	IonScore	Probability	XCorr	Exp Value	Δ Score	Rank	Identity High	Homology Threshold	Charge	m/z [Da]	MH+ [Da]	ΔM [ppm]	RT [min]	First Scan	Last Scan	MS Order	Ions Matched	Spectrum File	Annotation
	Low		EGGGNNLYGPELK	D8LRH4	1	1	CID		16.5			0.216037	1	1	26	18	2	674.331	1347.65	0.360066	41.9975	3233	3233	MS2	12/132	cyto_07.RAW
AATTCGPLK	System.Drawing.Bitmap	16.49	0.304046
	A2	A3	Sequence	Protein Accessions	# Proteins	# Protein Groups	Activation Type	Modifications	IonScore	Probability	XCorr	Exp Value	Δ Score	Rank	Identity High	Homology Threshold	Charge	m/z [Da]	MH+ [Da]	ΔM [ppm]	RT [min]	First Scan	Last Scan	MS Order	Ions Matched	Spectrum File	Annotation
	Low		AATTcGPLK	D1J7D6	7	1	CID	C5(Carbamidomethyl)	16.49			0.304046		2	28		2	459.739	918.472	0.316777	27.0462	1433	1433	MS2	5/66	cyto_07.RAW
VREHAEEIAFYR	System.Drawing.Bitmap	16.45	0.193627	System.Drawing.Bitmap	11.005	1.79041
	A2	A3	Sequence	Protein Accessions	# Proteins	# Protein Groups	Activation Type	Modifications	IonScore	Probability	XCorr	Exp Value	Δ Score	Rank	Identity High	Homology Threshold	Charge	m/z [Da]	MH+ [Da]	ΔM [ppm]	RT [min]	First Scan	Last Scan	MS Order	Ions Matched	Spectrum File	Annotation
	Low		VREHAEEIAFYR		0	0	CID		16.45			0.193627		2	26		2	760.393	1519.78	8.86499	60.2958	5444	5444	MS2	4/116	cyto_07.RAW
		Low	VREHAEEIAFYR	D8LLD8	1	1	CID			11.005	1.79041			3	26		2	760.393	1519.78	8.86499	60.2958	5444	5444	MS2	8/22	cyto_07.RAW
GVTVIDMK	System.Drawing.Bitmap	16.42	0.222333	System.Drawing.Bitmap	8.01941	2.54178
	A2	A3	Sequence	Protein Accessions	# Proteins	# Protein Groups	Activation Type	Modifications	IonScore	Probability	XCorr	Exp Value	Δ Score	Rank	Identity High	Homology Threshold	Charge	m/z [Da]	MH+ [Da]	ΔM [ppm]	RT [min]	First Scan	Last Scan	MS Order	Ions Matched	Spectrum File	Annotation
	Low		GVTVIDmK	D1J7B4	1	1	CID	M7(Oxidation)	16.42			0.222333	1	1	26	21	2	439.736	878.464	-0.879031	31.8259	1979	1979	MS2	5/62	cyto_07.RAW
		Low	GVTVIDmK	D1J7B4	1	1	CID	M7(Oxidation)		8.01941	2.54178		0.334646	1	26		2	439.736	878.465	-0.740072	34.8438	2335	2335	MS2	10/14	cyto_07.RAW
		Low	GVTVIDmK	D1J7B4	1	1	CID	M7(Oxidation)		1.49567	1.87458		0.101604	1	26	21	2	439.736	878.464	-0.879031	31.8259	1979	1979	MS2	11/14	cyto_07.RAW
		Low	GVTVIDMK	D1J7B4	1	1	CID			1	1.6152			7			2	431.739	862.471	1.13481	42.2507	3268	3268	MS2	6/14	cyto_07.RAW
VMDLMVHMATVDAK	System.Drawing.Bitmap	16.41	0.25713	System.Drawing.Bitmap	26.5417	2.62437
	A2	A3	Sequence	Protein Accessions	# Proteins	# Protein Groups	Activation Type	Modifications	IonScore	Probability	XCorr	Exp Value	Δ Score	Rank	Identity High	Homology Threshold	Charge	m/z [Da]	MH+ [Da]	ΔM [ppm]	RT [min]	First Scan	Last Scan	MS Order	Ions Matched	Spectrum File	Annotation
	Low		VmDLMVHmATVDAK	D7FSU9	1	1	CID	M2(Oxidation), M8(Oxidation)	16.41			0.25713	1	1	27	15	2	796.879	1592.75	1.31247	39.5725	2931	2931	MS2	11/122	cyto_07.RAW
	Low		VMDLMVHmATVDAK	D7FSU9	1	1	CID	M8(Oxidation)	15.15			0.314657		3	27		2	788.882	1576.76	2.204	49.7022	4267	4267	MS2	8/122	cyto_07.RAW
		Low	VMDLmVHmATVDAK	D7FSU9	1	1	CID	M5(Oxidation), M8(Oxidation)		1	2.62437			2	27	15	2	796.879	1592.75	1.31247	39.5725	2931	2931	MS2	10/26	cyto_07.RAW
		Low	VMDLmVHMATVDAK	D7FSU9	1	1	CID	M5(Oxidation)		26.5417	2.44462			2	27		2	788.882	1576.76	2.204	49.7022	4267	4267	MS2	8/26	cyto_07.RAW
		Low	VmDLMVHmATVDAK	D7FSU9	1	1	CID	M2(Oxidation), M8(Oxidation)		23.4897	2.41878			2	27		2	796.878	1592.75	0.622701	43.2161	3401	3401	MS2	14/26	cyto_07.RAW
		Low	VmDLMVHMATVDAK	D7FSU9	1	1	CID	M2(Oxidation)		1	2.41511		0.0413223	1			3	526.256	1576.75	0.298713	49.514	4238	4238	MS2	12/52	cyto_07.RAW
		Low	VMDLmVHMATVDAK	D7FSU9	1	1	CID	M5(Oxidation)		1	2.32326			2			3	526.256	1576.75	0.298713	49.514	4238	4238	MS2	11/52	cyto_07.RAW
		Low	VMDLmVHMATVDAK	D7FSU9	1	1	CID	M5(Oxidation)		2.45623	2.32246			2	27		2	788.881	1576.75	0.810462	46.7038	3857	3857	MS2	9/26	cyto_07.RAW
		Low	VmDLMVHMATVDAK	D7FSU9	1	1	CID	M2(Oxidation)		1.25434	2.2648		0.20354	1			3	526.254	1576.75	-2.95288	49.0862	4179	4179	MS2	15/52	cyto_07.RAW
		Low	VMDLMVHmATVDAK	D7FSU9	1	1	CID	M8(Oxidation)		7.70781	2.13162			3	27		2	788.882	1576.76	2.204	49.7022	4267	4267	MS2	8/26	cyto_07.RAW
		Low	VmDLmVHMATVDAK	D7FSU9	1	1	CID	M2(Oxidation), M5(Oxidation)		1	2.09934			3	27	15	2	796.879	1592.75	1.31247	39.5725	2931	2931	MS2	9/26	cyto_07.RAW
		Low	VmDLmVHmATVDAK	D7FSU9	1	1	CID	M2(Oxidation), M5(Oxidation), M8(Oxidation)		1	2.01869			3			2	804.875	1608.74	-0.0924818	34.6973	2317	2317	MS2	4/26	cyto_07.RAW
		Low	VMDLmVHMATVDAK	D7FSU9	1	1	CID	M5(Oxidation)		1	1.79723			2			3	526.254	1576.75	-2.95288	49.0862	4179	4179	MS2	14/52	cyto_07.RAW
		Low	VmDLMVHMATVDAK	D7FSU9	1	1	CID	M2(Oxidation)		2.45623	1.78337			5	27		2	788.881	1576.75	0.810462	46.7038	3857	3857	MS2	7/26	cyto_07.RAW
		Low	VmDLmVHMATVDAK	D7FSU9	1	1	CID	M2(Oxidation), M5(Oxidation)		1	1.74872			10			3	531.587	1592.75	-0.343757	39.8929	2969	2969	MS2	10/52	cyto_07.RAW
		Low	VMDLMVHmATVDAK	D7FSU9	1	1	CID	M8(Oxidation)		1	1.69796			10			3	526.256	1576.75	0.298713	49.514	4238	4238	MS2	8/52	cyto_07.RAW
		Low	VMDLmVHmATVDAK	D7FSU9	1	1	CID	M5(Oxidation), M8(Oxidation)		5.74712	1.56985			5	27		2	796.878	1592.75	0.622701	43.2161	3401	3401	MS2	10/26	cyto_07.RAW
		Low	VMDLMVHmATVDAK	D7FSU9	1	1	CID	M8(Oxidation)		1.25434	1.48873			5			3	526.254	1576.75	-2.95288	49.0862	4179	4179	MS2	11/52	cyto_07.RAW
LDTEAVDKDR	System.Drawing.Bitmap	16.33	0.253762	System.Drawing.Bitmap	22.4512	2.1855
	A2	A3	Sequence	Protein Accessions	# Proteins	# Protein Groups	Activation Type	Modifications	IonScore	Probability	XCorr	Exp Value	Δ Score	Rank	Identity High	Homology Threshold	Charge	m/z [Da]	MH+ [Da]	ΔM [ppm]	RT [min]	First Scan	Last Scan	MS Order	Ions Matched	Spectrum File	Annotation
	Low		LDTEAVDKDR		1	0	CID		16.33			0.253762	1	1	27	20	2	581.292	1161.58	1.75318	27.7753	1517	1517	MS2	7/90	cyto_07.RAW
		Low	LDTEAVDKDR	D8LRQ2	1	1	CID			22.4512	2.1855			3	27	20	2	581.292	1161.58	1.75318	27.7753	1517	1517	MS2	11/18	cyto_07.RAW
GVIGYTEEPLVSTDFISDSR	System.Drawing.Bitmap	16.32	0.245013
	A2	A3	Sequence	Protein Accessions	# Proteins	# Protein Groups	Activation Type	Modifications	IonScore	Probability	XCorr	Exp Value	Δ Score	Rank	Identity High	Homology Threshold	Charge	m/z [Da]	MH+ [Da]	ΔM [ppm]	RT [min]	First Scan	Last Scan	MS Order	Ions Matched	Spectrum File	Annotation
	Low		GVIGYTEEPLVSTDFISDSR	D7FSU9	1	1	CID		16.32			0.245013	1	1	27		2	1093.04	2185.06	-0.467856	82.0506	7321	7321	MS2	5/178	cyto_07.RAW
WGGTQAFHLEGLR	System.Drawing.Bitmap	16.31	0.236223	System.Drawing.Bitmap	7.50685	2.45487
	A2	A3	Sequence	Protein Accessions	# Proteins	# Protein Groups	Activation Type	Modifications	IonScore	Probability	XCorr	Exp Value	Δ Score	Rank	Identity High	Homology Threshold	Charge	m/z [Da]	MH+ [Da]	ΔM [ppm]	RT [min]	First Scan	Last Scan	MS Order	Ions Matched	Spectrum File	Annotation
	Low		WGGtQAFHLEGLR		0	0	CID	T4(Phospho)	16.31			0.236223		2	27		2	776.365	1551.72	8.2759	46.9851	3898	3898	MS2	6/124	cyto_07.RAW
		Low	WGGtQAFHLEGLR	D7G1L4	1	1	CID	T4(Phospho)		7.50685	2.45487			2	27		2	776.365	1551.72	8.2759	46.9851	3898	3898	MS2	11/35	cyto_07.RAW
GAVLDDIEAAR	System.Drawing.Bitmap	16.3	0.234423	System.Drawing.Bitmap	8.47672	2.29434
	A2	A3	Sequence	Protein Accessions	# Proteins	# Protein Groups	Activation Type	Modifications	IonScore	Probability	XCorr	Exp Value	Δ Score	Rank	Identity High	Homology Threshold	Charge	m/z [Da]	MH+ [Da]	ΔM [ppm]	RT [min]	First Scan	Last Scan	MS Order	Ions Matched	Spectrum File	Annotation
	Low		GAVLDDIEAAR		1	0	CID		16.3			0.234423	1	1	26	23	2	565.296	1129.59	0.67953	49.1638	4189	4189	MS2	7/86	cyto_07.RAW
		Low	GAVLDDIEAAR	D8LCM5	1	1	CID			8.47672	2.29434			2	26	23	2	565.296	1129.59	0.67953	49.1638	4189	4189	MS2	9/20	cyto_07.RAW
NASACADELVK	System.Drawing.Bitmap	16.22	0.230424	System.Drawing.Bitmap	13.8397	2.58942
	A2	A3	Sequence	Protein Accessions	# Proteins	# Protein Groups	Activation Type	Modifications	IonScore	Probability	XCorr	Exp Value	Δ Score	Rank	Identity High	Homology Threshold	Charge	m/z [Da]	MH+ [Da]	ΔM [ppm]	RT [min]	First Scan	Last Scan	MS Order	Ions Matched	Spectrum File	Annotation
	Low		NASAcADELVK	D8LFD6	1	1	CID	C5(Carbamidomethyl)	16.22			0.230424	1	1	26	19	2	589.28	1177.55	-0.0168899	35.3867	2398	2398	MS2	4/110	cyto_07.RAW
		Low	NASAcADELVK	D8LFD6	1	1	CID	C5(Carbamidomethyl)		13.8397	2.58942		0.111969	1	26	19	2	589.28	1177.55	-0.0168899	35.3867	2398	2398	MS2	13/20	cyto_07.RAW
YVAGSQPSADETLFVK	System.Drawing.Bitmap	16.18	0.219301
	A2	A3	Sequence	Protein Accessions	# Proteins	# Protein Groups	Activation Type	Modifications	IonScore	Probability	XCorr	Exp Value	Δ Score	Rank	Identity High	Homology Threshold	Charge	m/z [Da]	MH+ [Da]	ΔM [ppm]	RT [min]	First Scan	Last Scan	MS Order	Ions Matched	Spectrum File	Annotation
	Low		YVAGSQPSADETLFVK	D7FNZ9	1	1	CID		16.18			0.219301	1	1	26		2	856.432	1711.86	1.70911	51.068	4454	4454	MS2	9/154	cyto_07.RAW
MAEFTMSEDTATR	System.Drawing.Bitmap	16.12	0.245565	System.Drawing.Bitmap	17.4813	2.42346
	A2	A3	Sequence	Protein Accessions	# Proteins	# Protein Groups	Activation Type	Modifications	IonScore	Probability	XCorr	Exp Value	Δ Score	Rank	Identity High	Homology Threshold	Charge	m/z [Da]	MH+ [Da]	ΔM [ppm]	RT [min]	First Scan	Last Scan	MS Order	Ions Matched	Spectrum File	Annotation
	Low		MAEFTmSEDTATR	D7FQF5	1	1	CID	M6(Oxidation)	16.12			0.245565		2	27		2	753.317	1505.63	0.761006	41.427	3161	3161	MS2	8/114	cyto_07.RAW
	Low		mAEFTMSEDTATR	D7FQF5	1	1	CID	M1(Oxidation)	11.11			0.793823		2	27	20	2	753.316	1505.62	-0.130831	37.6342	2676	2676	MS2	5/114	cyto_07.RAW
		Low	MAEFTmSEDTATR	D7FQF5	1	1	CID	M6(Oxidation)		8.96086	2.42346			2	27		2	753.317	1505.63	0.761006	41.427	3161	3161	MS2	10/24	cyto_07.RAW
		Low	mAEFTMSEDTATR	D7FQF5	1	1	CID	M1(Oxidation)		17.4813	2.17472			3	27	20	2	753.316	1505.62	-0.130831	37.6342	2676	2676	MS2	8/24	cyto_07.RAW
FSQVPQLSTSR	System.Drawing.Bitmap	16.09	0.20175	System.Drawing.Bitmap	6.8244	2.45908
	A2	A3	Sequence	Protein Accessions	# Proteins	# Protein Groups	Activation Type	Modifications	IonScore	Probability	XCorr	Exp Value	Δ Score	Rank	Identity High	Homology Threshold	Charge	m/z [Da]	MH+ [Da]	ΔM [ppm]	RT [min]	First Scan	Last Scan	MS Order	Ions Matched	Spectrum File	Annotation
	Low		FSQVPQLSTSR		0	0	CID		16.09			0.20175	1	1	26	17	2	625.33	1249.65	-0.260439	43.2271	3403	3403	MS2	4/112	cyto_07.RAW
		Low	FSQVPQLSTSR	D7G0P1	1	1	CID			6.8244	2.45908		0.191057	1	26	17	2	625.33	1249.65	-0.260439	43.2271	3403	3403	MS2	10/20	cyto_07.RAW
LSSDGPSYEAGK	System.Drawing.Bitmap	16.05	0.239622
	A2	A3	Sequence	Protein Accessions	# Proteins	# Protein Groups	Activation Type	Modifications	IonScore	Probability	XCorr	Exp Value	Δ Score	Rank	Identity High	Homology Threshold	Charge	m/z [Da]	MH+ [Da]	ΔM [ppm]	RT [min]	First Scan	Last Scan	MS Order	Ions Matched	Spectrum File	Annotation
	Low		LSSDGPSYEAGK		0	0	CID		16.05			0.239622	1	1	26	17	2	605.783	1210.56	-0.12558	29.4619	1716	1716	MS2	6/102	cyto_07.RAW
DSVEQLVGR	System.Drawing.Bitmap	16.04	0.28373	System.Drawing.Bitmap	1.01724	1.95622
	A2	A3	Sequence	Protein Accessions	# Proteins	# Protein Groups	Activation Type	Modifications	IonScore	Probability	XCorr	Exp Value	Δ Score	Rank	Identity High	Homology Threshold	Charge	m/z [Da]	MH+ [Da]	ΔM [ppm]	RT [min]	First Scan	Last Scan	MS Order	Ions Matched	Spectrum File	Annotation
	Low		DSVEQLVGR		0	0	CID		16.04			0.28373	0.25	1	27		2	501.767	1002.53	5.02287	44.5151	3562	3562	MS2	4/78	cyto_07.RAW
	Low		DSVEQLVGR		0	0	CID		10.03			1.13215		2	27	20	2	501.767	1002.53	4.9011	44.4862	3558	3558	MS2	3/78	cyto_07.RAW
		Low	DSVEQLVGR	D7G380	1	1	CID			1.01724	1.95622			6	27	20	2	501.767	1002.53	4.9011	44.4862	3558	3558	MS2	7/16	cyto_07.RAW
QALPLAMAR	System.Drawing.Bitmap	16.02	0.255035
	A2	A3	Sequence	Protein Accessions	# Proteins	# Protein Groups	Activation Type	Modifications	IonScore	Probability	XCorr	Exp Value	Δ Score	Rank	Identity High	Homology Threshold	Charge	m/z [Da]	MH+ [Da]	ΔM [ppm]	RT [min]	First Scan	Last Scan	MS Order	Ions Matched	Spectrum File	Annotation
	Low		QALPLAmAR		0	0	CID	M7(Oxidation)	16.02			0.255035		2	27		2	493.775	986.543	-1.93076	51.2956	4485	4485	MS2	5/82	cyto_07.RAW
EEGYEGATGGNMGGGGGGGNDR	System.Drawing.Bitmap	16	0.22607	System.Drawing.Bitmap	37.4475	2.31709
	A2	A3	Sequence	Protein Accessions	# Proteins	# Protein Groups	Activation Type	Modifications	IonScore	Probability	XCorr	Exp Value	Δ Score	Rank	Identity High	Homology Threshold	Charge	m/z [Da]	MH+ [Da]	ΔM [ppm]	RT [min]	First Scan	Last Scan	MS Order	Ions Matched	Spectrum File	Annotation
	Low		EEGYEGATGGNmGGGGGGGNDR	D8LLY2	1	1	CID	M12(Oxidation)	16			0.22607	1	1	26		2	1007.89	2014.78	1.36676	27.8123	1523	1523	MS2	10/230	cyto_07.RAW
		Low	EEGYEGATGGNmGGGGGGGNDR	D8LLY2	1	1	CID	M12(Oxidation)		16.7292	2.31709		0.590517	1	26		2	1007.89	2014.78	1.36676	27.8123	1523	1523	MS2	13/42	cyto_07.RAW
		Low	EEGYEGATGGNmGGGGGGGNDR	D8LLY2	1	1	CID	M12(Oxidation)		37.4475	1.90295		0.5	1	26		2	1007.9	2014.78	2.15439	26.3245	1351	1351	MS2	15/42	cyto_07.RAW
SLFEEYTATR	System.Drawing.Bitmap	15.98	0.26118	System.Drawing.Bitmap	10.0453	2.41725
	A2	A3	Sequence	Protein Accessions	# Proteins	# Protein Groups	Activation Type	Modifications	IonScore	Probability	XCorr	Exp Value	Δ Score	Rank	Identity High	Homology Threshold	Charge	m/z [Da]	MH+ [Da]	ΔM [ppm]	RT [min]	First Scan	Last Scan	MS Order	Ions Matched	Spectrum File	Annotation
	Low		SLFEEYTATR		1	0	CID		15.98			0.26118	1	1	27	20	2	608.797	1216.59	1.13574	51.8933	4569	4569	MS2	6/88	cyto_07.RAW
		Low	SLFEEYTATR	D8LKW1	1	1	CID			10.0453	2.41725		0.053719	1	27	20	2	608.797	1216.59	1.13574	51.8933	4569	4569	MS2	11/18	cyto_07.RAW
FAEAEALAK	System.Drawing.Bitmap	15.91	0.174385	System.Drawing.Bitmap	20.9507	2.46652
	A2	A3	Sequence	Protein Accessions	# Proteins	# Protein Groups	Activation Type	Modifications	IonScore	Probability	XCorr	Exp Value	Δ Score	Rank	Identity High	Homology Threshold	Charge	m/z [Da]	MH+ [Da]	ΔM [ppm]	RT [min]	First Scan	Last Scan	MS Order	Ions Matched	Spectrum File	Annotation
	Low		FAEAEALAK		1	0	CID		15.91			0.174385	1	1	25	21	2	475.253	949.499	0.287353	38.0549	2733	2733	MS2	6/68	cyto_07.RAW
		Low	FAEAEALAK	D7G7Q2	1	1	CID			20.9507	2.46652		0.137652	1	25	21	2	475.253	949.499	0.287353	38.0549	2733	2733	MS2	12/16	cyto_07.RAW
EHGAGLTVGDR	System.Drawing.Bitmap	15.91	0.261577	System.Drawing.Bitmap	2.3648	2.2789
	A2	A3	Sequence	Protein Accessions	# Proteins	# Protein Groups	Activation Type	Modifications	IonScore	Probability	XCorr	Exp Value	Δ Score	Rank	Identity High	Homology Threshold	Charge	m/z [Da]	MH+ [Da]	ΔM [ppm]	RT [min]	First Scan	Last Scan	MS Order	Ions Matched	Spectrum File	Annotation
	Low		EHGAGLTVGDR		0	0	CID		15.91			0.261577	1	1	27	17	2	556.28	1111.55	2.52456	34.8298	2333	2333	MS2	6/98	cyto_07.RAW
		Low	EHGAGLTVGDR	D8LIJ6	1	1	CID			2.3648	2.2789		0.100877	1	27	17	2	556.28	1111.55	2.52456	34.8298	2333	2333	MS2	8/20	cyto_07.RAW
ELSDNVANAR	System.Drawing.Bitmap	15.88	0.254353	System.Drawing.Bitmap	4.07409	2.62906
	A2	A3	Sequence	Protein Accessions	# Proteins	# Protein Groups	Activation Type	Modifications	IonScore	Probability	XCorr	Exp Value	Δ Score	Rank	Identity High	Homology Threshold	Charge	m/z [Da]	MH+ [Da]	ΔM [ppm]	RT [min]	First Scan	Last Scan	MS Order	Ions Matched	Spectrum File	Annotation
	Low		ELSDNVANAR		0	0	CID		15.88			0.254353	0.375	1	26		2	544.767	1088.53	-6.05814	32.2579	2032	2032	MS2	10/88	cyto_07.RAW
		Low	ELSDNVANAR	D8LT81	1	1	CID			4.07409	2.62906			3	26		2	544.767	1088.53	-6.05814	32.2579	2032	2032	MS2	9/18	cyto_07.RAW
EMGVPLNWLR	System.Drawing.Bitmap	15.88	0.280175	System.Drawing.Bitmap	26.312	2.43833
	A2	A3	Sequence	Protein Accessions	# Proteins	# Protein Groups	Activation Type	Modifications	IonScore	Probability	XCorr	Exp Value	Δ Score	Rank	Identity High	Homology Threshold	Charge	m/z [Da]	MH+ [Da]	ΔM [ppm]	RT [min]	First Scan	Last Scan	MS Order	Ions Matched	Spectrum File	Annotation
	Low		EmGVPLNWLR		1	0	CID	M2(Oxidation)	15.88			0.280175	1	1	27	16	2	615.82	1230.63	2.69949	60.5085	5465	5465	MS2	6/78	cyto_07.RAW
	Low		EMGVPLNWLR		1	0	CID		10.53			0.69039	1	1	25	17	2	607.821	1214.63	-0.848402	66.4717	6105	6105	MS2	10/78	cyto_07.RAW
		Low	EMGVPLNWLR	D7FMY1	1	1	CID			26.312	2.43833		0.360656	1	25	17	2	607.821	1214.63	-0.848402	66.4717	6105	6105	MS2	12/18	cyto_07.RAW
		Low	EmGVPLNWLR	D7FMY1	1	1	CID	M2(Oxidation)		1	1.81293		0.171271	1	27	16	2	615.82	1230.63	2.69949	60.5085	5465	5465	MS2	8/18	cyto_07.RAW
TYDEWQGTYK	System.Drawing.Bitmap	15.87	0.24588	System.Drawing.Bitmap	27.0541	2.59022
	A2	A3	Sequence	Protein Accessions	# Proteins	# Protein Groups	Activation Type	Modifications	IonScore	Probability	XCorr	Exp Value	Δ Score	Rank	Identity High	Homology Threshold	Charge	m/z [Da]	MH+ [Da]	ΔM [ppm]	RT [min]	First Scan	Last Scan	MS Order	Ions Matched	Spectrum File	Annotation
	Low		TYDEWQGTYK	D7FQF5	1	1	CID		15.87			0.24588	1	1	26		2	645.785	1290.56	-0.160503	42.5177	3306	3306	MS2	9/94	cyto_07.RAW
		Low	TYDEWQGTYK	D7FQF5	1	1	CID			27.0541	2.59022		0.409266	1	26		2	645.785	1290.56	-0.160503	42.5177	3306	3306	MS2	11/18	cyto_07.RAW
SFDSLMVDTLMSEMGK	System.Drawing.Bitmap	15.87	0.348115	System.Drawing.Bitmap	18.9948	2.38732
	A2	A3	Sequence	Protein Accessions	# Proteins	# Protein Groups	Activation Type	Modifications	IonScore	Probability	XCorr	Exp Value	Δ Score	Rank	Identity High	Homology Threshold	Charge	m/z [Da]	MH+ [Da]	ΔM [ppm]	RT [min]	First Scan	Last Scan	MS Order	Ions Matched	Spectrum File	Annotation
	Low		SFDSLMVDTLmSEMGK		1	0	CID	M11(Oxidation)	15.87			0.348115		2	28		2	903.902	1806.8	0.810594	68.7951	6333	6333	MS2	8/144	cyto_07.RAW
	Low		SFDSLmVDTLmSEmGK		1	0	CID	M6(Oxidation), M11(Oxidation), M14(Oxidation)	11.25			0.738646	1	1	26		2	919.898	1838.79	1.94581	53.5261	4773	4773	MS2	17/144	cyto_07.RAW
		Low	SFDSLMVDTLMSEmGK	D7G8E2	1	1	CID	M14(Oxidation)		11.0858	2.38732			3	28		2	903.902	1806.8	0.810594	68.7951	6333	6333	MS2	8/30	cyto_07.RAW
		Low	SFDSLmVDTLMSEmGK	D7G8E2	1	1	CID	M6(Oxidation), M14(Oxidation)		18.9948	1.84219			2	27	20	2	911.899	1822.79	0.378653	64.8701	5948	5948	MS2	10/30	cyto_07.RAW
		Low	SFDSLmVDTLmSEmGK	D7G8E2	1	1	CID	M6(Oxidation), M11(Oxidation), M14(Oxidation)		2.76889	1.73729		0.172414	1	26		2	919.898	1838.79	1.94581	53.5261	4773	4773	MS2	10/30	cyto_07.RAW
IMFVGMGISGGEEGAR	System.Drawing.Bitmap	15.86	0.297034	System.Drawing.Bitmap	12.7526	2.42077
	A2	A3	Sequence	Protein Accessions	# Proteins	# Protein Groups	Activation Type	Modifications	IonScore	Probability	XCorr	Exp Value	Δ Score	Rank	Identity High	Homology Threshold	Charge	m/z [Da]	MH+ [Da]	ΔM [ppm]	RT [min]	First Scan	Last Scan	MS Order	Ions Matched	Spectrum File	Annotation
	Low		ImFVGMGISGGEEGAR		1	0	CID	M2(Oxidation)	15.86			0.297034		2	27	20	2	813.886	1626.77	2.30524	53.4062	4755	4755	MS2	15/128	cyto_07.RAW
		Low	ImFVGMGISGGEEGAR	D7FLC9	1	1	CID	M2(Oxidation)		12.7526	2.42077			2	27	20	2	813.886	1626.77	2.30524	53.4062	4755	4755	MS2	10/30	cyto_07.RAW
		Low	IMFVGMGISGGEEGAR	D7FLC9	1	1	CID			1	1.60893			5	27	14	2	805.887	1610.77	0.459584	49.3281	4215	4215	MS2	4/30	cyto_07.RAW
LIESMAPGIISR	System.Drawing.Bitmap	15.82	0.168873
	A2	A3	Sequence	Protein Accessions	# Proteins	# Protein Groups	Activation Type	Modifications	IonScore	Probability	XCorr	Exp Value	Δ Score	Rank	Identity High	Homology Threshold	Charge	m/z [Da]	MH+ [Da]	ΔM [ppm]	RT [min]	First Scan	Last Scan	MS Order	Ions Matched	Spectrum File	Annotation
	Low		LIESmAPGIISR	D1J797	2	1	CID	M5(Oxidation)	15.82			0.168873	1	1	25	16	2	651.859	1302.71	0.92896	49.3537	4219	4219	MS2	6/104	cyto_07.RAW
QEKMLR	System.Drawing.Bitmap	15.74	0.316023	System.Drawing.Bitmap	8.28306	1.89271
	A2	A3	Sequence	Protein Accessions	# Proteins	# Protein Groups	Activation Type	Modifications	IonScore	Probability	XCorr	Exp Value	Δ Score	Rank	Identity High	Homology Threshold	Charge	m/z [Da]	MH+ [Da]	ΔM [ppm]	RT [min]	First Scan	Last Scan	MS Order	Ions Matched	Spectrum File	Annotation
	Low		QEKmLR		0	0	CID	M4(Oxidation)	15.74			0.316023	0.1875	1	27		2	410.719	820.431	-3.91654	25.72	1288	1288	MS2	4/50	cyto_07.RAW
		Low	QEKmLR	D8LHP2	1	1	CID	M4(Oxidation)		8.28306	1.89271		0.169312	1	27		2	410.719	820.431	-3.91654	25.72	1288	1288	MS2	9/10	cyto_07.RAW
		Low	QEKmLR	D8LHP2	1	1	CID	M4(Oxidation)		1	1.63219		0.116564	1			2	410.719	820.432	-3.61896	22.553	1001	1001	MS2	7/10	cyto_07.RAW
AENLEAAQAQLK	System.Drawing.Bitmap	15.74	0.185347
	A2	A3	Sequence	Protein Accessions	# Proteins	# Protein Groups	Activation Type	Modifications	IonScore	Probability	XCorr	Exp Value	Δ Score	Rank	Identity High	Homology Threshold	Charge	m/z [Da]	MH+ [Da]	ΔM [ppm]	RT [min]	First Scan	Last Scan	MS Order	Ions Matched	Spectrum File	Annotation
	Low		AENLEAAQAQLK	D7FNZ9	1	1	CID		15.74			0.185347	1	1	25		2	643.341	1285.67	0.101881	42.7507	3338	3338	MS2	9/112	cyto_07.RAW
DVNGDDNGLGVR	System.Drawing.Bitmap	15.72	0.275954	System.Drawing.Bitmap	12.002	2.4099
	A2	A3	Sequence	Protein Accessions	# Proteins	# Protein Groups	Activation Type	Modifications	IonScore	Probability	XCorr	Exp Value	Δ Score	Rank	Identity High	Homology Threshold	Charge	m/z [Da]	MH+ [Da]	ΔM [ppm]	RT [min]	First Scan	Last Scan	MS Order	Ions Matched	Spectrum File	Annotation
	Low		DVNGDDNGLGVR	D8LJ98	1	1	CID		15.72			0.275954	1	1	27	19	2	615.789	1230.57	-0.215339	35.2099	2375	2375	MS2	7/116	cyto_07.RAW
		Low	DVNGDDNGLGVR	D8LJ98	1	1	CID			12.002	2.4099		0.0414938	1	27	19	2	615.789	1230.57	-0.215339	35.2099	2375	2375	MS2	11/22	cyto_07.RAW
		Low	DVNGDDNGLGVR	D8LJ98	1	1	CID			7.02291	2.36107			3			2	615.789	1230.57	0.082255	35.794	2447	2447	MS2	12/22	cyto_07.RAW
QKEEEEAER	System.Drawing.Bitmap	15.69	0.326426
	A2	A3	Sequence	Protein Accessions	# Proteins	# Protein Groups	Activation Type	Modifications	IonScore	Probability	XCorr	Exp Value	Δ Score	Rank	Identity High	Homology Threshold	Charge	m/z [Da]	MH+ [Da]	ΔM [ppm]	RT [min]	First Scan	Last Scan	MS Order	Ions Matched	Spectrum File	Annotation
	Low		QKEEEEAER	D7FZD0	1	1	CID		15.69			0.326426	1	1	27	22	2	574.264	1147.52	-0.851623	19.6976	814	814	MS2	3/90	cyto_07.RAW
VMTVDQVPTVK	System.Drawing.Bitmap	15.67	0.21275
	A2	A3	Sequence	Protein Accessions	# Proteins	# Protein Groups	Activation Type	Modifications	IonScore	Probability	XCorr	Exp Value	Δ Score	Rank	Identity High	Homology Threshold	Charge	m/z [Da]	MH+ [Da]	ΔM [ppm]	RT [min]	First Scan	Last Scan	MS Order	Ions Matched	Spectrum File	Annotation
	Low		VmTVDQVPTVK	D7G2B6	1	1	CID	M2(Oxidation)	15.67			0.21275	0.25	1	25		2	616.831	1232.66	0.0981192	38.7929	2824	2824	MS2	7/102	cyto_07.RAW
SIGLPEEK	System.Drawing.Bitmap	15.65	0.182421	System.Drawing.Bitmap	1	2.30092
	A2	A3	Sequence	Protein Accessions	# Proteins	# Protein Groups	Activation Type	Modifications	IonScore	Probability	XCorr	Exp Value	Δ Score	Rank	Identity High	Homology Threshold	Charge	m/z [Da]	MH+ [Da]	ΔM [ppm]	RT [min]	First Scan	Last Scan	MS Order	Ions Matched	Spectrum File	Annotation
	Low		SIGLPEEK	D7FQF5	1	1	CID		15.65			0.182421	1	1	25	21	2	436.74	872.473	0.113979	38.5619	2792	2792	MS2	5/68	cyto_07.RAW
		Low	SIGLPEEK	D7FQF5	1	1	CID			1	2.30092		0.326087	1	25	21	2	436.74	872.473	0.113979	38.5619	2792	2792	MS2	10/14	cyto_07.RAW
YVTTGEMPANK	System.Drawing.Bitmap	15.65	0.303581
	A2	A3	Sequence	Protein Accessions	# Proteins	# Protein Groups	Activation Type	Modifications	IonScore	Probability	XCorr	Exp Value	Δ Score	Rank	Identity High	Homology Threshold	Charge	m/z [Da]	MH+ [Da]	ΔM [ppm]	RT [min]	First Scan	Last Scan	MS Order	Ions Matched	Spectrum File	Annotation
	Low		YVTTGEmPANK		0	0	CID	M7(Oxidation)	15.65			0.303581	1	1	27	19	2	613.79	1226.57	0.974713	25.7536	1292	1292	MS2	8/88	cyto_07.RAW
DGDVVQALR	System.Drawing.Bitmap	15.62	0.186427
	A2	A3	Sequence	Protein Accessions	# Proteins	# Protein Groups	Activation Type	Modifications	IonScore	Probability	XCorr	Exp Value	Δ Score	Rank	Identity High	Homology Threshold	Charge	m/z [Da]	MH+ [Da]	ΔM [ppm]	RT [min]	First Scan	Last Scan	MS Order	Ions Matched	Spectrum File	Annotation
	Low		DGDVVQALR		0	0	CID		15.62			0.186427		2	25		2	486.759	972.511	0.346286	33.0296	2125	2125	MS2	4/74	cyto_07.RAW
DAMNTLAADKPQAAGVAK	System.Drawing.Bitmap	15.59	0.220846	System.Drawing.Bitmap	9.23521	1.94577
	A2	A3	Sequence	Protein Accessions	# Proteins	# Protein Groups	Activation Type	Modifications	IonScore	Probability	XCorr	Exp Value	Δ Score	Rank	Identity High	Homology Threshold	Charge	m/z [Da]	MH+ [Da]	ΔM [ppm]	RT [min]	First Scan	Last Scan	MS Order	Ions Matched	Spectrum File	Annotation
	Low		DAMNTLAADKPQAAGVAK		1	0	CID		15.59			0.220846	1	1	26	15	3	591.305	1771.9	-0.533799	40.9392	3101	3101	MS2	6/180	cyto_07.RAW
		Low	DAMNTLAADKPQAAGVAK	D8LUC2	1	1	CID			9.23521	1.94577		0.0461538	1	26	15	3	591.305	1771.9	-0.533799	40.9392	3101	3101	MS2	17/68	cyto_07.RAW
AIQDNDLSSQGMGFGGEK	System.Drawing.Bitmap	15.57	0.323092
	A2	A3	Sequence	Protein Accessions	# Proteins	# Protein Groups	Activation Type	Modifications	IonScore	Probability	XCorr	Exp Value	Δ Score	Rank	Identity High	Homology Threshold	Charge	m/z [Da]	MH+ [Da]	ΔM [ppm]	RT [min]	First Scan	Last Scan	MS Order	Ions Matched	Spectrum File	Annotation
	Low		AIQDNDLSSQGmGFGGEK		0	0	CID	M12(Oxidation)	15.57			0.323092	1	1	27		2	935.417	1869.83	-0.59802	41.9722	3229	3229	MS2	5/192	cyto_07.RAW
TGDSIGGVVECVAR	System.Drawing.Bitmap	15.56	0.280751
	A2	A3	Sequence	Protein Accessions	# Proteins	# Protein Groups	Activation Type	Modifications	IonScore	Probability	XCorr	Exp Value	Δ Score	Rank	Identity High	Homology Threshold	Charge	m/z [Da]	MH+ [Da]	ΔM [ppm]	RT [min]	First Scan	Last Scan	MS Order	Ions Matched	Spectrum File	Annotation
	Low		TGDSIGGVVEcVAR		0	0	CID	C11(Carbamidomethyl)	15.56			0.280751	1	1	27	21	2	710.35	1419.69	1.64043	50.8144	4420	4420	MS2	7/122	cyto_07.RAW
AKAPIHNSAPTFEEQGK	System.Drawing.Bitmap	15.55	0.228462	System.Drawing.Bitmap	1	1.27738
	A2	A3	Sequence	Protein Accessions	# Proteins	# Protein Groups	Activation Type	Modifications	IonScore	Probability	XCorr	Exp Value	Δ Score	Rank	Identity High	Homology Threshold	Charge	m/z [Da]	MH+ [Da]	ΔM [ppm]	RT [min]	First Scan	Last Scan	MS Order	Ions Matched	Spectrum File	Annotation
	Low		AKAPIHNSAPTFEEQGK		1	0	CID		15.55			0.228462	1	1	26		2	912.966	1824.92	0.348971	33.6049	2197	2197	MS2	8/170	cyto_07.RAW
		Low	AKAPIHNSAPTFEEQGK	D7FXG1	1	1	CID			1	1.27738			5			4	456.986	1824.92	-0.0671091	32.0898	2014	2014	MS2	19/96	cyto_07.RAW
MMGPGVAAGR	System.Drawing.Bitmap	15.54	0.231781	System.Drawing.Bitmap	14.4208	2.21274
	A2	A3	Sequence	Protein Accessions	# Proteins	# Protein Groups	Activation Type	Modifications	IonScore	Probability	XCorr	Exp Value	Δ Score	Rank	Identity High	Homology Threshold	Charge	m/z [Da]	MH+ [Da]	ΔM [ppm]	RT [min]	First Scan	Last Scan	MS Order	Ions Matched	Spectrum File	Annotation
	Low		mmGPGVAAGR		0	0	CID	M1(Oxidation), M2(Oxidation)	15.54			0.231781	0.3125	1	26		2	489.727	978.446	-3.55435	24.4919	1164	1164	MS2	5/74	cyto_07.RAW
		Low	mmGPGVAAGR	D7G6S0	1	1	CID	M1(Oxidation), M2(Oxidation)		14.4208	2.21274		0.104072	1	26		2	489.727	978.446	-3.55435	24.4919	1164	1164	MS2	8/18	cyto_07.RAW
LPWLDSTMPR	System.Drawing.Bitmap	15.53	0.21972	System.Drawing.Bitmap	54.7325	2.16081
	A2	A3	Sequence	Protein Accessions	# Proteins	# Protein Groups	Activation Type	Modifications	IonScore	Probability	XCorr	Exp Value	Δ Score	Rank	Identity High	Homology Threshold	Charge	m/z [Da]	MH+ [Da]	ΔM [ppm]	RT [min]	First Scan	Last Scan	MS Order	Ions Matched	Spectrum File	Annotation
	Low		LPWLDSTMPR		1	0	CID		15.53			0.21972	1	1	25	16	2	608.313	1215.62	0.456726	60.4947	5463	5463	MS2	7/76	cyto_07.RAW
		Low	LPWLDSTmPR	D7G5I9	1	1	CID	M8(Oxidation)		16.5131	2.16081		0.194444	1			2	616.311	1231.62	1.11053	54.9497	4911	4911	MS2	8/18	cyto_07.RAW
		Low	LPWLDSTMPR	D7G5I9	1	1	CID			54.7325	2.15782		0.407407	1	25	16	2	608.313	1215.62	0.456726	60.4947	5463	5463	MS2	10/18	cyto_07.RAW
EAIMSGLLSTLGMK	System.Drawing.Bitmap	15.52	0.214616	System.Drawing.Bitmap	8.73429	2.64586
	A2	A3	Sequence	Protein Accessions	# Proteins	# Protein Groups	Activation Type	Modifications	IonScore	Probability	XCorr	Exp Value	Δ Score	Rank	Identity High	Homology Threshold	Charge	m/z [Da]	MH+ [Da]	ΔM [ppm]	RT [min]	First Scan	Last Scan	MS Order	Ions Matched	Spectrum File	Annotation
	Low		EAIMSGLLSTLGmK		1	0	CID	M13(Oxidation)	15.52			0.214616	1	1	25		2	733.885	1466.76	1.94192	67.5206	6203	6203	MS2	9/122	cyto_07.RAW
		Low	EAIMSGLLSTLGmK	D8LRP8	1	1	CID	M13(Oxidation)		8.73429	2.64586		0.203774	1	25		2	733.885	1466.76	1.94192	67.5206	6203	6203	MS2	10/26	cyto_07.RAW
		Low	EAImSGLLStLGmK	D8LRP8	1	1	CID	M4(Oxidation), T10(Phospho), M13(Oxidation)		1	1.0207			4			2	781.867	1562.73	4.51546	26.8674	1414	1414	MS2	4/38	cyto_07.RAW
ITTQIR	System.Drawing.Bitmap	15.5	0.449532	System.Drawing.Bitmap	8.04035	1.36204
	A2	A3	Sequence	Protein Accessions	# Proteins	# Protein Groups	Activation Type	Modifications	IonScore	Probability	XCorr	Exp Value	Δ Score	Rank	Identity High	Homology Threshold	Charge	m/z [Da]	MH+ [Da]	ΔM [ppm]	RT [min]	First Scan	Last Scan	MS Order	Ions Matched	Spectrum File	Annotation
	Low		ITtQIR		0	0	CID	T3(Phospho)	15.5			0.449532	0.125	1	29		2	406.21	811.413	7.10025	31.7098	1964	1964	MS2	6/46	cyto_07.RAW
		Low	ITtQIR	D8LT18	1	1	CID	T3(Phospho)		8.04035	1.36204			8	29		2	406.21	811.413	7.10025	31.7098	1964	1964	MS2	6/14	cyto_07.RAW
		Low	ITtQIR	D8LT18	1	1	CID	T3(Phospho)		3.14076	1.29463			5	28	23	2	406.21	811.413	6.72415	34.7172	2320	2320	MS2	6/14	cyto_07.RAW
AVQEAGLVPIVEPEILMDGDHNMATTAAVQEK	System.Drawing.Bitmap	15.49	0.186442	System.Drawing.Bitmap	70.7696	2.94087
	A2	A3	Sequence	Protein Accessions	# Proteins	# Protein Groups	Activation Type	Modifications	IonScore	Probability	XCorr	Exp Value	Δ Score	Rank	Identity High	Homology Threshold	Charge	m/z [Da]	MH+ [Da]	ΔM [ppm]	RT [min]	First Scan	Last Scan	MS Order	Ions Matched	Spectrum File	Annotation
	Low		AVQEAGLVPIVEPEILmDGDHNMATTAAVQEK	D7FNZ9	1	1	CID	M17(Oxidation)	15.49			0.186442		2	25	17	3	1131.56	3392.68	2.49904	65.8254	6042	6042	MS2	9/360	cyto_07.RAW
		Low	AVQEAGLVPIVEPEILMDGDHNmATTAAVQEK	D7FNZ9	1	1	CID	M23(Oxidation)		34.2682	2.94087			2	25	17	3	1131.56	3392.68	2.49904	65.8254	6042	6042	MS2	16/124	cyto_07.RAW
		Low	AVQEAGLVPIVEPEILmDGDHNmATTAAVQEK	D7FNZ9	1	1	CID	M17(Oxidation), M23(Oxidation)		70.7696	2.90994		0.690722	1	24	19	3	1136.9	3408.68	2.83313	61.9746	5632	5632	MS2	21/124	cyto_07.RAW
DQVGGNVISK	System.Drawing.Bitmap	15.49	0.211866
	A2	A3	Sequence	Protein Accessions	# Proteins	# Protein Groups	Activation Type	Modifications	IonScore	Probability	XCorr	Exp Value	Δ Score	Rank	Identity High	Homology Threshold	Charge	m/z [Da]	MH+ [Da]	ΔM [ppm]	RT [min]	First Scan	Last Scan	MS Order	Ions Matched	Spectrum File	Annotation
	Low		DQVGGNVISK	D7FU83	1	1	CID		15.49			0.211866	0.266667	1	25		2	508.772	1016.54	0.125666	31.2105	1902	1902	MS2	6/104	cyto_07.RAW
GWGLDTASLNNALNEAR	System.Drawing.Bitmap	15.48	0.266151	System.Drawing.Bitmap	16.247	2.55181
	A2	A3	Sequence	Protein Accessions	# Proteins	# Protein Groups	Activation Type	Modifications	IonScore	Probability	XCorr	Exp Value	Δ Score	Rank	Identity High	Homology Threshold	Charge	m/z [Da]	MH+ [Da]	ΔM [ppm]	RT [min]	First Scan	Last Scan	MS Order	Ions Matched	Spectrum File	Annotation
	Low		GWGLDTASLNNALNEAR		1	0	CID		15.48			0.266151	1	1	26	16	2	901.447	1801.89	2.24605	64.3376	5894	5894	MS2	11/162	cyto_07.RAW
		Low	GWGLDTASLNNALNEAR	D7G750	1	1	CID			16.247	2.55181		0.309804	1	26	16	2	901.447	1801.89	2.24605	64.3376	5894	5894	MS2	13/32	cyto_07.RAW
AGGGKEIGAAR	System.Drawing.Bitmap	15.48	0.288802
	A2	A3	Sequence	Protein Accessions	# Proteins	# Protein Groups	Activation Type	Modifications	IonScore	Probability	XCorr	Exp Value	Δ Score	Rank	Identity High	Homology Threshold	Charge	m/z [Da]	MH+ [Da]	ΔM [ppm]	RT [min]	First Scan	Last Scan	MS Order	Ions Matched	Spectrum File	Annotation
	Low		AGGGKEIGAAR		0	0	CID		15.48			0.288802		3	27		2	493.775	986.543	5.55498	51.2956	4485	4485	MS2	4/92	cyto_07.RAW
YLDDDTIYHLNPSGR	System.Drawing.Bitmap	15.47	0.292306	System.Drawing.Bitmap	33.9918	2.6034
	A2	A3	Sequence	Protein Accessions	# Proteins	# Protein Groups	Activation Type	Modifications	IonScore	Probability	XCorr	Exp Value	Δ Score	Rank	Identity High	Homology Threshold	Charge	m/z [Da]	MH+ [Da]	ΔM [ppm]	RT [min]	First Scan	Last Scan	MS Order	Ions Matched	Spectrum File	Annotation
	Low		YLDDDTIYHLNPSGR		1	0	CID		15.47			0.292306	1	1	27	18	3	593.618	1778.84	2.0556	51.7879	4555	4555	MS2	11/140	cyto_07.RAW
		Low	YLDDDTIYHLNPSGR	D7FN56	1	1	CID			33.9918	2.6034		0.307692	1	27	17	2	889.923	1778.84	2.1661	51.9753	4579	4579	MS2	12/28	cyto_07.RAW
		Low	YLDDDTIYHLNPSGR	D7FN56	1	1	CID			22.9446	2.15811		0.226852	1	27	18	3	593.618	1778.84	2.0556	51.7879	4555	4555	MS2	12/56	cyto_07.RAW
LWDLDTNR	System.Drawing.Bitmap	15.47	0.269602	System.Drawing.Bitmap	4.91728	2.01487
	A2	A3	Sequence	Protein Accessions	# Proteins	# Protein Groups	Activation Type	Modifications	IonScore	Probability	XCorr	Exp Value	Δ Score	Rank	Identity High	Homology Threshold	Charge	m/z [Da]	MH+ [Da]	ΔM [ppm]	RT [min]	First Scan	Last Scan	MS Order	Ions Matched	Spectrum File	Annotation
	Low		LWDLDTNR		1	0	CID		15.47			0.269602	1	1	26	20	2	516.759	1032.51	-0.728192	51.2642	4480	4480	MS2	6/64	cyto_07.RAW
		Low	LWDLDTNR	D7G618	1	1	CID			4.91728	2.01487		0.114428	1	27	16	2	516.76	1032.51	1.63634	50.8967	4432	4432	MS2	10/14	cyto_07.RAW
		Low	LWDLDTNR	D7G618	1	1	CID			1.49221	1.65659			2	26	20	2	516.759	1032.51	-0.728192	51.2642	4480	4480	MS2	10/14	cyto_07.RAW
ADNLPMVVIADMTSNSAIK	System.Drawing.Bitmap	15.44	0.251468	System.Drawing.Bitmap	2.17707	2.71733
	A2	A3	Sequence	Protein Accessions	# Proteins	# Protein Groups	Activation Type	Modifications	IonScore	Probability	XCorr	Exp Value	Δ Score	Rank	Identity High	Homology Threshold	Charge	m/z [Da]	MH+ [Da]	ΔM [ppm]	RT [min]	First Scan	Last Scan	MS Order	Ions Matched	Spectrum File	Annotation
	Low		ADNLPMVVIADmTSNSAIK	D7FM90	1	1	CID	M12(Oxidation)	15.44			0.251468	1	1	26	14	2	1003.51	2006	4.71032	62.2981	5675	5675	MS2	16/204	cyto_07.RAW
		Low	ADNLPmVVIADMTSNSAIK	D7FM90	1	1	CID	M6(Oxidation)		1	2.71733		0.349265	1			3	669.336	2005.99	0.200532	69.3094	6375	6375	MS2	16/72	cyto_07.RAW
		Low	ADNLPMVVIADMTSNSAIK	D7FM90	1	1	CID			2.17707	2.39015		0.1841	1			3	664.005	1990	0.621948	73.9693	6747	6747	MS2	15/72	cyto_07.RAW
		Low	ADNLPMVVIADmTSNSAIK	D7FM90	1	1	CID	M12(Oxidation)		1	1.77489			2			3	669.336	2005.99	0.200532	69.3094	6375	6375	MS2	12/72	cyto_07.RAW
		Low	ADNLPMVVIADmTSNSAIK	D7FM90	1	1	CID	M12(Oxidation)		1	1.65114			6			2	1003.5	2005.99	-0.279587	68.6469	6316	6316	MS2	5/36	cyto_07.RAW
EGNDLYMEMK	System.Drawing.Bitmap	15.43	0.244887	System.Drawing.Bitmap	36.242	2.51247
	A2	A3	Sequence	Protein Accessions	# Proteins	# Protein Groups	Activation Type	Modifications	IonScore	Probability	XCorr	Exp Value	Δ Score	Rank	Identity High	Homology Threshold	Charge	m/z [Da]	MH+ [Da]	ΔM [ppm]	RT [min]	First Scan	Last Scan	MS Order	Ions Matched	Spectrum File	Annotation
	Low		EGNDLYmEMK	D1J7B4	2	1	CID	M7(Oxidation)	15.43			0.244887	1	1	26	16	2	623.26	1245.51	0.649558	43.7661	3467	3467	MS2	6/100	cyto_07.RAW
		Low	EGNDLYMEmK	D1GJK2;D1J7B4	2	2	CID	M9(Oxidation)		36.242	2.51247		0.195219	1	26	16	2	623.26	1245.51	-0.134506	36.4647	2525	2525	MS2	10/18	cyto_07.RAW
		Low	EGNDLYMEMK	D1GJK2;D1J7B4	2	2	CID			30.0141	2.34922		0.0255319	1	26	22	2	615.263	1229.52	0.890695	46.3597	3812	3812	MS2	9/18	cyto_07.RAW
		Low	EGNDLYMEMK	D1GJK2;D1J7B4	2	2	CID			2.92959	2.30666			4			2	615.263	1229.52	1.28783	49.6625	4261	4261	MS2	9/18	cyto_07.RAW
		Low	EGNDLYmEmK	D1GJK2;D1J7B4	2	2	CID	M7(Oxidation), M9(Oxidation)		1	2.20664			2			2	631.258	1261.51	0.608066	38.361	2769	2769	MS2	5/18	cyto_07.RAW
		Low	EGNDLYmEMK	D1GJK2;D1J7B4	2	2	CID	M7(Oxidation)		20.7263	2.02192		0.0990099	1	26	14	2	623.26	1245.51	-0.232514	40.6914	3069	3069	MS2	9/18	cyto_07.RAW
		Low	EGNDLYmEMK	D1GJK2;D1J7B4	2	2	CID	M7(Oxidation)		12.2677	2.02146			2	26	16	2	623.26	1245.51	-0.134506	36.4647	2525	2525	MS2	7/18	cyto_07.RAW
		Low	EGNDLYmEmK	D1GJK2;D1J7B4	2	2	CID	M7(Oxidation), M9(Oxidation)		23.4426	1.95185		0.302564	1	25		2	631.257	1261.51	-0.359588	30.3859	1819	1819	MS2	10/18	cyto_07.RAW
		Low	EGNDLYmEMK	D1GJK2;D1J7B4	2	2	CID	M7(Oxidation)		9.39755	1.89991			5	26	16	2	623.26	1245.51	0.649558	43.7661	3467	3467	MS2	6/18	cyto_07.RAW
		Low	EGNDLYmEmK	D1GJK2;D1J7B4	2	2	CID	M7(Oxidation), M9(Oxidation)		1	1.86152			4			2	631.258	1261.51	0.414535	42.4726	3299	3299	MS2	5/18	cyto_07.RAW
		Low	EGNDLYMEmK	D1GJK2;D1J7B4	2	2	CID	M9(Oxidation)		2.52763	1.81875			2	26	14	2	623.26	1245.51	-0.232514	40.6914	3069	3069	MS2	7/18	cyto_07.RAW
KIMFVGMGISGGEEGAR	System.Drawing.Bitmap	15.41	0.280546	System.Drawing.Bitmap	13.6484	2.6055
	A2	A3	Sequence	Protein Accessions	# Proteins	# Protein Groups	Activation Type	Modifications	IonScore	Probability	XCorr	Exp Value	Δ Score	Rank	Identity High	Homology Threshold	Charge	m/z [Da]	MH+ [Da]	ΔM [ppm]	RT [min]	First Scan	Last Scan	MS Order	Ions Matched	Spectrum File	Annotation
	Low		KIMFVGmGISGGEEGAR		1	0	CID	M7(Oxidation)	15.41			0.280546	1	1	26		2	877.933	1754.86	1.51132	47.5397	3969	3969	MS2	8/168	cyto_07.RAW
	Low		KImFVGMGISGGEEGAR		1	0	CID	M3(Oxidation)	10.41			0.923562	1	1	27	23	2	877.932	1754.86	-0.0885879	50.7418	4409	4409	MS2	6/168	cyto_07.RAW
	Low		KIMFVGmGISGGEEGAR		1	0	CID	M7(Oxidation)	10.18			0.973792	1	2	27	23	2	877.932	1754.86	-0.0885879	50.7418	4409	4409	MS2	12/168	cyto_07.RAW
		Low	KIMFVGmGISGGEEGAR	D7FLC9	1	1	CID	M7(Oxidation)		13.6484	2.6055		0.145594	1	26		2	877.933	1754.86	1.51132	47.5397	3969	3969	MS2	11/32	cyto_07.RAW
		Low	KImFVGMGISGGEEGAR	D7FLC9	1	1	CID	M3(Oxidation)		1	2.23331			2	26		2	877.933	1754.86	1.51132	47.5397	3969	3969	MS2	6/32	cyto_07.RAW
		Low	KIMFVGmGISGGEEGAR	D7FLC9	1	1	CID	M7(Oxidation)		2.4691	2.23278			2	27	23	2	877.932	1754.86	-0.0885879	50.7418	4409	4409	MS2	6/32	cyto_07.RAW
LGGDDFDKK	System.Drawing.Bitmap	15.37	0.226514	System.Drawing.Bitmap	6.68017	2.45294
	A2	A3	Sequence	Protein Accessions	# Proteins	# Protein Groups	Activation Type	Modifications	IonScore	Probability	XCorr	Exp Value	Δ Score	Rank	Identity High	Homology Threshold	Charge	m/z [Da]	MH+ [Da]	ΔM [ppm]	RT [min]	First Scan	Last Scan	MS Order	Ions Matched	Spectrum File	Annotation
	Low		LGGDDFDKK		2	0	CID		15.37			0.226514	1	1	25		2	497.745	994.483	-0.741424	28.6009	1614	1614	MS2	6/72	cyto_07.RAW
		Low	LGGDDFDKK	D1J774	2	1	CID			6.68017	2.45294		0.126531	1	25		2	497.745	994.483	-0.741424	28.6009	1614	1614	MS2	10/16	cyto_07.RAW
		Low	LGGDDFDKK	D1J774	2	1	CID			1	1.70943			3			2	497.746	994.484	0.363303	39.3814	2905	2905	MS2	3/16	cyto_07.RAW
EVLDYVCTDAAGPSESVGK	System.Drawing.Bitmap	15.37	0.339771
	A2	A3	Sequence	Protein Accessions	# Proteins	# Protein Groups	Activation Type	Modifications	IonScore	Probability	XCorr	Exp Value	Δ Score	Rank	Identity High	Homology Threshold	Charge	m/z [Da]	MH+ [Da]	ΔM [ppm]	RT [min]	First Scan	Last Scan	MS Order	Ions Matched	Spectrum File	Annotation
	Low		EVLDYVcTDAAGPSESVGK		0	0	CID	C7(Carbamidomethyl)	15.37			0.339771	1	1	27		2	998.965	1996.92	2.57365	51.4908	4513	4513	MS2	19/174	cyto_07.RAW
ADYTNVPTVVFSHPPMATCGLTEPDAR	System.Drawing.Bitmap	15.35	0.326752	System.Drawing.Bitmap	37.1218	2.90785
	A2	A3	Sequence	Protein Accessions	# Proteins	# Protein Groups	Activation Type	Modifications	IonScore	Probability	XCorr	Exp Value	Δ Score	Rank	Identity High	Homology Threshold	Charge	m/z [Da]	MH+ [Da]	ΔM [ppm]	RT [min]	First Scan	Last Scan	MS Order	Ions Matched	Spectrum File	Annotation
	Low		ADYTNVPTVVFSHPPmATcGLTEPDAR	D8LHC1	1	1	CID	M16(Oxidation), C19(Carbamidomethyl)	15.35			0.326752	1	1	27	15	3	988.131	2962.38	2.83199	58.1953	5219	5219	MS2	16/298	cyto_07.RAW
	Low		ADYTNVPTVVFSHPPMATcGLTEPDAR	D8LHC1	1	1	CID	C19(Carbamidomethyl)	11.65			0.690751	1	1	27		3	982.802	2946.39	4.80883	61.4787	5579	5579	MS2	12/298	cyto_07.RAW
		Low	ADYTNVPTVVFSHPPMATcGLTEPDAR	D8LHC1	1	1	CID	C19(Carbamidomethyl)		20.6249	2.90785		0.457045	1	27		3	982.802	2946.39	4.80883	61.4787	5579	5579	MS2	17/104	cyto_07.RAW
		Low	ADYTNVPTVVFSHPPmATcGLTEPDAR	D8LHC1	1	1	CID	M16(Oxidation), C19(Carbamidomethyl)		37.1218	2.7591		0.75	1	27	15	3	988.131	2962.38	2.83199	58.1953	5219	5219	MS2	19/104	cyto_07.RAW
EIDIAEHEMPGLMSCR	System.Drawing.Bitmap	15.28	0.39877	System.Drawing.Bitmap	23.1873	2.64009
	A2	A3	Sequence	Protein Accessions	# Proteins	# Protein Groups	Activation Type	Modifications	IonScore	Probability	XCorr	Exp Value	Δ Score	Rank	Identity High	Homology Threshold	Charge	m/z [Da]	MH+ [Da]	ΔM [ppm]	RT [min]	First Scan	Last Scan	MS Order	Ions Matched	Spectrum File	Annotation
	Low		EIDIAEHEmPGLMScR		1	0	CID	M9(Oxidation), C15(Carbamidomethyl)	15.28			0.39877		2	28		2	952.422	1903.84	1.26875	50.7728	4414	4414	MS2	9/146	cyto_07.RAW
	Low		EIDIAEHEmPGLmScR		1	0	CID	M9(Oxidation), M13(Oxidation), C15(Carbamidomethyl)	14.29			0.474799	1	1	28		2	960.421	1919.83	2.19009	42.4405	3294	3294	MS2	13/146	cyto_07.RAW
		Low	EIDIAEHEmPGLmScR	D7G8Q4	1	1	CID	M9(Oxidation), M13(Oxidation), C15(Carbamidomethyl)		1	2.64009		0.212121	1			3	640.615	1919.83	-0.0105576	42.5233	3307	3307	MS2	12/60	cyto_07.RAW
		Low	EIDIAEHEmPGLMScR	D7G8Q4	1	1	CID	M9(Oxidation), C15(Carbamidomethyl)		20.0008	2.03681			2	28		2	952.422	1903.84	1.26875	50.7728	4414	4414	MS2	9/30	cyto_07.RAW
		Low	EIDIAEHEmPGLmScR	D7G8Q4	1	1	CID	M9(Oxidation), M13(Oxidation), C15(Carbamidomethyl)		23.1873	1.95965			3	28		2	960.421	1919.83	2.19009	42.4405	3294	3294	MS2	11/30	cyto_07.RAW
EILEGGTVK	System.Drawing.Bitmap	15.26	0.199561	System.Drawing.Bitmap	3.26961	1.76959
	A2	A3	Sequence	Protein Accessions	# Proteins	# Protein Groups	Activation Type	Modifications	IonScore	Probability	XCorr	Exp Value	Δ Score	Rank	Identity High	Homology Threshold	Charge	m/z [Da]	MH+ [Da]	ΔM [ppm]	RT [min]	First Scan	Last Scan	MS Order	Ions Matched	Spectrum File	Annotation
	Low		EILEGGTVK	D8LJM3	1	1	CID		15.26			0.199561	0.266667	1	25		2	473.266	945.525	0.00294347	35.1402	2369	2369	MS2	5/76	cyto_07.RAW
		Low	EILEGGTVK	D8LJM3	1	1	CID			3.26961	1.76959		0.101695	1	25		2	473.266	945.525	0.00294347	35.1402	2369	2369	MS2	8/16	cyto_07.RAW
EPDAGAYDGSNPR	System.Drawing.Bitmap	15.26	0.287427
	A2	A3	Sequence	Protein Accessions	# Proteins	# Protein Groups	Activation Type	Modifications	IonScore	Probability	XCorr	Exp Value	Δ Score	Rank	Identity High	Homology Threshold	Charge	m/z [Da]	MH+ [Da]	ΔM [ppm]	RT [min]	First Scan	Last Scan	MS Order	Ions Matched	Spectrum File	Annotation
	Low		EPDAGAYDGSNPR	D7G1G1	1	1	CID		15.26			0.287427	1	1	26		2	674.791	1348.58	-0.993982	28.9755	1667	1667	MS2	4/118	cyto_07.RAW
ADGFASPIK	System.Drawing.Bitmap	15.24	0.273792	System.Drawing.Bitmap	1	2.3488
	A2	A3	Sequence	Protein Accessions	# Proteins	# Protein Groups	Activation Type	Modifications	IonScore	Probability	XCorr	Exp Value	Δ Score	Rank	Identity High	Homology Threshold	Charge	m/z [Da]	MH+ [Da]	ΔM [ppm]	RT [min]	First Scan	Last Scan	MS Order	Ions Matched	Spectrum File	Annotation
	Low		ADGFASPIK		0	0	CID		15.24			0.273792		2	26		2	453.241	905.476	3.23948	36.6462	2545	2545	MS2	7/72	cyto_07.RAW
		Low	ADGFASPIK	D7FWN8	1	1	CID			1	2.3488			2	26		2	453.241	905.476	3.23948	36.6462	2545	2545	MS2	8/16	cyto_07.RAW
		Low	ADGFASPIK	D7FWN8	1	1	CID			1	1.73387			3	26	19	2	453.242	905.476	3.57651	33.6351	2201	2201	MS2	7/16	cyto_07.RAW
QEVCDFIER	System.Drawing.Bitmap	15.23	0.266925	System.Drawing.Bitmap	12.8954	2.01665
	A2	A3	Sequence	Protein Accessions	# Proteins	# Protein Groups	Activation Type	Modifications	IonScore	Probability	XCorr	Exp Value	Δ Score	Rank	Identity High	Homology Threshold	Charge	m/z [Da]	MH+ [Da]	ΔM [ppm]	RT [min]	First Scan	Last Scan	MS Order	Ions Matched	Spectrum File	Annotation
	Low		QEVcDFIER		1	0	CID	C4(Carbamidomethyl)	15.23			0.266925	1	1	26	19	2	598.274	1195.54	-0.0585559	46.5256	3832	3832	MS2	6/92	cyto_07.RAW
		Low	QEVcDFIER	D7G750	1	1	CID	C4(Carbamidomethyl)		12.8954	2.01665		0.113861	1	26	19	2	598.274	1195.54	-0.0585559	46.5256	3832	3832	MS2	7/16	cyto_07.RAW
TFMSVANGIDR	System.Drawing.Bitmap	15.21	0.326911	System.Drawing.Bitmap	12.829	2.1566
	A2	A3	Sequence	Protein Accessions	# Proteins	# Protein Groups	Activation Type	Modifications	IonScore	Probability	XCorr	Exp Value	Δ Score	Rank	Identity High	Homology Threshold	Charge	m/z [Da]	MH+ [Da]	ΔM [ppm]	RT [min]	First Scan	Last Scan	MS Order	Ions Matched	Spectrum File	Annotation
	Low		TFmSVANGIDR	D7FM90	1	1	CID	M3(Oxidation)	15.21			0.326911	1	1	27	14	2	613.796	1226.58	0.461178	41.9118	3220	3220	MS2	7/106	cyto_07.RAW
	Low		TFMSVANGIDR	D7FM90	1	1	CID		13.62			0.506204	1	1	27	17	2	605.799	1210.59	1.71195	50.6687	4397	4397	MS2	7/106	cyto_07.RAW
		Low	TFMSVANGIDR	D7FM90	1	1	CID			12.829	2.1566		0.273148	1	27	17	2	605.799	1210.59	1.71195	50.6687	4397	4397	MS2	11/20	cyto_07.RAW
AAFDELPEEDR	System.Drawing.Bitmap	15.16	0.34746	System.Drawing.Bitmap	31.5905	2.08948
	A2	A3	Sequence	Protein Accessions	# Proteins	# Protein Groups	Activation Type	Modifications	IonScore	Probability	XCorr	Exp Value	Δ Score	Rank	Identity High	Homology Threshold	Charge	m/z [Da]	MH+ [Da]	ΔM [ppm]	RT [min]	First Scan	Last Scan	MS Order	Ions Matched	Spectrum File	Annotation
	Low		AAFDELPEEDR	D7G2B6	1	1	CID		15.16			0.34746	1	1	27		2	646.294	1291.58	0.16148	46.7291	3861	3861	MS2	6/92	cyto_07.RAW
		Low	AAFDELPEEDR	D7G2B6	1	1	CID			31.5905	2.08948		0.186603	1	27		2	646.294	1291.58	0.16148	46.7291	3861	3861	MS2	11/20	cyto_07.RAW
VDTDYSVR	System.Drawing.Bitmap	15.12	0.209175	System.Drawing.Bitmap	1	1.47889
	A2	A3	Sequence	Protein Accessions	# Proteins	# Protein Groups	Activation Type	Modifications	IonScore	Probability	XCorr	Exp Value	Δ Score	Rank	Identity High	Homology Threshold	Charge	m/z [Da]	MH+ [Da]	ΔM [ppm]	RT [min]	First Scan	Last Scan	MS Order	Ions Matched	Spectrum File	Annotation
	Low		VDtDYSVR		0	0	CID	T3(Phospho)	15.12			0.209175	0	1	25		2	517.718	1034.43	9.37352	28.6424	1620	1620	MS2	4/64	cyto_07.RAW
		Low	VDTDySVR	D7G4B6	1	1	CID	Y5(Phospho)		1	1.47889			8	25		2	517.718	1034.43	9.37352	28.6424	1620	1620	MS2	9/20	cyto_07.RAW
		Low	VDtDYSVR	D7G4B6	1	1	CID	T3(Phospho)		1	1.44224			10	25		2	517.718	1034.43	9.37352	28.6424	1620	1620	MS2	9/20	cyto_07.RAW
SSPPVIR	System.Drawing.Bitmap	15.03	0.293638
	A2	A3	Sequence	Protein Accessions	# Proteins	# Protein Groups	Activation Type	Modifications	IonScore	Probability	XCorr	Exp Value	Δ Score	Rank	Identity High	Homology Threshold	Charge	m/z [Da]	MH+ [Da]	ΔM [ppm]	RT [min]	First Scan	Last Scan	MS Order	Ions Matched	Spectrum File	Annotation
	Low		sSPPVIR		0	0	CID	S1(Phospho)	15.03			0.293638		2	26		2	418.208	835.409	1.84318	22.448	994	994	MS2	4/50	cyto_07.RAW
IVGPEATGETCDVVISHGGK	System.Drawing.Bitmap	15.02	0.283297	System.Drawing.Bitmap	1	2.46345
	A2	A3	Sequence	Protein Accessions	# Proteins	# Protein Groups	Activation Type	Modifications	IonScore	Probability	XCorr	Exp Value	Δ Score	Rank	Identity High	Homology Threshold	Charge	m/z [Da]	MH+ [Da]	ΔM [ppm]	RT [min]	First Scan	Last Scan	MS Order	Ions Matched	Spectrum File	Annotation
	Low		IVGPEATGETcDVVISHGGK		1	0	CID	C11(Carbamidomethyl)	15.02			0.283297	1	1	26	14	3	676.002	2025.99	0.560887	42.818	3346	3346	MS2	7/174	cyto_07.RAW
		Low	IVGPEATGETcDVVISHGGK	D8LCX8	1	1	CID	C11(Carbamidomethyl)		1	2.46345		0.101626	1	26	14	3	676.002	2025.99	0.560887	42.818	3346	3346	MS2	13/76	cyto_07.RAW
DELAALEK	System.Drawing.Bitmap	15.02	0.28015	System.Drawing.Bitmap	16.7504	2.15137
	A2	A3	Sequence	Protein Accessions	# Proteins	# Protein Groups	Activation Type	Modifications	IonScore	Probability	XCorr	Exp Value	Δ Score	Rank	Identity High	Homology Threshold	Charge	m/z [Da]	MH+ [Da]	ΔM [ppm]	RT [min]	First Scan	Last Scan	MS Order	Ions Matched	Spectrum File	Annotation
	Low		DELAALEK		0	0	CID		15.02			0.28015		2	26		2	444.737	888.467	-0.147012	39.3338	2897	2897	MS2	7/68	cyto_07.RAW
		Low	DELAALEK	D7G5K4	1	1	CID			16.7504	2.15137			2	26		2	444.737	888.467	-0.147012	39.3338	2897	2897	MS2	10/14	cyto_07.RAW
NEVISDEQSK	System.Drawing.Bitmap	15	0.316228	System.Drawing.Bitmap	6.6133	1.43944
	A2	A3	Sequence	Protein Accessions	# Proteins	# Protein Groups	Activation Type	Modifications	IonScore	Probability	XCorr	Exp Value	Δ Score	Rank	Identity High	Homology Threshold	Charge	m/z [Da]	MH+ [Da]	ΔM [ppm]	RT [min]	First Scan	Last Scan	MS Order	Ions Matched	Spectrum File	Annotation
	Low		NEVISDEQSK		0	0	CID		15			0.316228	0.333333	1	26		2	574.777	1148.55	3.71557	26.8187	1407	1407	MS2	3/104	cyto_07.RAW
		Low	NEVISDEQSK	D7G128	1	1	CID			6.6133	1.43944			2	26		2	574.777	1148.55	3.71557	26.8187	1407	1407	MS2	8/18	cyto_07.RAW
TEAALISQR	System.Drawing.Bitmap	14.98	0.344691	System.Drawing.Bitmap	3.34117	2.13459
	A2	A3	Sequence	Protein Accessions	# Proteins	# Protein Groups	Activation Type	Modifications	IonScore	Probability	XCorr	Exp Value	Δ Score	Rank	Identity High	Homology Threshold	Charge	m/z [Da]	MH+ [Da]	ΔM [ppm]	RT [min]	First Scan	Last Scan	MS Order	Ions Matched	Spectrum File	Annotation
	Low		TEAALISQR		0	0	CID		14.98			0.344691		2	27		2	494.779	988.55	8.01797	47.408	3949	3949	MS2	3/78	cyto_07.RAW
		Low	TEAALISQR	D7G9E7	1	1	CID			3.34117	2.13459			4	27		2	494.779	988.55	8.01797	47.408	3949	3949	MS2	7/16	cyto_07.RAW
EYGVGGFPTLK	System.Drawing.Bitmap	14.98	0.287507	System.Drawing.Bitmap	1.8079	2.10669
	A2	A3	Sequence	Protein Accessions	# Proteins	# Protein Groups	Activation Type	Modifications	IonScore	Probability	XCorr	Exp Value	Δ Score	Rank	Identity High	Homology Threshold	Charge	m/z [Da]	MH+ [Da]	ΔM [ppm]	RT [min]	First Scan	Last Scan	MS Order	Ions Matched	Spectrum File	Annotation
	Low		EYGVGGFPTLK	D7FM90	1	1	CID		14.98			0.287507	1	1	26		2	584.306	1167.61	0.451152	54.7025	4891	4891	MS2	7/96	cyto_07.RAW
		Low	EYGVGGFPTLK	D7FM90	1	1	CID			1.8079	2.10669		0.293839	1	26		2	584.306	1167.61	0.451152	54.7025	4891	4891	MS2	10/20	cyto_07.RAW
KAVVNSPS	System.Drawing.Bitmap	14.98	0.204908
	A2	A3	Sequence	Protein Accessions	# Proteins	# Protein Groups	Activation Type	Modifications	IonScore	Probability	XCorr	Exp Value	Δ Score	Rank	Identity High	Homology Threshold	Charge	m/z [Da]	MH+ [Da]	ΔM [ppm]	RT [min]	First Scan	Last Scan	MS Order	Ions Matched	Spectrum File	Annotation
	Low		KAVVNSPS		0	0	CID		14.98			0.204908	1	1	25	20	2	401.227	801.446	-0.242859	28.8663	1651	1651	MS2	3/68	cyto_07.RAW
VELREEDVLK	System.Drawing.Bitmap	14.93	0.284409	System.Drawing.Bitmap	2.20878	2.03958
	A2	A3	Sequence	Protein Accessions	# Proteins	# Protein Groups	Activation Type	Modifications	IonScore	Probability	XCorr	Exp Value	Δ Score	Rank	Identity High	Homology Threshold	Charge	m/z [Da]	MH+ [Da]	ΔM [ppm]	RT [min]	First Scan	Last Scan	MS Order	Ions Matched	Spectrum File	Annotation
	Low		VELREEDVLK		0	0	CID		14.93			0.284409	0.266667	1	26		2	615.335	1229.66	-8.26369	63.8651	5846	5846	MS2	7/94	cyto_07.RAW
		Low	VELREEDVLK	D8LPG6	1	1	CID			2.20878	2.03958		0.161765	1	26		2	615.335	1229.66	-8.26369	63.8651	5846	5846	MS2	9/18	cyto_07.RAW
NGAALGGSAIR	System.Drawing.Bitmap	14.92	0.328549	System.Drawing.Bitmap	1.87524	1.86933
	A2	A3	Sequence	Protein Accessions	# Proteins	# Protein Groups	Activation Type	Modifications	IonScore	Probability	XCorr	Exp Value	Δ Score	Rank	Identity High	Homology Threshold	Charge	m/z [Da]	MH+ [Da]	ΔM [ppm]	RT [min]	First Scan	Last Scan	MS Order	Ions Matched	Spectrum File	Annotation
	Low		NGAALGGSAIR		0	0	CID		14.92			0.328549		4	27		2	493.775	986.543	5.56511	51.2956	4485	4485	MS2	5/100	cyto_07.RAW
		Low	NGAALGGSAIR	D7FQP8	1	1	CID			1.87524	1.86933			2	27		2	493.775	986.543	5.56511	51.2956	4485	4485	MS2	10/20	cyto_07.RAW
QLEAWYSR	System.Drawing.Bitmap	14.92	0.380086	System.Drawing.Bitmap	12.3041	1.75747
	A2	A3	Sequence	Protein Accessions	# Proteins	# Protein Groups	Activation Type	Modifications	IonScore	Probability	XCorr	Exp Value	Δ Score	Rank	Identity High	Homology Threshold	Charge	m/z [Da]	MH+ [Da]	ΔM [ppm]	RT [min]	First Scan	Last Scan	MS Order	Ions Matched	Spectrum File	Annotation
	Low		QLEAWYSR		1	0	CID		14.92			0.380086	1	1	27	19	2	526.762	1052.52	1.19543	46.4145	3820	3820	MS2	5/78	cyto_07.RAW
		Low	QLEAWYSR	D8LCT6	1	1	CID			12.3041	1.75747		0.0227273	1	27	19	2	526.762	1052.52	1.19543	46.4145	3820	3820	MS2	7/14	cyto_07.RAW
QASRWLSGR	System.Drawing.Bitmap	14.91	0.256665	System.Drawing.Bitmap	5.82241	2.11086
	A2	A3	Sequence	Protein Accessions	# Proteins	# Protein Groups	Activation Type	Modifications	IonScore	Probability	XCorr	Exp Value	Δ Score	Rank	Identity High	Homology Threshold	Charge	m/z [Da]	MH+ [Da]	ΔM [ppm]	RT [min]	First Scan	Last Scan	MS Order	Ions Matched	Spectrum File	Annotation
	Low		QASRWLSGR		0	0	CID		14.91			0.256665		2	25		2	530.785	1060.56	-1.22502	32.3243	2041	2041	MS2	4/88	cyto_07.RAW
		Low	QASRWLSGR	D7FMG1	1	1	CID			1	2.11086			2			2	530.786	1060.56	-0.53442	50.7479	4410	4410	MS2	3/16	cyto_07.RAW
		Low	QASRWLSGR	D7FMG1	1	1	CID			5.82241	2.11034			2	25		2	530.785	1060.56	-1.22502	32.3243	2041	2041	MS2	7/16	cyto_07.RAW
		Low	QASRWLSGR	D7FMG1	1	1	CID			1	1.55561			8			2	530.786	1060.56	0.271275	47.6546	3981	3981	MS2	4/16	cyto_07.RAW
LFKMVTAAEK	System.Drawing.Bitmap	14.91	0.318007
	A2	A3	Sequence	Protein Accessions	# Proteins	# Protein Groups	Activation Type	Modifications	IonScore	Probability	XCorr	Exp Value	Δ Score	Rank	Identity High	Homology Threshold	Charge	m/z [Da]	MH+ [Da]	ΔM [ppm]	RT [min]	First Scan	Last Scan	MS Order	Ions Matched	Spectrum File	Annotation
	Low		LFKmVtAAEK		0	0	CID	M4(Oxidation), T6(Phospho)	14.91			0.318007	1	1	26	16	3	411.874	1233.61	9.36497	40.3301	3029	3029	MS2	4/92	cyto_07.RAW
IMVMDTMGDK	System.Drawing.Bitmap	14.89	0.275689	System.Drawing.Bitmap	12.8948	2.14082
	A2	A3	Sequence	Protein Accessions	# Proteins	# Protein Groups	Activation Type	Modifications	IonScore	Probability	XCorr	Exp Value	Δ Score	Rank	Identity High	Homology Threshold	Charge	m/z [Da]	MH+ [Da]	ΔM [ppm]	RT [min]	First Scan	Last Scan	MS Order	Ions Matched	Spectrum File	Annotation
	Low		ImVMDTMGDK		0	0	CID	M2(Oxidation)	14.89			0.275689		2	26		2	578.75	1156.49	-9.9911	32.8437	2104	2104	MS2	4/80	cyto_07.RAW
	Low		ImVMDTMGDK		0	0	CID	M2(Oxidation)	12.42			0.495469	1	1	26		2	578.751	1156.49	-8.93557	36.933	2582	2582	MS2	4/80	cyto_07.RAW
	Low		IMVmDTMGDK		0	0	CID	M4(Oxidation)	11.96			0.541276		3	26		2	578.75	1156.49	-9.9911	32.8437	2104	2104	MS2	8/80	cyto_07.RAW
	Low		IMVMDTmGDK		0	0	CID	M7(Oxidation)	11			0.675179		4	26		2	578.75	1156.49	-9.9911	32.8437	2104	2104	MS2	5/80	cyto_07.RAW
		Low	ImVMDTMGDK	D7FMK5	1	1	CID	M2(Oxidation)		1	2.14082			3	26		2	578.751	1156.49	-8.93557	36.933	2582	2582	MS2	9/18	cyto_07.RAW
		Low	ImVMDTMGDK	D7FMK5	1	1	CID	M2(Oxidation)		12.8948	1.86451			2	26		2	578.75	1156.49	-9.9911	32.8437	2104	2104	MS2	9/18	cyto_07.RAW
		Low	IMVmDTMGDK	D7FMK5	1	1	CID	M4(Oxidation)		4.86231	1.58719			4	26		2	578.75	1156.49	-9.9911	32.8437	2104	2104	MS2	9/18	cyto_07.RAW
AGSGLGTAAVTVMDK	System.Drawing.Bitmap	14.87	0.254153
	A2	A3	Sequence	Protein Accessions	# Proteins	# Protein Groups	Activation Type	Modifications	IonScore	Probability	XCorr	Exp Value	Δ Score	Rank	Identity High	Homology Threshold	Charge	m/z [Da]	MH+ [Da]	ΔM [ppm]	RT [min]	First Scan	Last Scan	MS Order	Ions Matched	Spectrum File	Annotation
	Low		AGSGLGTAAVTVMDK	D7FZX3	1	1	CID		14.87			0.254153	1	1	25		2	689.355	1377.7	-1.01825	48.3333	4075	4075	MS2	7/134	cyto_07.RAW
VEDVGTGR	System.Drawing.Bitmap	14.86	0.302094	System.Drawing.Bitmap	1	1.34655
	A2	A3	Sequence	Protein Accessions	# Proteins	# Protein Groups	Activation Type	Modifications	IonScore	Probability	XCorr	Exp Value	Δ Score	Rank	Identity High	Homology Threshold	Charge	m/z [Da]	MH+ [Da]	ΔM [ppm]	RT [min]	First Scan	Last Scan	MS Order	Ions Matched	Spectrum File	Annotation
	Low		VEDVGTGR		0	0	CID		14.86			0.302094		2	26		2	416.712	832.416	0.0371072	32.6719	2086	2086	MS2	5/64	cyto_07.RAW
		Low	VEDVGTGR	D8LL17	1	1	CID			1	1.34655			3	26		2	416.712	832.416	0.0371072	32.6719	2086	2086	MS2	7/14	cyto_07.RAW
TIANLVSR	System.Drawing.Bitmap	14.85	0.268419	System.Drawing.Bitmap	1	1.28504
	A2	A3	Sequence	Protein Accessions	# Proteins	# Protein Groups	Activation Type	Modifications	IonScore	Probability	XCorr	Exp Value	Δ Score	Rank	Identity High	Homology Threshold	Charge	m/z [Da]	MH+ [Da]	ΔM [ppm]	RT [min]	First Scan	Last Scan	MS Order	Ions Matched	Spectrum File	Annotation
	Low		TIANLVSR		1	0	CID		14.85			0.268419	1	1	26	19	2	437.261	873.515	-0.390518	41.1083	3119	3119	MS2	7/76	cyto_07.RAW
		Low	TIANLVSR	D8LLS2	1	1	CID			1	1.28504			2	26	19	2	437.261	873.515	-0.390518	41.1083	3119	3119	MS2	9/14	cyto_07.RAW
TLSANKEAR	System.Drawing.Bitmap	14.85	0.299517
	A2	A3	Sequence	Protein Accessions	# Proteins	# Protein Groups	Activation Type	Modifications	IonScore	Probability	XCorr	Exp Value	Δ Score	Rank	Identity High	Homology Threshold	Charge	m/z [Da]	MH+ [Da]	ΔM [ppm]	RT [min]	First Scan	Last Scan	MS Order	Ions Matched	Spectrum File	Annotation
	Low		TLSANKEAR		0	0	CID		14.85			0.299517	0.133333	1	26		2	495.272	989.537	-0.636158	29.7841	1752	1752	MS2	4/84	cyto_07.RAW
WFVSDDTR	System.Drawing.Bitmap	14.83	0.406132	System.Drawing.Bitmap	22.1875	2.42475
	A2	A3	Sequence	Protein Accessions	# Proteins	# Protein Groups	Activation Type	Modifications	IonScore	Probability	XCorr	Exp Value	Δ Score	Rank	Identity High	Homology Threshold	Charge	m/z [Da]	MH+ [Da]	ΔM [ppm]	RT [min]	First Scan	Last Scan	MS Order	Ions Matched	Spectrum File	Annotation
	Low		WFVSDDTR	D7FQF5	1	1	CID		14.83			0.406132	1	1	27	21	2	513.238	1025.47	0.778883	46.862	3882	3882	MS2	7/62	cyto_07.RAW
[truncated: 63,764 more rows]

## Sheet: green
Accession	# AAs	MW [kDa]	calc. pI	Description	ΣCoverage	Σ# PSMs	Σ# Peptides	Score A2	Coverage A2	# PSM A2	# Peptides A2	Score A3	Coverage A3	# PSM A3	# Peptides A3
[truncated: 3,349 more rows]

[truncated: 1 more sheets: green_subset]
