# Supplementary material for: Peptimapper: proteogenomics workflow for the expert annotation of eukaryotic genomes
Source: BMC Genomics. 2019 Jan 17;20:56. doi: 10.1186/s12864-019-5431-9 (PMC6337836; doi:10.1186/s12864-019-5431-9)
Supplement: Supplementary file 3 — All cluster results Excel file. (XLSX 282 kb) [file 12864_2019_5431_MOESM3_ESM.xlsx]

## Sheet: Ec594.5.3.2.5000
#clusno	contig	strand	from	to	totspec	typspec	tothit	hitin	hitcross	hitout	totpep	totprot	prot	totclus	protcds	cdsin	cdscross	status
1	sctg_0	D	20222	23019	21	21	63	25	0	38	4	1	Esi0000_0006	1	5	2	0	ANNOTATED_SURE_CHECK
2	sctg_0	D	330653	331380	2	2	4	3	0	1	2	1	Esi0000_0071	1	5	1	0	ANNOTATED_POSSIBLE_CHECK
3	sctg_0	D	653169	656347	7	7	23	23	0	0	4	1	Esi0000_0121	1	10	3	0	ANNOTATED_SURE_OK
4	sctg_0	D	688520	696491	7	3	10	6	0	4	4	1	Esi0000_0131	1	23	3	0	ANNOTATED_SURE_CHECK
5	sctg_0	D	1367534	1372391	8	8	15	15	0	0	3	1	Esi0000_0252	1	7	3	0	ANNOTATED_SURE_OK
6	sctg_0	D	1465318	1470055	3	3	3	3	0	0	2	1	Esi0000_0270	1	12	2	0	ANNOTATED_POSSIBLE_OK
7	sctg_0	D	1808068	1844287	40	40	222	222	0	0	40	1	Esi0000_0320	1	52	25	0	ANNOTATED_SURE_OK
8	sctg_0	D	1888862	1890276	3	1	3	0	0	3	2	0	NONE	0	0	0	0	UNANNOTATED_DUBIOUS_CHECK
9	sctg_0	D	2110553	2113275	11	11	19	19	0	0	4	1	Esi0000_0368	1	5	3	0	ANNOTATED_SURE_OK
10	sctg_0	D	2326855	2327589	50	46	142	142	0	0	10	1	Esi0000_0409	1	2	1	0	ANNOTATED_SURE_OK
11	sctg_0	D	2594427	2597528	60	60	136	136	0	0	10	1	Esi0000_0466	1	5	4	0	ANNOTATED_SURE_OK
12	sctg_0	D	2602894	2606066	3	2	5	5	0	0	2	1	Esi0000_0470	1	18	2	0	ANNOTATED_POSSIBLE_OK
13	sctg_0	D	3248070	3248477	3	3	4	4	0	0	2	1	Esi0000_0579	1	4	1	0	ANNOTATED_POSSIBLE_OK
14	sctg_0	D	3391245	3394751	5	5	17	17	0	0	4	1	Esi0000_0602	1	8	3	0	ANNOTATED_SURE_OK
15	sctg_0	D	3553238	3553882	34	33	92	92	0	0	5	1	Esi0000_0632	1	4	2	0	ANNOTATED_SURE_OK
16	sctg_0	R	385608	390377	3	3	3	0	0	3	2	0	NONE	0	0	0	0	UNANNOTATED_POSSIBLE_CHECK
17	sctg_0	R	789854	795855	5	5	21	21	0	0	5	1	Esi0000_0145	1	10	5	0	ANNOTATED_SURE_OK
18	sctg_0	R	2278246	2283609	112	112	285	285	0	0	22	2	Esi0000_0398	1	2	2	0	ANNOTATED_SURE_OK
18	sctg_0	R	2278246	2283609	112	112	285	285	0	0	22	2	Esi0000_0399	1	2	1	0	ANNOTATED_SURE_OK
19	sctg_0	R	2306603	2306758	17	17	48	48	0	0	2	1	Esi0000_0403	1	4	1	0	ANNOTATED_POSSIBLE_OK
20	sctg_0	R	2321189	2323760	4	4	4	4	0	0	2	1	Esi0000_0408	1	2	2	0	ANNOTATED_POSSIBLE_OK
21	sctg_0	R	2341057	2345940	30	29	93	92	0	1	9	1	Esi0000_0413	1	7	6	0	ANNOTATED_SURE_CHECK
22	sctg_0	R	2519229	2524323	3	2	6	4	0	2	4	1	Esi0000_0449	1	19	3	0	ANNOTATED_SURE_CHECK
23	sctg_0	R	2552411	2555662	2	2	3	2	0	1	2	1	Esi0000_0459	1	10	1	0	ANNOTATED_POSSIBLE_CHECK
24	sctg_0	R	2579402	2582543	38	38	84	84	0	0	5	1	Esi0000_0463	1	3	3	0	ANNOTATED_SURE_OK
25	sctg_0	R	2600589	2601740	9	9	36	36	0	0	6	1	Esi0000_0467	1	2	1	0	ANNOTATED_SURE_OK
26	sctg_0	R	2728646	2728765	9	9	26	26	0	0	2	1	Esi0000_0488	1	2	1	0	ANNOTATED_POSSIBLE_OK
27	sctg_0	R	3081150	3081575	11	11	20	20	0	0	5	1	Esi0000_0547	1	1	1	0	ANNOTATED_SURE_OK
28	sctg_0	R	3398998	3407474	6	6	10	5	1	4	5	1	Esi0000_0603	1	19	3	1	ANNOTATED_SURE_CHECK
29	sctg_0	R	3440988	3441903	28	28	72	72	0	0	3	1	Esi0000_0612	1	6	2	0	ANNOTATED_SURE_OK
30	sctg_10	D	395078	406478	37	24	117	110	6	1	11	1	Esi0010_0066	1	16	8	1	ANNOTATED_SURE_CHECK
31	sctg_10	D	524025	527060	58	58	151	151	0	0	11	1	Esi0010_0087	1	6	4	0	ANNOTATED_SURE_OK
32	sctg_10	D	624736	634120	6	6	9	8	0	1	5	1	Esi0010_0108	1	24	4	0	ANNOTATED_SURE_CHECK
33	sctg_10	D	652149	652725	4	4	9	9	0	0	2	1	Esi0010_0114	1	6	2	0	ANNOTATED_POSSIBLE_OK
34	sctg_10	D	946525	951742	44	41	92	24	4	64	12	1	Esi0010_0168	1	4	1	1	ANNOTATED_SURE_CHECK
35	sctg_10	D	957447	958284	4	4	6	6	0	0	2	1	Esi0010_0169	1	7	2	0	ANNOTATED_POSSIBLE_OK
36	sctg_10	D	1164353	1166351	29	27	53	42	11	0	8	1	Esi0010_0210	1	17	4	1	ANNOTATED_SURE_CHECK
37	sctg_10	R	63241	73372	78	77	199	199	0	0	18	1	Esi0010_0010	1	18	14	0	ANNOTATED_SURE_OK
38	sctg_10	R	109606	109722	3	3	5	5	0	0	2	1	Esi0010_0019	1	9	1	0	ANNOTATED_POSSIBLE_OK
39	sctg_10	R	408910	410657	3	3	5	5	0	0	3	1	Esi0010_0069	1	10	3	0	ANNOTATED_SURE_OK
40	sctg_10	R	568942	570325	2	2	7	7	0	0	2	1	Esi0010_0099	1	7	2	0	ANNOTATED_POSSIBLE_OK
41	sctg_10	R	701185	703225	2	2	7	7	0	0	2	1	Esi0010_0123	1	17	2	0	ANNOTATED_POSSIBLE_OK
42	sctg_10	R	762319	766327	23	23	38	38	0	0	7	1	Esi0010_0136	1	4	4	0	ANNOTATED_SURE_OK
43	sctg_10	R	1116005	1119258	76	0	902	518	0	384	33	1	Esi0010_0201	1	4	3	0	ANNOTATED_DUBIOUS_CHECK
44	sctg_100	D	96417	99613	26	26	52	52	0	0	8	1	Esi0100_0020	1	7	5	0	ANNOTATED_SURE_OK
45	sctg_100	D	299685	302750	2	2	3	0	0	3	2	0	NONE	0	0	0	0	UNANNOTATED_POSSIBLE_CHECK
46	sctg_100	D	439855	441094	2	2	3	3	0	0	2	1	Esi0100_0083	1	9	2	0	ANNOTATED_POSSIBLE_OK
47	sctg_100	D	503692	505232	2	2	4	4	0	0	2	1	Esi0100_0095	1	5	2	0	ANNOTATED_POSSIBLE_OK
48	sctg_100	D	517879	518771	3	3	5	5	0	0	2	1	Esi0100_0097	1	3	2	0	ANNOTATED_POSSIBLE_OK
49	sctg_100	R	317558	326129	50	25	125	125	0	0	7	1	Esi0100_0065	1	12	6	0	ANNOTATED_SURE_OK
50	sctg_100	R	369417	374609	5	5	9	5	4	0	4	1	Esi0100_0070	1	7	3	1	ANNOTATED_SURE_CHECK
51	sctg_100	R	382729	382878	4	4	4	3	1	0	3	1	Esi0100_0072	1	6	1	1	ANNOTATED_SURE_CHECK
52	sctg_101	D	189672	195747	23	22	45	45	0	0	7	1	Esi0101_0043	1	12	5	0	ANNOTATED_SURE_OK
53	sctg_101	R	182597	184663	9	9	15	15	0	0	2	1	Esi0101_0041	1	6	2	0	ANNOTATED_POSSIBLE_OK
54	sctg_102	R	433358	434125	26	26	63	63	0	0	2	1	Esi0102_0070	1	4	2	0	ANNOTATED_POSSIBLE_OK
55	sctg_103	R	27714	42213	48	48	105	102	3	0	21	1	Esi0103_0010	1	24	13	1	ANNOTATED_SURE_CHECK
56	sctg_103	R	47969	48070	4	4	4	4	0	0	2	1	Esi0103_0011	1	5	1	0	ANNOTATED_POSSIBLE_OK
57	sctg_103	R	101998	103732	13	13	36	36	0	0	2	1	Esi0103_0021	2	10	2	0	ANNOTATED_POSSIBLE_OK
58	sctg_103	R	109486	109584	12	12	36	36	0	0	2	1	Esi0103_0021	2	10	1	0	ANNOTATED_POSSIBLE_OK
59	sctg_103	R	158642	159252	12	11	34	34	0	0	4	1	Esi0103_0025	1	4	2	0	ANNOTATED_SURE_OK
60	sctg_103	R	199822	210960	10	10	25	25	0	0	7	1	Esi0103_0037	1	16	6	0	ANNOTATED_SURE_OK
61	sctg_104	D	49783	50737	5	5	18	18	0	0	2	1	Esi0104_0006	1	3	2	0	ANNOTATED_POSSIBLE_OK
62	sctg_104	D	81236	86313	5	1	6	6	0	0	3	1	Esi0104_0010	1	5	3	0	ANNOTATED_DUBIOUS_OK
63	sctg_104	D	502215	506040	7	7	20	20	0	0	3	1	Esi0104_0083	1	4	3	0	ANNOTATED_SURE_OK
64	sctg_104	R	463825	466205	4	4	7	7	0	0	4	1	Esi0104_0073	1	8	2	0	ANNOTATED_SURE_OK
65	sctg_1045	R	49	4924	435	0	1565	0	0	1565	26	0	NONE	0	0	0	0	UNANNOTATED_DUBIOUS_CHECK
66	sctg_105	D	476002	477903	5	5	13	13	0	0	2	1	Esi0105_0066	1	7	2	0	ANNOTATED_POSSIBLE_OK
67	sctg_105	R	392956	393672	3	3	5	5	0	0	3	1	Esi0105_0058	1	2	1	0	ANNOTATED_SURE_OK
68	sctg_105	R	425076	429378	4	4	5	2	0	3	3	1	Esi0105_0060	1	3	2	0	ANNOTATED_SURE_CHECK
69	sctg_107	D	467566	470356	17	17	34	34	0	0	9	1	Esi0107_0067	1	7	4	0	ANNOTATED_SURE_OK
70	sctg_107	R	68630	70704	3	0	3	0	0	3	2	0	NONE	0	0	0	0	UNANNOTATED_DUBIOUS_CHECK
71	sctg_107	R	175977	176485	2	2	4	0	0	4	2	0	NONE	0	0	0	0	UNANNOTATED_POSSIBLE_CHECK
72	sctg_107	R	497785	499475	18	18	31	31	0	0	2	1	Esi0107_0076	1	7	2	0	ANNOTATED_POSSIBLE_OK
73	sctg_108	D	52144	53026	18	18	45	45	0	0	3	1	Esi0108_0011	1	4	3	0	ANNOTATED_SURE_OK
74	sctg_108	D	289749	290466	7	7	13	13	0	0	2	1	Esi0108_0052	1	3	2	0	ANNOTATED_POSSIBLE_OK
75	sctg_108	D	360872	364960	16	7	41	39	2	0	6	1	Esi0108_0065	1	6	3	1	ANNOTATED_SURE_CHECK
76	sctg_108	D	386907	391790	13	4	34	31	2	1	6	1	Esi0108_0070	1	7	4	1	ANNOTATED_SURE_CHECK
77	sctg_108	R	119924	122362	12	12	44	44	0	0	3	1	Esi0108_0022	1	6	3	0	ANNOTATED_SURE_OK
78	sctg_109	R	291576	293623	3	0	3	0	0	3	2	0	NONE	0	0	0	0	UNANNOTATED_DUBIOUS_CHECK
79	sctg_11	D	344514	348373	3	3	3	0	0	3	2	0	NONE	0	0	0	0	UNANNOTATED_POSSIBLE_CHECK
80	sctg_11	D	461202	464466	8	8	14	14	0	0	6	1	Esi0011_0084	1	13	5	0	ANNOTATED_SURE_OK
81	sctg_11	D	828723	830140	7	7	15	15	0	0	3	1	Esi0011_0154	1	17	2	0	ANNOTATED_SURE_OK
82	sctg_11	D	893957	898348	3	3	6	6	0	0	2	1	Esi0011_0163	1	7	2	0	ANNOTATED_POSSIBLE_OK
83	sctg_11	R	398536	399947	2	1	4	1	0	3	2	1	Esi0011_0069	1	12	1	0	ANNOTATED_DUBIOUS_CHECK
84	sctg_11	R	813653	817711	8	8	14	14	0	0	3	1	Esi0011_0151	1	7	2	0	ANNOTATED_SURE_OK
85	sctg_11	R	843754	844889	1	0	4	0	0	4	4	0	NONE	0	0	0	0	UNANNOTATED_DUBIOUS_CHECK
86	sctg_11	R	970521	973041	7	7	10	10	0	0	4	1	Esi0011_0179	1	13	2	0	ANNOTATED_SURE_OK
87	sctg_11	R	987334	1018729	50	45	127	108	18	1	24	2	Esi0011_0180	1	2	1	0	ANNOTATED_SURE_CHECK
87	sctg_11	R	987334	1018729	50	45	127	108	18	1	24	2	Esi0011_0185	1	30	14	1	ANNOTATED_SURE_CHECK
88	sctg_110	D	239093	239251	3	3	5	5	0	0	2	1	Esi0110_0046	1	8	1	0	ANNOTATED_POSSIBLE_OK
89	sctg_110	D	468513	478345	10	10	18	8	1	9	9	1	Esi0110_0088	1	10	3	1	ANNOTATED_SURE_CHECK
90	sctg_110	R	13329	14779	11	11	33	33	0	0	4	1	Esi0110_0002	1	6	2	0	ANNOTATED_SURE_OK
91	sctg_110	R	292742	297905	32	25	69	69	0	0	8	1	Esi0110_0059	1	9	5	0	ANNOTATED_SURE_OK
92	sctg_1103	D	1187	4391	3	3	4	4	0	0	2	1	Esi1103_0001	1	6	2	0	ANNOTATED_POSSIBLE_OK
93	sctg_111	D	26287	29191	13	12	29	29	0	0	6	1	Esi0111_0009	2	10	2	0	ANNOTATED_SURE_OK
94	sctg_111	D	34997	40267	24	24	75	63	0	12	9	1	Esi0111_0009	2	10	6	0	ANNOTATED_SURE_CHECK
95	sctg_111	D	82304	87631	14	14	45	45	0	0	5	1	Esi0111_0016	1	11	4	0	ANNOTATED_SURE_OK
96	sctg_111	D	211439	213620	2	2	7	5	0	2	2	1	Esi0111_0048	1	6	1	0	ANNOTATED_POSSIBLE_CHECK
97	sctg_111	D	245225	249401	5	3	7	7	0	0	2	2	Esi0111_0053	1	5	1	0	ANNOTATED_POSSIBLE_OK
97	sctg_111	D	245225	249401	5	3	7	7	0	0	2	2	Esi0111_0055	1	22	1	0	ANNOTATED_POSSIBLE_OK
98	sctg_111	D	495763	500217	3	3	5	4	0	1	3	1	Esi0111_0095	1	8	2	0	ANNOTATED_SURE_CHECK
99	sctg_111	R	75632	76931	3	3	6	6	0	0	2	1	Esi0111_0015	1	4	2	0	ANNOTATED_POSSIBLE_OK
100	sctg_111	R	91679	96661	2	2	6	6	0	0	2	1	Esi0111_0020	1	9	2	0	ANNOTATED_POSSIBLE_OK
101	sctg_112	D	13083	17060	355	338	628	552	76	0	13	1	Esi0112_0005	1	6	4	1	ANNOTATED_SURE_CHECK
102	sctg_113	D	96495	99705	3	2	3	0	0	3	3	0	NONE	0	0	0	0	UNANNOTATED_SURE_CHECK
103	sctg_113	D	225048	226852	6	6	17	17	0	0	4	1	Esi0113_0038	1	8	3	0	ANNOTATED_SURE_OK
104	sctg_113	D	269261	270999	5	5	6	6	0	0	2	1	Esi0113_0048	1	4	2	0	ANNOTATED_POSSIBLE_OK
105	sctg_113	D	374192	375474	4	4	7	7	0	0	2	1	Esi0113_0062	1	3	2	0	ANNOTATED_POSSIBLE_OK
106	sctg_114	D	57077	60919	2	2	3	2	0	1	2	1	Esi0114_0016	1	7	1	0	ANNOTATED_POSSIBLE_CHECK
107	sctg_114	D	182334	184302	5	5	9	9	0	0	2	1	Esi0114_0046	1	6	2	0	ANNOTATED_POSSIBLE_OK
108	sctg_114	R	221693	225163	13	13	38	30	8	0	4	1	Esi0114_0053	1	9	2	1	ANNOTATED_SURE_CHECK
109	sctg_116	D	364866	369875	4	2	6	4	0	2	3	1	Esi0116_0061	1	6	1	0	ANNOTATED_SURE_CHECK
110	sctg_116	D	403094	405954	13	12	35	35	0	0	6	1	Esi0116_0066	1	6	3	0	ANNOTATED_SURE_OK
111	sctg_116	R	384777	387172	2	2	3	0	0	3	2	0	NONE	0	0	0	0	UNANNOTATED_POSSIBLE_CHECK
112	sctg_117	D	63191	63340	2	2	6	6	0	0	2	1	Esi0117_0013	1	9	1	0	ANNOTATED_POSSIBLE_OK
113	sctg_117	D	265421	281797	24	22	71	0	0	71	10	0	NONE	0	0	0	0	UNANNOTATED_SURE_CHECK
114	sctg_117	D	361650	361769	2	2	5	5	0	0	2	1	Esi0117_0061	1	6	1	0	ANNOTATED_POSSIBLE_OK
115	sctg_117	D	367651	368468	8	8	18	18	0	0	2	1	Esi0117_0062	1	3	2	0	ANNOTATED_POSSIBLE_OK
116	sctg_118	R	88434	91444	74	74	173	173	0	0	5	1	Esi0118_0023	1	5	3	0	ANNOTATED_SURE_OK
117	sctg_12	D	219288	223909	9	8	24	22	2	0	5	1	Esi0012_0041	1	8	2	1	ANNOTATED_SURE_CHECK
118	sctg_12	D	233568	238762	14	14	31	31	0	0	7	1	Esi0012_0045	1	8	6	0	ANNOTATED_SURE_OK
119	sctg_12	D	307276	311170	12	12	40	40	0	0	6	1	Esi0012_0056	1	11	6	0	ANNOTATED_SURE_OK
120	sctg_12	D	392010	397089	8	7	11	5	5	1	5	1	Esi0012_0076	1	10	1	1	ANNOTATED_SURE_CHECK
121	sctg_12	D	524851	527729	47	47	119	119	0	0	4	1	Esi0012_0099	2	3	2	0	ANNOTATED_SURE_OK
122	sctg_12	D	710610	714981	7	7	14	14	0	0	4	1	Esi0012_0126	1	7	3	0	ANNOTATED_SURE_OK
123	sctg_12	D	1074445	1077623	4	4	9	9	0	0	2	1	Esi0012_0180	2	10	2	0	ANNOTATED_POSSIBLE_OK
124	sctg_12	D	1084264	1085004	6	6	26	25	1	0	5	1	Esi0012_0180	2	10	1	1	ANNOTATED_SURE_CHECK
125	sctg_12	R	258951	263896	7	7	21	21	0	0	2	1	Esi0012_0049	1	3	2	0	ANNOTATED_POSSIBLE_OK
126	sctg_12	R	524964	546520	21	19	36	27	7	2	16	2	Esi0012_0099	2	3	1	0	ANNOTATED_SURE_CHECK
126	sctg_12	R	524964	546520	21	19	36	27	7	2	16	2	Esi0012_0100	1	21	8	1	ANNOTATED_SURE_CHECK
127	sctg_12	R	565660	574534	25	25	81	81	0	0	9	1	Esi0012_0104	1	9	5	0	ANNOTATED_SURE_OK
128	sctg_12	R	1099648	1102469	22	22	80	80	0	0	4	1	Esi0012_0182	1	6	2	0	ANNOTATED_SURE_OK
129	sctg_120	D	320151	331490	33	33	64	64	0	0	15	1	Esi0120_0054	1	16	12	0	ANNOTATED_SURE_OK
130	sctg_120	R	442	3653	14	14	25	25	0	0	5	1	Esi0120_0001	1	6	4	0	ANNOTATED_SURE_OK
131	sctg_120	R	129327	129386	5	5	9	9	0	0	2	1	Esi0120_0020	1	4	1	0	ANNOTATED_POSSIBLE_OK
132	sctg_122	R	126070	127131	7	7	17	17	0	0	2	1	Esi0122_0028	1	9	2	0	ANNOTATED_POSSIBLE_OK
133	sctg_122	R	357851	361193	9	9	33	33	0	0	4	1	Esi0122_0080	1	8	4	0	ANNOTATED_SURE_OK
134	sctg_123	D	347318	348367	11	11	38	38	0	0	2	1	Esi0123_0068	1	4	2	0	ANNOTATED_POSSIBLE_OK
135	sctg_123	R	77652	82101	3	2	7	0	0	7	2	0	NONE	0	0	0	0	UNANNOTATED_POSSIBLE_CHECK
136	sctg_124	D	229585	236460	10	10	25	25	0	0	5	1	Esi0124_0040	1	11	4	0	ANNOTATED_SURE_OK
137	sctg_124	R	13380	15184	2	2	5	5	0	0	2	1	Esi0124_0003	1	13	2	0	ANNOTATED_POSSIBLE_OK
138	sctg_125	D	126811	131992	28	27	107	107	0	0	7	1	Esi0125_0030	1	4	3	0	ANNOTATED_SURE_OK
139	sctg_125	R	50977	53472	10	10	27	26	0	1	5	1	Esi0125_0013	1	12	3	0	ANNOTATED_SURE_CHECK
140	sctg_126	D	90704	95406	14	7	26	26	0	0	9	1	Esi0126_0019	1	10	6	0	ANNOTATED_SURE_OK
141	sctg_126	D	103643	110906	7	0	14	14	0	0	5	1	Esi0126_0024	1	12	5	0	ANNOTATED_DUBIOUS_OK
142	sctg_126	D	252543	256919	3	1	3	0	0	3	2	0	NONE	0	0	0	0	UNANNOTATED_DUBIOUS_CHECK
143	sctg_126	R	118518	122518	14	14	29	29	0	0	3	1	Esi0126_0025	1	11	3	0	ANNOTATED_SURE_OK
144	sctg_126	R	215884	219206	33	32	72	72	0	0	8	1	Esi0126_0043	1	6	4	0	ANNOTATED_SURE_OK
145	sctg_127	D	282990	283352	3	3	3	0	0	3	2	0	NONE	0	0	0	0	UNANNOTATED_POSSIBLE_CHECK
146	sctg_127	R	48531	51032	7	7	10	10	0	0	3	1	Esi0127_0017	1	7	2	0	ANNOTATED_SURE_OK
147	sctg_128	D	52797	56601	7	5	11	6	0	5	4	1	Esi0128_0015	1	6	2	0	ANNOTATED_SURE_CHECK
148	sctg_128	D	332580	333249	2	2	5	5	0	0	2	1	Esi0128_0055	1	9	2	0	ANNOTATED_POSSIBLE_OK
149	sctg_13	D	51493	62337	7	7	14	14	0	0	7	1	Esi0013_0012	1	16	6	0	ANNOTATED_SURE_OK
150	sctg_13	D	551445	556200	3	3	3	2	0	1	3	1	Esi0013_0113	1	12	2	0	ANNOTATED_SURE_CHECK
151	sctg_13	D	766024	769273	3	3	5	5	0	0	3	1	Esi0013_0146	1	9	3	0	ANNOTATED_SURE_OK
152	sctg_13	D	961947	968609	6	6	8	8	0	0	4	1	Esi0013_0187	1	11	4	0	ANNOTATED_SURE_OK
153	sctg_13	D	990723	1003034	18	18	34	33	0	1	9	1	Esi0013_0190	1	21	6	0	ANNOTATED_SURE_CHECK
154	sctg_13	D	1184739	1190504	5	5	14	14	0	0	4	1	Esi0013_0217	1	14	3	0	ANNOTATED_SURE_OK
155	sctg_130	R	169767	173014	39	38	128	128	0	0	4	1	Esi0130_0035	1	6	4	0	ANNOTATED_SURE_OK
156	sctg_131	D	126030	129076	6	6	11	11	0	0	5	1	Esi0131_0026	1	6	2	0	ANNOTATED_SURE_OK
157	sctg_131	D	434489	436844	2	2	3	0	0	3	2	0	NONE	0	0	0	0	UNANNOTATED_POSSIBLE_CHECK
158	sctg_131	R	142904	147098	2	2	5	2	0	3	2	1	Esi0131_0030	1	7	1	0	ANNOTATED_POSSIBLE_CHECK
159	sctg_131	R	239765	242624	4	2	4	0	0	4	2	0	NONE	0	0	0	0	UNANNOTATED_POSSIBLE_CHECK
160	sctg_132	D	60969	73844	22	22	45	41	3	1	13	1	Esi0132_0017	1	19	9	1	ANNOTATED_SURE_CHECK
161	sctg_132	D	195356	200077	17	17	40	40	0	0	8	1	Esi0132_0038	1	8	4	0	ANNOTATED_SURE_OK
162	sctg_132	R	96393	99414	3	3	6	5	0	1	3	1	Esi0132_0023	1	7	2	0	ANNOTATED_SURE_CHECK
163	sctg_132	R	188560	191219	4	4	9	9	0	0	3	1	Esi0132_0035	1	4	2	0	ANNOTATED_SURE_OK
164	sctg_132	R	232165	232395	3	3	13	13	0	0	3	1	Esi0132_0046	1	12	1	0	ANNOTATED_SURE_OK
165	sctg_133	D	16938	17590	7	7	20	20	0	0	3	1	Esi0133_0004	1	3	2	0	ANNOTATED_SURE_OK
166	sctg_133	D	156391	162072	9	9	15	15	0	0	4	1	Esi0133_0031	1	16	3	0	ANNOTATED_SURE_OK
167	sctg_133	D	194752	195331	7	7	16	16	0	0	2	1	Esi0133_0038	1	5	2	0	ANNOTATED_POSSIBLE_OK
168	sctg_133	D	289915	292736	3	2	5	4	1	0	3	1	Esi0133_0055	1	19	2	1	ANNOTATED_SURE_CHECK
169	sctg_133	R	14926	25693	9	8	20	18	0	2	7	1	Esi0133_0005	1	11	5	0	ANNOTATED_SURE_CHECK
170	sctg_133	R	31552	35839	3	3	3	0	0	3	2	0	NONE	0	0	0	0	UNANNOTATED_POSSIBLE_CHECK
171	sctg_133	R	239078	247777	20	20	53	52	0	1	10	1	Esi0133_0048	1	12	5	0	ANNOTATED_SURE_CHECK
172	sctg_133	R	361502	362577	3	3	7	7	0	0	2	1	Esi0133_0069	1	7	2	0	ANNOTATED_POSSIBLE_OK
173	sctg_133	R	399568	400169	2	2	6	6	0	0	2	1	Esi0133_0079	1	22	2	0	ANNOTATED_POSSIBLE_OK
174	sctg_134	D	94039	94749	2	2	4	4	0	0	2	1	Esi0134_0019	1	12	2	0	ANNOTATED_POSSIBLE_OK
175	sctg_134	D	156446	156556	4	4	5	5	0	0	2	1	Esi0134_0028	1	6	1	0	ANNOTATED_POSSIBLE_OK
176	sctg_134	D	165638	171598	17	17	51	51	0	0	10	1	Esi0134_0030	1	16	7	0	ANNOTATED_SURE_OK
177	sctg_134	D	425521	426599	2	2	3	2	1	0	2	1	Esi0134_0091	1	18	1	1	ANNOTATED_POSSIBLE_CHECK
178	sctg_135	R	19135	25411	1	1	3	0	0	3	3	0	NONE	0	0	0	0	UNANNOTATED_DUBIOUS_CHECK
179	sctg_136	D	16590	18641	5	5	12	0	0	12	3	0	NONE	0	0	0	0	UNANNOTATED_SURE_CHECK
180	sctg_136	D	174633	176358	5	5	16	16	0	0	3	1	Esi0136_0028	1	7	2	0	ANNOTATED_SURE_OK
181	sctg_136	D	378703	380187	24	23	51	50	0	1	6	1	Esi0136_0068	1	8	4	0	ANNOTATED_SURE_CHECK
182	sctg_136	R	355830	355883	6	6	12	12	0	0	2	1	Esi0136_0063	1	6	1	0	ANNOTATED_POSSIBLE_OK
183	sctg_137	R	415207	416442	4	4	5	3	0	2	3	1	Esi0137_0084	1	11	2	0	ANNOTATED_SURE_CHECK
184	sctg_138	D	47379	54275	100	95	327	291	36	0	19	1	Esi0138_0009	1	13	9	1	ANNOTATED_SURE_CHECK
185	sctg_138	D	272817	277862	4	4	7	6	0	1	3	1	Esi0138_0058	1	13	2	0	ANNOTATED_SURE_CHECK
186	sctg_138	D	396615	401854	18	18	54	54	0	0	5	1	Esi0138_0072	1	9	4	0	ANNOTATED_SURE_OK
187	sctg_139	D	440466	442755	5	5	18	18	0	0	3	1	Esi0139_0070	1	11	3	0	ANNOTATED_SURE_OK
188	sctg_139	R	74995	75879	10	0	10	0	0	10	2	0	NONE	0	0	0	0	UNANNOTATED_DUBIOUS_CHECK
189	sctg_139	R	174136	178282	2	2	6	6	0	0	2	1	Esi0139_0025	1	8	2	0	ANNOTATED_POSSIBLE_OK
190	sctg_139	R	374035	377238	2	2	4	4	0	0	2	1	Esi0139_0058	1	7	2	0	ANNOTATED_POSSIBLE_OK
191	sctg_14	D	260836	262717	218	215	585	584	0	1	5	1	Esi0014_0052	1	5	3	0	ANNOTATED_SURE_CHECK
192	sctg_14	D	857394	864396	8	8	20	20	0	0	5	1	Esi0014_0168	1	14	4	0	ANNOTATED_SURE_OK
193	sctg_14	D	987119	996239	4	2	4	2	0	2	3	1	Esi0014_0190	1	7	1	0	ANNOTATED_SURE_CHECK
194	sctg_14	D	1096669	1104570	10	10	23	23	0	0	8	1	Esi0014_0217	1	18	8	0	ANNOTATED_SURE_OK
195	sctg_14	R	249319	254948	29	28	72	72	0	0	5	1	Esi0014_0051	1	12	4	0	ANNOTATED_SURE_OK
196	sctg_14	R	355008	356149	6	6	8	8	0	0	2	1	Esi0014_0067	1	4	2	0	ANNOTATED_POSSIBLE_OK
197	sctg_14	R	417349	423812	107	63	195	195	0	0	10	1	Esi0014_0076	1	16	8	0	ANNOTATED_SURE_OK
198	sctg_14	R	559813	561886	2	2	4	0	0	4	2	0	NONE	0	0	0	0	UNANNOTATED_POSSIBLE_CHECK
199	sctg_14	R	819115	821759	32	17	61	33	28	0	5	1	Esi0014_0160	1	5	3	1	ANNOTATED_SURE_CHECK
200	sctg_14	R	827680	829056	2	2	5	0	0	5	2	0	NONE	0	0	0	0	UNANNOTATED_POSSIBLE_CHECK
201	sctg_142	D	65774	68065	15	1	20	19	0	1	2	1	Esi0142_0011	1	12	1	0	ANNOTATED_DUBIOUS_CHECK
202	sctg_142	D	319088	325463	7	7	10	7	2	1	6	1	Esi0142_0050	1	8	4	1	ANNOTATED_SURE_CHECK
203	sctg_142	R	271523	275080	122	3	312	312	0	0	20	1	Esi0142_0041	1	5	5	0	ANNOTATED_SURE_OK
204	sctg_142	R	397797	402273	74	0	191	170	0	21	10	1	Esi0142_0070	1	8	5	0	ANNOTATED_DUBIOUS_CHECK
205	sctg_143	D	207577	210127	4	4	12	12	0	0	2	1	Esi0143_0035	1	12	2	0	ANNOTATED_POSSIBLE_OK
206	sctg_143	R	6427	8026	12	11	41	41	0	0	3	1	Esi0143_0002	1	5	2	0	ANNOTATED_SURE_OK
207	sctg_143	R	288808	290611	2	2	8	8	0	0	2	1	Esi0143_0047	1	13	2	0	ANNOTATED_POSSIBLE_OK
208	sctg_144	D	142456	145026	23	22	40	40	0	0	6	1	Esi0144_0027	1	10	4	0	ANNOTATED_SURE_OK
209	sctg_144	R	62240	64852	6	6	8	7	0	1	4	1	Esi0144_0014	1	8	2	0	ANNOTATED_SURE_CHECK
210	sctg_144	R	206344	211738	36	36	92	91	0	1	7	2	Esi0144_0038	1	5	1	0	ANNOTATED_SURE_CHECK
210	sctg_144	R	206344	211738	36	36	92	91	0	1	7	2	Esi0144_0039	1	8	4	0	ANNOTATED_SURE_CHECK
211	sctg_144	R	292940	296554	9	9	17	17	0	0	5	1	Esi0144_0057	1	11	5	0	ANNOTATED_SURE_OK
212	sctg_144	R	344511	347103	31	30	80	80	0	0	5	1	Esi0144_0067	1	8	4	0	ANNOTATED_SURE_OK
213	sctg_144	R	376483	379736	29	29	54	54	0	0	9	1	Esi0144_0071	1	6	4	0	ANNOTATED_SURE_OK
214	sctg_145	D	317453	322768	3	3	5	5	0	0	3	1	Esi0145_0051	1	13	3	0	ANNOTATED_SURE_OK
215	sctg_147	D	169519	171596	5	5	10	10	0	0	2	1	Esi0147_0031	1	10	2	0	ANNOTATED_POSSIBLE_OK
216	sctg_147	D	265062	272455	56	56	141	73	67	1	10	2	Esi0147_0051	1	7	1	0	ANNOTATED_SURE_CHECK
216	sctg_147	D	265062	272455	56	56	141	73	67	1	10	2	Esi0147_0052	1	7	5	1	ANNOTATED_SURE_CHECK
217	sctg_147	D	412262	417038	3	3	4	0	0	4	3	0	NONE	0	0	0	0	UNANNOTATED_SURE_CHECK
218	sctg_148	D	364201	366485	5	5	10	10	0	0	3	1	Esi0148_0063	1	6	2	0	ANNOTATED_SURE_OK
219	sctg_148	D	406346	407990	10	10	27	2	25	0	3	1	Esi0148_0072	1	6	2	1	ANNOTATED_SURE_CHECK
220	sctg_148	R	180615	185119	15	14	36	31	5	0	9	1	Esi0148_0037	1	11	5	1	ANNOTATED_SURE_CHECK
221	sctg_148	R	331364	340140	9	9	21	20	1	0	8	1	Esi0148_0058	1	12	6	1	ANNOTATED_SURE_CHECK
222	sctg_149	D	90238	92977	45	45	108	46	0	62	5	1	Esi0149_0016	1	3	1	0	ANNOTATED_SURE_CHECK
223	sctg_149	D	186252	186356	3	3	12	12	0	0	2	1	Esi0149_0040	2	15	1	0	ANNOTATED_POSSIBLE_OK
224	sctg_149	D	191623	193214	3	3	3	3	0	0	2	1	Esi0149_0040	2	15	2	0	ANNOTATED_POSSIBLE_OK
225	sctg_149	D	305877	306582	13	13	40	40	0	0	6	1	Esi0149_0066	1	2	2	0	ANNOTATED_SURE_OK
226	sctg_149	D	334427	336073	3	3	4	4	0	0	2	1	Esi0149_0070	1	15	2	0	ANNOTATED_POSSIBLE_OK
227	sctg_149	R	113651	114299	100	6	114	114	0	0	3	1	Esi0149_0020	1	3	2	0	ANNOTATED_SURE_OK
228	sctg_149	R	287739	288583	5	5	14	14	0	0	2	1	Esi0149_0062	1	6	2	0	ANNOTATED_POSSIBLE_OK
229	sctg_15	D	68838	69613	10	10	14	14	0	0	3	1	Esi0015_0018	1	6	2	0	ANNOTATED_SURE_OK
230	sctg_15	D	562641	564495	10	9	23	23	0	0	5	2	Esi0015_0111	1	2	1	0	ANNOTATED_SURE_OK
230	sctg_15	D	562641	564495	10	9	23	23	0	0	5	2	Esi0015_0112	1	1	1	0	ANNOTATED_SURE_OK
231	sctg_15	D	882166	889309	4	4	9	4	5	0	3	1	Esi0015_0160	1	10	2	1	ANNOTATED_SURE_CHECK
232	sctg_15	D	1027003	1027442	283	0	707	707	0	0	4	1	Esi0015_0185	1	5	2	0	ANNOTATED_DUBIOUS_OK
233	sctg_15	D	1037351	1038320	360	0	898	898	0	0	5	1	Esi0015_0187	1	5	2	0	ANNOTATED_DUBIOUS_OK
234	sctg_15	D	1058095	1058804	343	0	880	880	0	0	5	1	Esi0015_0189	1	5	2	0	ANNOTATED_DUBIOUS_OK
235	sctg_15	D	1090353	1093545	2	2	3	0	0	3	2	0	NONE	0	0	0	0	UNANNOTATED_POSSIBLE_CHECK
236	sctg_15	R	110458	110574	11	0	18	18	0	0	2	1	Esi0015_0026	1	3	1	0	ANNOTATED_DUBIOUS_OK
237	sctg_15	R	120282	122077	2	2	6	6	0	0	2	1	Esi0015_0028	1	10	2	0	ANNOTATED_POSSIBLE_OK
238	sctg_15	R	681994	684310	4	4	10	10	0	0	4	1	Esi0015_0132	1	6	3	0	ANNOTATED_SURE_OK
239	sctg_15	R	707400	709519	5	5	12	12	0	0	4	1	Esi0015_0135	1	9	2	0	ANNOTATED_SURE_OK
240	sctg_15	R	901567	904844	11	9	19	19	0	0	3	1	Esi0015_0162	1	4	3	0	ANNOTATED_SURE_OK
241	sctg_15	R	1032280	1034013	361	0	899	898	0	1	6	1	Esi0015_0186	1	5	2	0	ANNOTATED_DUBIOUS_CHECK
242	sctg_150	D	114075	124378	7	7	15	14	1	0	5	1	Esi0150_0028	1	25	4	1	ANNOTATED_SURE_CHECK
243	sctg_150	D	129894	131371	2	2	4	2	0	2	2	1	Esi0150_0029	1	3	1	0	ANNOTATED_POSSIBLE_CHECK
244	sctg_150	D	218101	220160	4	1	4	4	0	0	2	2	Esi0150_0049	1	2	1	0	ANNOTATED_DUBIOUS_OK
244	sctg_150	D	218101	220160	4	1	4	4	0	0	2	2	Esi0150_0050	1	2	1	0	ANNOTATED_DUBIOUS_OK
245	sctg_150	R	336815	336934	3	3	5	5	0	0	2	1	Esi0150_0067	1	3	1	0	ANNOTATED_POSSIBLE_OK
246	sctg_151	R	29398	33466	269	226	514	514	0	0	16	1	Esi0151_0005	1	7	5	0	ANNOTATED_SURE_OK
247	sctg_152	R	393978	407656	14	13	27	26	0	1	10	1	Esi0152_0072	1	17	6	0	ANNOTATED_SURE_CHECK
248	sctg_153	D	302223	303846	108	108	255	255	0	0	3	1	Esi0153_0052	1	5	3	0	ANNOTATED_SURE_OK
249	sctg_153	D	381861	382420	7	1	14	0	0	14	2	0	NONE	0	0	0	0	UNANNOTATED_DUBIOUS_CHECK
250	sctg_153	R	285876	286797	5	5	12	12	0	0	4	1	Esi0153_0050	1	8	2	0	ANNOTATED_SURE_OK
251	sctg_154	D	253923	255938	26	23	46	43	0	3	4	1	Esi0154_0044	1	15	2	0	ANNOTATED_SURE_CHECK
252	sctg_154	D	288256	288619	2	2	4	1	3	0	2	1	Esi0154_0047	1	5	1	1	ANNOTATED_POSSIBLE_CHECK
253	sctg_154	R	214115	223193	11	11	26	12	3	11	7	1	Esi0154_0036	1	10	4	1	ANNOTATED_SURE_CHECK
254	sctg_155	D	9172	13847	2	2	5	5	0	0	2	2	Esi0155_0002	1	1	1	0	ANNOTATED_POSSIBLE_OK
254	sctg_155	D	9172	13847	2	2	5	5	0	0	2	2	Esi0155_0003	1	25	1	0	ANNOTATED_POSSIBLE_OK
255	sctg_155	D	174529	184033	1556	1550	4580	4579	0	1	13	2	Esi0155_0028	1	4	1	0	ANNOTATED_SURE_CHECK
255	sctg_155	D	174529	184033	1556	1550	4580	4579	0	1	13	2	Esi0155_0030	1	5	3	0	ANNOTATED_SURE_CHECK
256	sctg_155	D	340673	343854	13	13	20	0	0	20	4	0	NONE	0	0	0	0	UNANNOTATED_SURE_CHECK
257	sctg_155	R	300773	302006	200	200	598	598	0	0	3	1	Esi0155_0053	1	6	2	0	ANNOTATED_SURE_OK
258	sctg_156	R	76916	81690	5	5	7	6	0	1	3	1	Esi0156_0013	1	15	2	0	ANNOTATED_SURE_CHECK
259	sctg_157	R	18739	25236	60	60	137	136	0	1	7	1	Esi0157_0005	1	8	4	0	ANNOTATED_SURE_CHECK
260	sctg_158	R	180558	184905	4	3	7	6	0	1	3	1	Esi0158_0036	1	8	2	0	ANNOTATED_SURE_CHECK
261	sctg_158	R	294218	301524	8	8	13	9	0	4	4	1	Esi0158_0053	1	15	2	0	ANNOTATED_SURE_CHECK
262	sctg_158	R	394803	395003	35	35	101	101	0	0	3	1	Esi0158_0065	2	2	1	0	ANNOTATED_SURE_OK
263	sctg_158	R	406190	406339	11	11	34	34	0	0	2	1	Esi0158_0065	2	2	1	0	ANNOTATED_POSSIBLE_OK
264	sctg_159	D	47842	48870	3	3	4	2	2	0	3	1	Esi0159_0010	1	5	2	1	ANNOTATED_SURE_CHECK
265	sctg_159	D	123184	129901	32	29	49	49	0	0	10	1	Esi0159_0021	1	13	6	0	ANNOTATED_SURE_OK
266	sctg_159	D	153492	155603	19	17	50	50	0	0	8	1	Esi0159_0027	1	5	2	0	ANNOTATED_SURE_OK
267	sctg_159	D	277328	281427	7	6	28	27	0	1	4	2	Esi0159_0055	1	3	1	0	ANNOTATED_SURE_CHECK
267	sctg_159	D	277328	281427	7	6	28	27	0	1	4	2	Esi0159_0056	1	7	1	0	ANNOTATED_SURE_CHECK
268	sctg_159	R	117399	120183	69	68	150	150	0	0	10	1	Esi0159_0020	1	8	4	0	ANNOTATED_SURE_OK
269	sctg_159	R	287182	288597	2	2	5	5	0	0	2	1	Esi0159_0057	1	11	2	0	ANNOTATED_POSSIBLE_OK
270	sctg_16	D	57775	59062	5	5	7	7	0	0	2	1	Esi0016_0015	1	5	2	0	ANNOTATED_POSSIBLE_OK
271	sctg_16	D	77603	82961	125	123	262	261	0	1	15	1	Esi0016_0019	1	5	2	0	ANNOTATED_SURE_CHECK
272	sctg_16	D	613840	619850	3	2	3	0	0	3	3	0	NONE	0	0	0	0	UNANNOTATED_SURE_CHECK
273	sctg_16	D	653242	659807	13	12	36	36	0	0	5	1	Esi0016_0114	2	20	5	0	ANNOTATED_SURE_OK
274	sctg_16	D	664897	675691	17	16	29	23	5	1	11	1	Esi0016_0114	2	20	7	1	ANNOTATED_SURE_CHECK
275	sctg_16	D	791688	793809	9	9	46	46	0	0	4	1	Esi0016_0133	1	6	3	0	ANNOTATED_SURE_OK
276	sctg_16	D	939388	947330	5	5	9	7	0	2	5	1	Esi0016_0169	1	14	3	0	ANNOTATED_SURE_CHECK
277	sctg_16	R	79229	85489	3	3	3	0	0	3	3	0	NONE	0	0	0	0	UNANNOTATED_SURE_CHECK
278	sctg_16	R	427745	428821	9	9	15	15	0	0	3	1	Esi0016_0081	1	8	2	0	ANNOTATED_SURE_OK
279	sctg_16	R	784326	790447	28	28	50	23	27	0	6	1	Esi0016_0132	1	4	2	1	ANNOTATED_SURE_CHECK
280	sctg_16	R	1011161	1011292	2	2	5	5	0	0	2	1	Esi0016_0182	1	4	1	0	ANNOTATED_POSSIBLE_OK
281	sctg_16	R	1018220	1018330	3	3	13	0	0	13	2	0	NONE	0	0	0	0	UNANNOTATED_POSSIBLE_CHECK
282	sctg_16	R	1098059	1105884	7	7	13	13	0	0	6	1	Esi0016_0197	1	24	4	0	ANNOTATED_SURE_OK
283	sctg_160	R	153870	155378	3	3	3	0	0	3	2	0	NONE	0	0	0	0	UNANNOTATED_POSSIBLE_CHECK
284	sctg_161	R	225941	227430	11	10	45	45	0	0	3	1	Esi0161_0040	1	3	2	0	ANNOTATED_SURE_OK
285	sctg_161	R	323595	330637	36	36	108	108	0	0	12	1	Esi0161_0060	1	13	7	0	ANNOTATED_SURE_OK
286	sctg_162	D	16167	20845	21	21	39	39	0	0	6	1	Esi0162_0003	1	9	4	0	ANNOTATED_SURE_OK
287	sctg_163	D	394268	397462	18	18	48	48	0	0	5	1	Esi0163_0075	1	9	5	0	ANNOTATED_SURE_OK
288	sctg_163	R	227002	227289	2	2	9	9	0	0	2	1	Esi0163_0043	1	2	1	0	ANNOTATED_POSSIBLE_OK
289	sctg_163	R	331026	333715	2	2	9	3	0	6	2	1	Esi0163_0063	1	16	1	0	ANNOTATED_POSSIBLE_CHECK
290	sctg_164	D	170232	170321	8	8	17	17	0	0	2	1	Esi0164_0032	1	4	1	0	ANNOTATED_POSSIBLE_OK
291	sctg_164	D	292442	297411	22	16	57	56	0	1	7	1	Esi0164_0053	1	9	4	0	ANNOTATED_SURE_CHECK
292	sctg_164	D	321342	322298	2	2	3	3	0	0	2	1	Esi0164_0056	1	7	2	0	ANNOTATED_POSSIBLE_OK
293	sctg_164	D	332733	335190	3	3	11	11	0	0	2	2	Esi0164_0057	1	3	1	0	ANNOTATED_POSSIBLE_OK
293	sctg_164	D	332733	335190	3	3	11	11	0	0	2	2	Esi0164_0058	1	3	1	0	ANNOTATED_POSSIBLE_OK
294	sctg_164	D	352278	361325	23	22	73	73	0	0	8	1	Esi0164_0064	1	13	6	0	ANNOTATED_SURE_OK
295	sctg_164	R	365635	367761	17	17	46	46	0	0	2	1	Esi0164_0065	1	4	2	0	ANNOTATED_POSSIBLE_OK
296	sctg_164	R	381813	384708	34	34	68	68	0	0	13	1	Esi0164_0066	1	10	5	0	ANNOTATED_SURE_OK
297	sctg_1648	D	853	2155	39	13	106	106	0	0	5	1	Esi1648_0001	1	4	3	0	ANNOTATED_SURE_OK
298	sctg_165	D	279037	279114	2	1	6	6	0	0	2	1	Esi0165_0046	1	7	1	0	ANNOTATED_DUBIOUS_OK
299	sctg_165	D	364282	368931	6	6	10	10	0	0	4	1	Esi0165_0061	1	9	4	0	ANNOTATED_SURE_OK
300	sctg_165	R	186645	189968	10	3	10	0	0	10	2	0	NONE	0	0	0	0	UNANNOTATED_POSSIBLE_CHECK
301	sctg_165	R	211382	221502	74	74	233	171	0	62	18	1	Esi0165_0035	1	15	10	0	ANNOTATED_SURE_CHECK
302	sctg_165	R	230558	234137	10	10	28	28	0	0	2	1	Esi0165_0039	1	4	2	0	ANNOTATED_POSSIBLE_OK
303	sctg_166	D	170783	173344	30	30	63	63	0	0	8	1	Esi0166_0030	1	5	4	0	ANNOTATED_SURE_OK
304	sctg_166	R	348212	360957	16	10	37	25	4	8	8	1	Esi0166_0065	1	13	4	1	ANNOTATED_SURE_CHECK
305	sctg_166	R	376345	381042	2	2	4	4	0	0	2	2	Esi0166_0069	1	5	1	0	ANNOTATED_POSSIBLE_OK
305	sctg_166	R	376345	381042	2	2	4	4	0	0	2	2	Esi0166_0070	1	12	1	0	ANNOTATED_POSSIBLE_OK
306	sctg_167	D	365957	367666	7	7	12	11	0	1	4	1	Esi0167_0081	1	11	3	0	ANNOTATED_SURE_CHECK
307	sctg_167	R	56820	66488	6	5	13	12	0	1	5	1	Esi0167_0014	1	11	3	0	ANNOTATED_SURE_CHECK
308	sctg_167	R	111230	118759	3	3	4	0	0	4	3	0	NONE	0	0	0	0	UNANNOTATED_SURE_CHECK
309	sctg_168	D	288086	288193	2	2	3	3	0	0	2	1	Esi0168_0057	1	8	1	0	ANNOTATED_POSSIBLE_OK
310	sctg_168	R	88390	90721	10	10	14	14	0	0	2	1	Esi0168_0020	1	4	2	0	ANNOTATED_POSSIBLE_OK
311	sctg_169	R	383133	389938	4	4	5	5	0	0	3	1	Esi0169_0059	1	24	3	0	ANNOTATED_SURE_OK
312	sctg_17	D	70590	71807	7	7	18	3	7	8	4	1	Esi0017_0013	2	19	1	1	ANNOTATED_SURE_CHECK
313	sctg_17	D	78642	90930	18	18	38	28	2	8	10	1	Esi0017_0013	2	19	6	1	ANNOTATED_SURE_CHECK
314	sctg_17	D	369418	372446	31	30	53	53	0	0	6	1	Esi0017_0062	2	15	4	0	ANNOTATED_SURE_OK
315	sctg_17	D	377567	378623	19	19	23	23	0	0	3	1	Esi0017_0062	2	15	2	0	ANNOTATED_SURE_OK
316	sctg_17	D	529419	535915	56	54	173	131	42	0	11	2	Esi0017_0102	1	9	5	2	ANNOTATED_SURE_CHECK
316	sctg_17	D	529419	535915	56	54	173	131	42	0	11	2	Esi0017_0105	1	4	2	0	ANNOTATED_SURE_CHECK
317	sctg_17	D	569887	577450	9	9	15	15	0	0	5	1	Esi0017_0113	1	11	4	0	ANNOTATED_SURE_OK
318	sctg_17	D	998266	1000858	9	9	19	19	0	0	4	1	Esi0017_0193	1	7	4	0	ANNOTATED_SURE_OK
319	sctg_17	R	499976	507984	19	19	43	42	0	1	13	1	Esi0017_0095	1	17	10	0	ANNOTATED_SURE_CHECK
320	sctg_170	R	229288	235472	92	82	216	144	15	57	14	1	Esi0170_0049	1	9	6	1	ANNOTATED_SURE_CHECK
321	sctg_171	R	211097	214353	4	4	16	16	0	0	3	1	Esi0171_0041	2	19	3	0	ANNOTATED_SURE_OK
322	sctg_171	R	220573	228401	11	8	28	24	4	0	6	1	Esi0171_0041	2	19	4	1	ANNOTATED_SURE_CHECK
323	sctg_172	D	137725	139925	2	2	9	9	0	0	2	1	Esi0172_0024	1	10	2	0	ANNOTATED_POSSIBLE_OK
324	sctg_172	D	344381	345162	4	4	9	9	0	0	2	1	Esi0172_0062	1	5	2	0	ANNOTATED_POSSIBLE_OK
325	sctg_172	R	287158	292517	6	6	11	11	0	0	5	1	Esi0172_0055	1	17	5	0	ANNOTATED_SURE_OK
326	sctg_173	D	183292	189788	54	35	130	130	0	0	13	1	Esi0173_0035	1	10	6	0	ANNOTATED_SURE_OK
327	sctg_173	D	199090	202733	3	3	4	1	0	3	2	1	Esi0173_0037	1	8	1	0	ANNOTATED_POSSIBLE_CHECK
328	sctg_173	R	113450	121181	9	9	26	26	0	0	7	1	Esi0173_0022	1	9	5	0	ANNOTATED_SURE_OK
329	sctg_173	R	302516	303741	3	3	4	3	0	1	3	1	Esi0173_0062	2	26	1	0	ANNOTATED_SURE_CHECK
330	sctg_173	R	309930	312340	10	10	20	20	0	0	5	1	Esi0173_0062	2	26	4	0	ANNOTATED_SURE_OK
331	sctg_174	D	24318	26272	47	47	161	161	0	0	6	1	Esi0174_0006	1	6	3	0	ANNOTATED_SURE_OK
332	sctg_174	D	44189	49204	10	10	25	24	1	0	5	1	Esi0174_0014	1	7	3	1	ANNOTATED_SURE_CHECK
333	sctg_174	D	238581	240644	10	10	15	15	0	0	2	1	Esi0174_0048	1	5	2	0	ANNOTATED_POSSIBLE_OK
334	sctg_174	R	15706	20325	5	5	13	13	0	0	4	1	Esi0174_0005	1	17	3	0	ANNOTATED_SURE_OK
335	sctg_174	R	124295	126726	7	7	14	14	0	0	3	1	Esi0174_0029	1	5	3	0	ANNOTATED_SURE_OK
336	sctg_174	R	232326	235084	12	12	38	38	0	0	6	1	Esi0174_0047	1	7	4	0	ANNOTATED_SURE_OK
337	sctg_175	D	5997	6104	2	0	4	4	0	0	2	1	Esi0175_0005	1	1	1	0	ANNOTATED_DUBIOUS_OK
338	sctg_175	D	40663	42657	48	41	204	195	9	0	4	1	Esi0175_0012	1	6	2	1	ANNOTATED_SURE_CHECK
339	sctg_175	R	8758	12169	16	14	42	42	0	0	7	1	Esi0175_0006	1	12	5	0	ANNOTATED_SURE_OK
340	sctg_175	R	53679	59340	23	22	48	48	0	0	16	1	Esi0175_0014	1	23	10	0	ANNOTATED_SURE_OK
341	sctg_175	R	84669	84755	2	2	7	7	0	0	2	1	Esi0175_0019	1	13	1	0	ANNOTATED_POSSIBLE_OK
342	sctg_175	R	121954	124909	17	17	48	48	0	0	6	1	Esi0175_0026	1	4	3	0	ANNOTATED_SURE_OK
343	sctg_175	R	138092	140813	302	293	784	777	7	0	11	1	Esi0175_0029	1	5	5	1	ANNOTATED_SURE_CHECK
344	sctg_1752	D	1221	1253	2	2	4	4	0	0	2	1	Esi1752_0001	1	3	1	0	ANNOTATED_POSSIBLE_OK
345	sctg_176	D	73951	84761	20	18	42	42	0	0	6	2	Esi0176_0011	1	7	4	0	ANNOTATED_SURE_OK
345	sctg_176	D	73951	84761	20	18	42	42	0	0	6	2	Esi0176_0012	1	4	1	0	ANNOTATED_SURE_OK
346	sctg_176	D	337905	338288	18	18	47	47	0	0	3	1	Esi0176_0063	1	7	2	0	ANNOTATED_SURE_OK
347	sctg_176	D	353806	355703	11	11	24	24	0	0	4	1	Esi0176_0065	1	5	3	0	ANNOTATED_SURE_OK
348	sctg_177	D	31670	40010	13	13	23	21	1	1	8	1	Esi0177_0008	1	15	6	1	ANNOTATED_SURE_CHECK
349	sctg_177	D	150523	152193	7	7	16	16	0	0	4	1	Esi0177_0024	1	3	2	0	ANNOTATED_SURE_OK
350	sctg_177	R	110122	117778	7	4	7	2	1	4	5	1	Esi0177_0019	1	5	1	1	ANNOTATED_SURE_CHECK
351	sctg_178	R	276769	290589	7	7	15	15	0	0	5	1	Esi0178_0035	1	14	5	0	ANNOTATED_SURE_OK
352	sctg_179	D	278802	278918	2	1	5	0	2	3	2	1	Esi0179_0048	1	15	0	1	ANNOTATED_DUBIOUS_CHECK
353	sctg_18	D	417890	420470	3	2	3	2	0	1	3	1	Esi0018_0075	1	5	2	0	ANNOTATED_SURE_CHECK
354	sctg_18	D	623062	625342	5	5	16	15	1	0	5	1	Esi0018_0108	1	5	4	1	ANNOTATED_SURE_CHECK
355	sctg_18	D	828737	829397	3	3	4	4	0	0	2	1	Esi0018_0154	1	11	2	0	ANNOTATED_POSSIBLE_OK
356	sctg_18	D	956533	958243	60	0	147	147	0	0	12	1	Esi0018_0180	1	6	3	0	ANNOTATED_DUBIOUS_OK
357	sctg_18	R	135923	142804	26	26	71	71	0	0	11	1	Esi0018_0025	1	11	6	0	ANNOTATED_SURE_OK
358	sctg_18	R	332544	337728	3	3	8	8	0	0	3	1	Esi0018_0060	1	6	3	0	ANNOTATED_SURE_OK
359	sctg_18	R	898759	899803	105	11	124	124	0	0	4	1	Esi0018_0167	1	3	2	0	ANNOTATED_SURE_OK
360	sctg_18	R	951637	953015	54	0	138	138	0	0	11	1	Esi0018_0179	1	4	2	0	ANNOTATED_DUBIOUS_OK
361	sctg_18	R	967042	967155	3	3	4	4	0	0	2	1	Esi0018_0182	1	6	1	0	ANNOTATED_POSSIBLE_OK
362	sctg_18	R	1036573	1039880	5	0	6	5	0	1	2	1	Esi0018_0197	1	4	1	0	ANNOTATED_DUBIOUS_CHECK
363	sctg_180	D	91852	92124	4	4	7	7	0	0	3	1	Esi0180_0016	1	4	1	0	ANNOTATED_SURE_OK
364	sctg_180	D	329925	330835	3	3	5	5	0	0	3	1	Esi0180_0054	1	5	2	0	ANNOTATED_SURE_OK
365	sctg_180	R	66288	76336	17	17	35	33	1	1	10	1	Esi0180_0014	1	10	7	1	ANNOTATED_SURE_CHECK
366	sctg_180	R	135871	140933	2	2	3	3	0	0	2	2	Esi0180_0023	1	4	1	0	ANNOTATED_POSSIBLE_OK
366	sctg_180	R	135871	140933	2	2	3	3	0	0	2	2	Esi0180_0025	1	5	1	0	ANNOTATED_POSSIBLE_OK
367	sctg_182	D	49947	53408	3	2	4	3	0	1	3	1	Esi0182_0008	1	6	2	0	ANNOTATED_SURE_CHECK
368	sctg_182	R	39620	46799	32	30	74	73	0	1	14	1	Esi0182_0007	1	14	8	0	ANNOTATED_SURE_CHECK
369	sctg_183	D	91629	93957	3	0	3	0	0	3	2	0	NONE	0	0	0	0	UNANNOTATED_DUBIOUS_CHECK
370	sctg_183	D	335557	338722	268	268	808	808	0	0	9	1	Esi0183_0064	1	6	4	0	ANNOTATED_SURE_OK
371	sctg_183	R	216651	217666	2	2	3	3	0	0	2	1	Esi0183_0043	1	4	2	0	ANNOTATED_POSSIBLE_OK
372	sctg_183	R	235477	236725	2	2	5	5	0	0	2	1	Esi0183_0045	1	16	2	0	ANNOTATED_POSSIBLE_OK
373	sctg_184	D	22259	23971	19	19	38	38	0	0	2	1	Esi0184_0004	1	6	2	0	ANNOTATED_POSSIBLE_OK
374	sctg_184	R	5590	6661	3	3	3	3	0	0	2	1	Esi0184_0003	1	9	2	0	ANNOTATED_POSSIBLE_OK
375	sctg_184	R	167566	168191	2	2	3	3	0	0	2	1	Esi0184_0026	1	5	2	0	ANNOTATED_POSSIBLE_OK
376	sctg_185	D	302174	302675	12	12	42	42	0	0	3	1	Esi0185_0055	1	3	2	0	ANNOTATED_SURE_OK
377	sctg_185	R	172373	176021	6	6	13	13	0	0	2	1	Esi0185_0038	1	7	2	0	ANNOTATED_POSSIBLE_OK
378	sctg_186	D	26843	37786	16	16	39	38	0	1	8	2	Esi0186_0008	1	9	3	0	ANNOTATED_SURE_CHECK
378	sctg_186	D	26843	37786	16	16	39	38	0	1	8	2	Esi0186_0009	1	6	3	0	ANNOTATED_SURE_CHECK
379	sctg_186	D	105771	106467	4	4	12	12	0	0	2	1	Esi0186_0019	1	6	2	0	ANNOTATED_POSSIBLE_OK
380	sctg_186	D	124847	130351	21	19	65	65	0	0	8	1	Esi0186_0022	1	11	6	0	ANNOTATED_SURE_OK
381	sctg_187	D	278670	284070	43	42	125	124	0	1	8	1	Esi0187_0055	1	3	3	0	ANNOTATED_SURE_CHECK
382	sctg_187	R	12202	12753	9	8	20	20	0	0	4	1	Esi0187_0002	1	5	2	0	ANNOTATED_SURE_OK
383	sctg_187	R	146646	154626	179	52	466	466	0	0	11	1	Esi0187_0027	1	15	8	0	ANNOTATED_SURE_OK
384	sctg_188	D	8513	10297	2	2	3	2	0	1	2	1	Esi0188_0003	2	7	1	0	ANNOTATED_POSSIBLE_CHECK
385	sctg_188	D	16480	16818	2	2	4	3	0	1	2	1	Esi0188_0003	2	7	1	0	ANNOTATED_POSSIBLE_CHECK
386	sctg_188	D	80564	85288	26	26	54	54	0	0	6	1	Esi0188_0013	1	9	5	0	ANNOTATED_SURE_OK
387	sctg_188	R	3735	4591	45	43	96	96	0	0	6	1	Esi0188_0002	1	3	2	0	ANNOTATED_SURE_OK
388	sctg_188	R	23272	38183	298	298	850	842	8	0	18	2	Esi0188_0004	1	6	5	0	ANNOTATED_SURE_CHECK
388	sctg_188	R	23272	38183	298	298	850	842	8	0	18	2	Esi0188_0005	1	6	3	1	ANNOTATED_SURE_CHECK
389	sctg_188	R	124474	127630	5	3	5	0	0	5	2	0	NONE	0	0	0	0	UNANNOTATED_POSSIBLE_CHECK
390	sctg_189	R	101909	107197	21	21	43	43	0	0	8	1	Esi0189_0025	1	8	5	0	ANNOTATED_SURE_OK
391	sctg_189	R	187246	187326	8	8	35	35	0	0	2	1	Esi0189_0043	1	4	1	0	ANNOTATED_POSSIBLE_OK
392	sctg_189	R	305921	307191	6	5	6	0	0	6	2	0	NONE	0	0	0	0	UNANNOTATED_POSSIBLE_CHECK
393	sctg_19	D	464655	468054	7	7	12	12	0	0	2	1	Esi0019_0082	1	5	2	0	ANNOTATED_POSSIBLE_OK
394	sctg_19	R	517095	521990	6	4	15	4	0	11	5	1	Esi0019_0095	1	5	2	0	ANNOTATED_SURE_CHECK
395	sctg_19	R	868959	873620	2	1	3	2	0	1	2	1	Esi0019_0155	1	2	1	0	ANNOTATED_DUBIOUS_CHECK
396	sctg_190	D	286897	288206	2	2	3	0	0	3	2	0	NONE	0	0	0	0	UNANNOTATED_POSSIBLE_CHECK
397	sctg_192	D	291559	292894	12	12	42	42	0	0	5	1	Esi0192_0041	1	6	3	0	ANNOTATED_SURE_OK
398	sctg_192	R	153413	160546	3	2	3	0	0	3	3	0	NONE	0	0	0	0	UNANNOTATED_SURE_CHECK
399	sctg_192	R	344290	345544	3	3	13	12	0	1	2	1	Esi0192_0049	1	4	1	0	ANNOTATED_POSSIBLE_CHECK
400	sctg_194	D	92479	96015	45	44	90	79	0	11	4	1	Esi0194_0014	1	5	2	0	ANNOTATED_SURE_CHECK
401	sctg_194	R	162542	162995	2	2	4	4	0	0	2	1	Esi0194_0028	1	3	2	0	ANNOTATED_POSSIBLE_OK
402	sctg_194	R	294123	302313	9	8	22	22	0	0	6	1	Esi0194_0050	1	17	6	0	ANNOTATED_SURE_OK
403	sctg_195	D	51532	52771	2	2	4	3	1	0	2	1	Esi0195_0008	1	22	1	1	ANNOTATED_POSSIBLE_CHECK
404	sctg_195	D	102059	106832	12	0	33	33	0	0	4	1	Esi0195_0021	1	31	3	0	ANNOTATED_DUBIOUS_OK
405	sctg_195	D	229846	238609	3	2	4	4	0	0	4	1	Esi0195_0040	1	21	3	0	ANNOTATED_SURE_OK
406	sctg_195	R	77737	83864	6	5	15	13	0	2	5	1	Esi0195_0017	2	26	3	0	ANNOTATED_SURE_CHECK
407	sctg_195	R	88896	95103	9	9	17	17	0	0	8	1	Esi0195_0017	2	26	8	0	ANNOTATED_SURE_OK
408	sctg_197	R	213944	219247	8	8	15	2	0	13	3	1	Esi0197_0044	1	9	2	0	ANNOTATED_SURE_CHECK
409	sctg_197	R	280925	289403	14	14	39	38	0	1	4	1	Esi0197_0055	1	9	3	0	ANNOTATED_SURE_CHECK
410	sctg_198	D	97432	105502	11	0	31	31	0	0	5	1	Esi0198_0019	1	30	4	0	ANNOTATED_DUBIOUS_OK
411	sctg_198	R	242	14456	5	5	9	9	0	0	5	1	Esi0198_0003	1	39	5	0	ANNOTATED_SURE_OK
412	sctg_198	R	129246	133348	4	4	7	7	0	0	2	1	Esi0198_0021	1	17	2	0	ANNOTATED_POSSIBLE_OK
413	sctg_198	R	150097	152381	6	6	8	8	0	0	3	1	Esi0198_0026	1	7	3	0	ANNOTATED_SURE_OK
414	sctg_199	R	45847	47083	4	4	12	11	0	1	2	1	Esi0199_0012	1	8	1	0	ANNOTATED_POSSIBLE_CHECK
415	sctg_199	R	113680	117431	2	2	7	7	0	0	2	1	Esi0199_0025	1	5	2	0	ANNOTATED_POSSIBLE_OK
416	sctg_199	R	235616	236047	10	10	18	18	0	0	2	1	Esi0199_0054	1	2	1	0	ANNOTATED_POSSIBLE_OK
417	sctg_2	D	55996	65096	15	13	27	20	5	2	9	2	Esi0002_0012	1	8	5	1	ANNOTATED_SURE_CHECK
417	sctg_2	D	55996	65096	15	13	27	20	5	2	9	2	Esi0002_0013	1	8	1	0	ANNOTATED_SURE_CHECK
418	sctg_2	D	342785	344679	3	2	5	5	0	0	3	1	Esi0002_0065	1	8	2	0	ANNOTATED_SURE_OK
419	sctg_2	D	500864	505026	3	3	6	0	5	1	2	1	Esi0002_0098	1	6	0	1	ANNOTATED_POSSIBLE_CHECK
420	sctg_2	D	578904	580398	10	10	26	26	0	0	4	1	Esi0002_0110	1	7	2	0	ANNOTATED_SURE_OK
421	sctg_2	D	851158	855938	28	28	78	78	0	0	4	1	Esi0002_0158	1	9	4	0	ANNOTATED_SURE_OK
422	sctg_2	D	1050011	1050115	16	16	59	59	0	0	2	1	Esi0002_0192	1	4	1	0	ANNOTATED_POSSIBLE_OK
423	sctg_2	D	1108909	1111810	3	3	4	4	0	0	2	1	Esi0002_0199	1	5	2	0	ANNOTATED_POSSIBLE_OK
424	sctg_2	D	1241408	1242243	5	5	15	15	0	0	3	1	Esi0002_0232	2	23	2	0	ANNOTATED_SURE_OK
425	sctg_2	D	1256383	1260622	5	5	26	26	0	0	2	1	Esi0002_0232	2	23	2	0	ANNOTATED_POSSIBLE_OK
426	sctg_2	D	1435076	1437554	2	2	6	6	0	0	2	1	Esi0002_0262	1	2	2	0	ANNOTATED_POSSIBLE_OK
427	sctg_2	D	1563426	1567676	89	57	229	229	0	0	20	1	Esi0002_0284	1	6	6	0	ANNOTATED_SURE_OK
428	sctg_2	D	1643700	1646270	3	3	8	8	0	0	3	1	Esi0002_0301	1	6	3	0	ANNOTATED_SURE_OK
429	sctg_2	D	1687334	1689569	2	1	3	2	0	1	2	1	Esi0002_0309	1	4	1	0	ANNOTATED_DUBIOUS_CHECK
430	sctg_2	D	1716243	1718734	5	5	8	8	0	0	3	1	Esi0002_0315	1	7	3	0	ANNOTATED_SURE_OK
431	sctg_2	D	1724697	1728216	3	3	4	1	2	1	3	1	Esi0002_0317	1	11	1	1	ANNOTATED_SURE_CHECK
432	sctg_2	R	334347	338054	18	18	51	38	13	0	11	1	Esi0002_0064	1	4	4	1	ANNOTATED_SURE_CHECK
433	sctg_2	R	497578	499401	14	14	19	19	0	0	7	1	Esi0002_0097	1	11	3	0	ANNOTATED_SURE_OK
434	sctg_2	R	582642	583933	6	6	16	16	0	0	5	1	Esi0002_0111	1	6	4	0	ANNOTATED_SURE_OK
435	sctg_2	R	1274358	1277851	5	5	5	1	0	4	2	1	Esi0002_0235	1	13	1	0	ANNOTATED_POSSIBLE_CHECK
436	sctg_2	R	1458143	1458211	4	4	4	4	0	0	2	1	Esi0002_0265	1	8	1	0	ANNOTATED_POSSIBLE_OK
437	sctg_2	R	1474055	1478179	22	20	31	31	0	0	5	1	Esi0002_0268	1	7	4	0	ANNOTATED_SURE_OK
438	sctg_2	R	1707645	1708502	4	4	12	12	0	0	2	1	Esi0002_0313	1	4	2	0	ANNOTATED_POSSIBLE_OK
439	sctg_2	R	1777935	1783712	175	170	393	393	0	0	19	1	Esi0002_0327	1	11	10	0	ANNOTATED_SURE_OK
440	sctg_20	D	234314	237472	3	2	3	2	0	1	3	1	Esi0020_0045	1	25	2	0	ANNOTATED_SURE_CHECK
441	sctg_20	D	585592	586607	13	13	19	16	0	3	4	1	Esi0020_0105	1	5	2	0	ANNOTATED_SURE_CHECK
442	sctg_20	D	640199	645262	4	4	9	8	0	1	4	1	Esi0020_0117	1	6	2	0	ANNOTATED_SURE_CHECK
443	sctg_20	D	992751	997373	45	39	103	102	0	1	4	1	Esi0020_0173	1	7	2	0	ANNOTATED_SURE_CHECK
444	sctg_20	D	1069094	1077268	29	28	67	64	3	0	13	1	Esi0020_0183	1	19	7	1	ANNOTATED_SURE_CHECK
445	sctg_20	R	776018	781404	6	6	9	9	0	0	5	1	Esi0020_0138	1	18	4	0	ANNOTATED_SURE_OK
446	sctg_20	R	857770	859605	3	3	9	8	0	1	2	1	Esi0020_0149	1	12	1	0	ANNOTATED_POSSIBLE_CHECK
447	sctg_201	D	175562	175783	15	15	31	31	0	0	3	1	Esi0201_0029	1	2	1	0	ANNOTATED_SURE_OK
448	sctg_201	D	182956	184119	10	9	23	23	0	0	5	1	Esi0201_0031	1	1	1	0	ANNOTATED_SURE_OK
449	sctg_201	R	76301	78363	40	40	93	92	0	1	4	1	Esi0201_0013	1	7	2	0	ANNOTATED_SURE_CHECK
450	sctg_202	R	208795	214748	104	0	266	266	0	0	16	1	Esi0202_0038	1	6	5	0	ANNOTATED_DUBIOUS_OK
451	sctg_203	D	64298	65871	5	5	9	9	0	0	4	1	Esi0203_0012	1	3	2	0	ANNOTATED_SURE_OK
452	sctg_203	D	189471	192477	338	337	586	586	0	0	13	1	Esi0203_0038	1	3	3	0	ANNOTATED_SURE_OK
453	sctg_203	D	231481	232979	50	50	133	133	0	0	8	1	Esi0203_0044	1	8	3	0	ANNOTATED_SURE_OK
454	sctg_203	D	263043	266272	24	23	90	90	0	0	5	1	Esi0203_0052	1	8	4	0	ANNOTATED_SURE_OK
455	sctg_203	R	20569	25604	22	22	45	0	0	45	6	0	NONE	0	0	0	0	UNANNOTATED_SURE_CHECK
456	sctg_204	D	172087	176507	6	1	6	0	0	6	4	0	NONE	0	0	0	0	UNANNOTATED_DUBIOUS_CHECK
457	sctg_205	R	188457	200281	38	38	70	58	12	0	13	1	Esi0205_0043	1	16	8	1	ANNOTATED_SURE_CHECK
458	sctg_206	R	31823	35381	33	33	85	85	0	0	6	1	Esi0206_0009	1	6	3	0	ANNOTATED_SURE_OK
459	sctg_206	R	246947	247183	3	3	5	5	0	0	3	1	Esi0206_0052	1	4	1	0	ANNOTATED_SURE_OK
460	sctg_206	R	273526	294097	10	10	30	29	1	0	10	1	Esi0206_0060	1	25	8	1	ANNOTATED_SURE_CHECK
461	sctg_207	D	162895	165719	13	13	27	27	0	0	7	1	Esi0207_0039	1	5	2	0	ANNOTATED_SURE_OK
462	sctg_207	R	94378	95602	2	2	5	5	0	0	2	1	Esi0207_0023	1	4	2	0	ANNOTATED_POSSIBLE_OK
463	sctg_208	D	15877	17573	9	9	34	34	0	0	3	1	Esi0208_0005	1	5	2	0	ANNOTATED_SURE_OK
464	sctg_208	D	40619	42833	39	39	97	97	0	0	5	1	Esi0208_0011	1	10	3	0	ANNOTATED_SURE_OK
465	sctg_209	D	144616	146405	92	92	172	172	0	0	5	1	Esi0209_0036	1	7	3	0	ANNOTATED_SURE_OK
466	sctg_21	D	133275	133728	3	3	4	4	0	0	2	1	Esi0021_0024	1	5	2	0	ANNOTATED_POSSIBLE_OK
467	sctg_21	D	243301	247901	2	2	4	3	0	1	2	1	Esi0021_0042	2	24	1	0	ANNOTATED_POSSIBLE_CHECK
468	sctg_21	D	253631	258847	4	4	7	6	0	1	4	1	Esi0021_0042	2	24	3	0	ANNOTATED_SURE_CHECK
469	sctg_21	D	317952	319583	3	3	7	7	0	0	3	1	Esi0021_0053	1	3	2	0	ANNOTATED_SURE_OK
470	sctg_21	D	356057	357428	2	2	4	4	0	0	2	1	Esi0021_0059	1	4	2	0	ANNOTATED_POSSIBLE_OK
471	sctg_21	D	533657	535460	4	4	11	11	0	0	3	1	Esi0021_0093	1	4	2	0	ANNOTATED_SURE_OK
472	sctg_21	D	709028	738038	55	55	132	128	4	0	24	2	Esi0021_0133	1	27	13	1	ANNOTATED_SURE_CHECK
472	sctg_21	D	709028	738038	55	55	132	128	4	0	24	2	Esi0021_0135	1	12	4	0	ANNOTATED_SURE_CHECK
473	sctg_21	D	759873	762491	3	3	11	9	0	2	2	1	Esi0021_0140	1	6	1	0	ANNOTATED_POSSIBLE_CHECK
474	sctg_21	R	369657	369883	3	2	3	1	0	2	2	1	Esi0021_0062	1	13	1	0	ANNOTATED_POSSIBLE_CHECK
475	sctg_21	R	388210	399926	14	14	29	24	4	1	11	1	Esi0021_0069	1	21	7	1	ANNOTATED_SURE_CHECK
476	sctg_21	R	556318	558100	7	7	12	12	0	0	3	1	Esi0021_0098	1	5	2	0	ANNOTATED_SURE_OK
477	sctg_21	R	961174	963824	11	10	22	22	0	0	5	1	Esi0021_0166	2	14	2	0	ANNOTATED_SURE_OK
478	sctg_21	R	970926	974464	2	2	3	3	0	0	2	1	Esi0021_0166	2	14	2	0	ANNOTATED_POSSIBLE_OK
479	sctg_210	D	286160	288451	2	2	3	3	0	0	2	1	Esi0210_0044	1	4	2	0	ANNOTATED_POSSIBLE_OK
480	sctg_210	R	227314	228138	4	4	4	4	0	0	2	1	Esi0210_0039	1	8	2	0	ANNOTATED_POSSIBLE_OK
481	sctg_211	D	39584	43914	145	133	466	466	0	0	12	1	Esi0211_0009	1	5	5	0	ANNOTATED_SURE_OK
482	sctg_211	D	147964	148467	3	3	9	9	0	0	2	1	Esi0211_0025	1	7	2	0	ANNOTATED_POSSIBLE_OK
483	sctg_211	R	85699	88333	7	7	22	22	0	0	3	1	Esi0211_0017	1	10	3	0	ANNOTATED_SURE_OK
484	sctg_212	D	71781	77787	4	1	4	3	0	1	3	2	Esi0212_0019	1	11	1	0	ANNOTATED_DUBIOUS_CHECK
484	sctg_212	D	71781	77787	4	1	4	3	0	1	3	2	Esi0212_0021	1	10	1	0	ANNOTATED_DUBIOUS_CHECK
485	sctg_212	R	83485	87703	8	8	18	18	0	0	5	1	Esi0212_0023	1	8	3	0	ANNOTATED_SURE_OK
486	sctg_212	R	114532	115972	47	0	115	115	0	0	10	1	Esi0212_0030	1	4	2	0	ANNOTATED_DUBIOUS_OK
487	sctg_212	R	160523	163993	5	2	7	0	0	7	2	0	NONE	0	0	0	0	UNANNOTATED_POSSIBLE_CHECK
488	sctg_214	D	4906	7091	2	2	3	3	0	0	2	1	Esi0214_0003	2	31	2	0	ANNOTATED_POSSIBLE_OK
489	sctg_214	D	18343	20845	5	5	24	24	0	0	4	1	Esi0214_0003	2	31	3	0	ANNOTATED_SURE_OK
490	sctg_214	D	64546	69005	7	6	11	10	0	1	4	1	Esi0214_0012	1	7	2	0	ANNOTATED_SURE_CHECK
491	sctg_214	R	89553	90352	2	2	4	4	0	0	2	1	Esi0214_0017	1	6	2	0	ANNOTATED_POSSIBLE_OK
492	sctg_215	D	56623	62334	14	9	23	16	2	5	4	1	Esi0215_0009	1	10	2	1	ANNOTATED_SURE_CHECK
493	sctg_215	R	14756	14860	2	2	4	4	0	0	2	1	Esi0215_0004	2	17	1	0	ANNOTATED_POSSIBLE_OK
494	sctg_215	R	20099	22680	3	3	6	0	5	1	2	1	Esi0215_0004	2	17	0	1	ANNOTATED_POSSIBLE_CHECK
495	sctg_216	D	184418	184513	10	10	18	18	0	0	2	1	Esi0216_0041	1	3	1	0	ANNOTATED_POSSIBLE_OK
496	sctg_216	R	135945	136052	3	3	17	17	0	0	2	1	Esi0216_0030	1	15	1	0	ANNOTATED_POSSIBLE_OK
497	sctg_217	D	76943	80246	3	3	9	9	0	0	3	1	Esi0217_0014	1	8	2	0	ANNOTATED_SURE_OK
498	sctg_22	D	232008	237965	18	18	72	72	0	0	19	2	Esi0022_0046	1	4	2	0	ANNOTATED_SURE_OK
498	sctg_22	D	232008	237965	18	18	72	72	0	0	19	2	Esi0022_0047	1	3	1	0	ANNOTATED_SURE_OK
499	sctg_22	D	250246	251974	10	10	22	22	0	0	5	1	Esi0022_0053	1	6	3	0	ANNOTATED_SURE_OK
500	sctg_22	D	407578	409905	7	7	13	12	0	1	4	1	Esi0022_0078	1	7	2	0	ANNOTATED_SURE_CHECK
501	sctg_22	D	541506	543098	4	4	7	6	0	1	2	1	Esi0022_0102	1	8	1	0	ANNOTATED_POSSIBLE_CHECK
502	sctg_22	D	898279	903703	71	64	98	85	13	0	13	1	Esi0022_0162	1	9	6	2	ANNOTATED_SURE_CHECK
503	sctg_22	R	529902	532737	32	32	60	60	0	0	5	1	Esi0022_0100	1	6	4	0	ANNOTATED_SURE_OK
504	sctg_22	R	656281	657012	294	0	723	723	0	0	5	1	Esi0022_0120	1	5	2	0	ANNOTATED_DUBIOUS_OK
505	sctg_22	R	791749	798318	17	17	55	55	0	0	4	1	Esi0022_0141	1	8	3	0	ANNOTATED_SURE_OK
506	sctg_22	R	898771	902688	4	4	5	0	0	5	2	0	NONE	0	0	0	0	UNANNOTATED_POSSIBLE_CHECK
507	sctg_22	R	958889	962412	3	3	3	3	0	0	2	1	Esi0022_0171	1	16	2	0	ANNOTATED_POSSIBLE_OK
508	sctg_220	D	92529	93596	3	3	4	4	0	0	3	1	Esi0220_0015	1	4	2	0	ANNOTATED_SURE_OK
509	sctg_220	D	169349	173123	10	10	23	23	0	0	2	1	Esi0220_0028	1	3	2	0	ANNOTATED_POSSIBLE_OK
510	sctg_220	D	235398	239041	3	3	6	6	0	0	3	1	Esi0220_0042	1	14	3	0	ANNOTATED_SURE_OK
511	sctg_220	D	245453	246343	2	1	4	4	0	0	2	1	Esi0220_0048	2	31	2	0	ANNOTATED_DUBIOUS_OK
512	sctg_220	D	251653	263717	11	11	20	20	0	0	9	1	Esi0220_0048	2	31	7	0	ANNOTATED_SURE_OK
513	sctg_220	R	44853	47106	32	28	104	104	0	0	3	1	Esi0220_0007	1	4	2	0	ANNOTATED_SURE_OK
514	sctg_221	R	144689	162320	104	102	205	203	0	2	23	1	Esi0221_0023	1	23	13	0	ANNOTATED_SURE_CHECK
515	sctg_222	R	142126	142994	2	1	3	0	0	3	3	0	NONE	0	0	0	0	UNANNOTATED_DUBIOUS_CHECK
516	sctg_223	D	110337	110830	2	2	5	5	0	0	2	1	Esi0223_0017	1	10	2	0	ANNOTATED_POSSIBLE_OK
517	sctg_223	D	120976	121378	3	1	3	0	0	3	2	0	NONE	0	0	0	0	UNANNOTATED_DUBIOUS_CHECK
518	sctg_223	D	127532	130135	27	26	65	65	0	0	10	1	Esi0223_0020	1	9	5	0	ANNOTATED_SURE_OK
519	sctg_223	D	218636	220124	6	6	16	16	0	0	4	1	Esi0223_0034	1	16	4	0	ANNOTATED_SURE_OK
520	sctg_224	D	7749	9492	3	3	13	8	5	0	2	1	Esi0224_0002	1	9	1	1	ANNOTATED_POSSIBLE_CHECK
521	sctg_224	D	191086	193656	60	0	147	147	0	0	12	1	Esi0224_0038	1	6	3	0	ANNOTATED_DUBIOUS_OK
522	sctg_224	R	183953	185777	57	4	139	139	0	0	12	1	Esi0224_0035	1	6	3	0	ANNOTATED_SURE_OK
523	sctg_227	R	6989	10989	3	2	3	2	0	1	2	1	Esi0227_0002	1	1	1	0	ANNOTATED_POSSIBLE_CHECK
524	sctg_23	D	87295	88733	4	4	10	8	2	0	2	1	Esi0023_0016	1	4	1	1	ANNOTATED_POSSIBLE_CHECK
525	sctg_23	D	428104	428537	22	22	57	55	2	0	3	1	Esi0023_0072	1	5	1	1	ANNOTATED_SURE_CHECK
526	sctg_23	D	748177	750919	3	1	4	0	0	4	2	0	NONE	0	0	0	0	UNANNOTATED_DUBIOUS_CHECK
527	sctg_23	D	792631	795117	6	6	30	30	0	0	2	1	Esi0023_0146	1	8	2	0	ANNOTATED_POSSIBLE_OK
528	sctg_23	D	816388	817353	2	2	5	5	0	0	2	1	Esi0023_0149	1	23	2	0	ANNOTATED_POSSIBLE_OK
529	sctg_23	D	832545	841044	8	8	13	11	0	2	5	1	Esi0023_0152	1	11	2	0	ANNOTATED_SURE_CHECK
530	sctg_23	D	887496	893523	3	3	3	3	0	0	3	1	Esi0023_0162	1	14	3	0	ANNOTATED_SURE_OK
531	sctg_23	D	925380	927335	5	5	18	18	0	0	4	1	Esi0023_0168	1	9	3	0	ANNOTATED_SURE_OK
532	sctg_231	D	58264	60348	3	3	3	0	0	3	2	0	NONE	0	0	0	0	UNANNOTATED_POSSIBLE_CHECK
533	sctg_231	D	88887	97693	23	22	45	45	0	0	11	1	Esi0231_0015	1	11	7	0	ANNOTATED_SURE_OK
534	sctg_231	D	219767	219933	2	1	3	0	0	3	2	0	NONE	0	0	0	0	UNANNOTATED_DUBIOUS_CHECK
535	sctg_233	R	2331	4494	27	27	90	90	0	0	4	1	Esi0233_0001	1	5	3	0	ANNOTATED_SURE_OK
536	sctg_234	D	72782	75029	3	3	10	10	0	0	2	1	Esi0234_0011	1	9	2	0	ANNOTATED_POSSIBLE_OK
537	sctg_234	D	183410	186379	3	1	4	0	0	4	2	0	NONE	0	0	0	0	UNANNOTATED_DUBIOUS_CHECK
538	sctg_234	R	141231	150263	6	6	15	11	4	0	5	1	Esi0234_0027	1	20	3	1	ANNOTATED_SURE_CHECK
539	sctg_238	R	246145	250094	23	23	39	39	0	0	4	1	Esi0238_0042	1	6	3	0	ANNOTATED_SURE_OK
540	sctg_24	D	137860	139750	3	3	6	6	0	0	3	1	Esi0024_0032	1	7	3	0	ANNOTATED_SURE_OK
541	sctg_24	D	541877	542850	3	3	9	9	0	0	3	1	Esi0024_0099	1	5	2	0	ANNOTATED_SURE_OK
542	sctg_24	D	762210	765911	4	4	8	8	0	0	3	1	Esi0024_0140	1	7	2	0	ANNOTATED_SURE_OK
543	sctg_24	D	781791	784691	718	704	1335	1335	0	0	11	1	Esi0024_0144	1	4	4	0	ANNOTATED_SURE_OK
544	sctg_24	D	818008	822914	17	0	36	36	0	0	4	2	Esi0024_0152	1	5	1	0	ANNOTATED_DUBIOUS_OK
544	sctg_24	D	818008	822914	17	0	36	36	0	0	4	2	Esi0024_0153	1	3	1	0	ANNOTATED_DUBIOUS_OK
545	sctg_24	D	831898	835282	16	1	35	35	0	0	4	1	Esi0024_0154	1	7	2	0	ANNOTATED_DUBIOUS_OK
546	sctg_24	R	286968	288239	15	15	35	35	0	0	2	1	Esi0024_0055	1	8	2	0	ANNOTATED_POSSIBLE_OK
547	sctg_24	R	429248	433864	53	51	132	86	46	0	7	1	Esi0024_0077	1	11	6	1	ANNOTATED_SURE_CHECK
548	sctg_24	R	691447	692713	4	4	7	7	0	0	3	1	Esi0024_0130	1	8	2	0	ANNOTATED_SURE_OK
549	sctg_24	R	708428	709205	2	1	3	2	0	1	2	1	Esi0024_0132	1	7	1	0	ANNOTATED_DUBIOUS_CHECK
550	sctg_24	R	954025	957877	15	0	30	30	0	0	3	1	Esi0024_0177	1	8	2	0	ANNOTATED_DUBIOUS_OK
551	sctg_240	D	128018	131215	666	651	2098	2098	0	0	15	1	Esi0240_0024	1	3	3	0	ANNOTATED_SURE_OK
552	sctg_240	D	217283	219083	4	4	4	0	0	4	2	0	NONE	0	0	0	0	UNANNOTATED_POSSIBLE_CHECK
553	sctg_241	D	126746	129393	7	7	19	19	0	0	5	1	Esi0241_0027	1	11	4	0	ANNOTATED_SURE_OK
554	sctg_241	R	1110	3146	5	5	9	9	0	0	2	1	Esi0241_0001	1	10	2	0	ANNOTATED_POSSIBLE_OK
555	sctg_243	R	75870	77124	2	2	4	4	0	0	2	1	Esi0243_0011	1	13	2	0	ANNOTATED_POSSIBLE_OK
556	sctg_243	R	160763	166827	5	5	15	13	2	0	5	1	Esi0243_0024	1	24	2	1	ANNOTATED_SURE_CHECK
557	sctg_244	D	17090	20982	3	3	10	10	0	0	2	1	Esi0244_0005	1	8	2	0	ANNOTATED_POSSIBLE_OK
558	sctg_244	D	208852	210045	4	4	15	15	0	0	2	1	Esi0244_0036	1	8	2	0	ANNOTATED_POSSIBLE_OK
559	sctg_244	D	236885	236983	2	2	3	3	0	0	2	1	Esi0244_0043	1	6	1	0	ANNOTATED_POSSIBLE_OK
560	sctg_245	D	39270	40424	6	6	13	13	0	0	2	1	Esi0245_0008	1	6	2	0	ANNOTATED_POSSIBLE_OK
561	sctg_245	D	194032	198907	2	0	3	0	0	3	2	0	NONE	0	0	0	0	UNANNOTATED_DUBIOUS_CHECK
562	sctg_246	D	79399	79500	50	50	151	151	0	0	2	1	Esi0246_0017	1	2	1	0	ANNOTATED_POSSIBLE_OK
563	sctg_247	R	146376	148871	3	3	4	0	0	4	2	0	NONE	0	0	0	0	UNANNOTATED_POSSIBLE_CHECK
564	sctg_249	D	127130	131303	27	25	86	86	0	0	7	1	Esi0249_0030	1	9	5	0	ANNOTATED_SURE_OK
565	sctg_249	D	175838	180349	2	2	5	5	0	0	2	1	Esi0249_0039	1	12	2	0	ANNOTATED_POSSIBLE_OK
566	sctg_25	D	392670	394899	3	3	7	7	0	0	3	1	Esi0025_0070	1	5	2	0	ANNOTATED_SURE_OK
567	sctg_25	R	384866	385018	4	4	15	15	0	0	3	1	Esi0025_0068	1	6	1	0	ANNOTATED_SURE_OK
568	sctg_25	R	463592	470697	12	11	29	26	3	0	7	1	Esi0025_0082	1	14	5	1	ANNOTATED_SURE_CHECK
569	sctg_251	D	206782	211198	3	0	3	0	0	3	2	0	NONE	0	0	0	0	UNANNOTATED_DUBIOUS_CHECK
570	sctg_251	R	130355	131021	1	0	8	0	0	8	2	0	NONE	0	0	0	0	UNANNOTATED_DUBIOUS_CHECK
571	sctg_252	D	95735	100469	2	2	3	2	0	1	2	1	Esi0252_0019	2	25	1	0	ANNOTATED_POSSIBLE_CHECK
572	sctg_252	D	109689	112796	3	3	4	4	0	0	3	1	Esi0252_0019	2	25	2	0	ANNOTATED_SURE_OK
573	sctg_254	D	120590	122473	31	31	69	69	0	0	5	1	Esi0254_0023	1	5	3	0	ANNOTATED_SURE_OK
574	sctg_254	D	178934	182770	6	6	9	9	0	0	4	1	Esi0254_0031	1	8	2	0	ANNOTATED_SURE_OK
575	sctg_254	R	105651	117430	149	148	381	381	0	0	13	2	Esi0254_0021	1	9	5	0	ANNOTATED_SURE_OK
575	sctg_254	R	105651	117430	149	148	381	381	0	0	13	2	Esi0254_0022	1	3	3	0	ANNOTATED_SURE_OK
576	sctg_255	R	56475	67100	16	16	30	28	0	2	12	1	Esi0255_0013	1	10	6	0	ANNOTATED_SURE_CHECK
577	sctg_256	R	44936	47157	4	4	5	5	0	0	3	1	Esi0256_0009	1	6	3	0	ANNOTATED_SURE_OK
578	sctg_256	R	156329	156433	4	4	4	4	0	0	2	1	Esi0256_0036	1	3	1	0	ANNOTATED_POSSIBLE_OK
579	sctg_26	D	84907	85218	423	0	889	0	0	889	5	0	NONE	0	0	0	0	UNANNOTATED_DUBIOUS_CHECK
580	sctg_26	D	484321	494137	31	31	69	59	0	10	8	1	Esi0026_0091	1	6	3	0	ANNOTATED_SURE_CHECK
581	sctg_26	D	519836	522111	2	2	6	5	0	1	2	1	Esi0026_0095	1	8	1	0	ANNOTATED_POSSIBLE_CHECK
582	sctg_26	D	637680	643097	64	64	197	197	0	0	12	1	Esi0026_0111	1	12	7	0	ANNOTATED_SURE_OK
583	sctg_26	D	742094	744079	6	6	14	13	1	0	4	1	Esi0026_0121	1	7	3	1	ANNOTATED_SURE_CHECK
584	sctg_26	D	763413	764019	20	20	35	35	0	0	3	1	Esi0026_0126	1	5	2	0	ANNOTATED_SURE_OK
585	sctg_26	R	78186	78497	117	23	152	132	2	18	5	1	Esi0026_0019	1	1	1	1	ANNOTATED_SURE_CHECK
586	sctg_26	R	101947	102547	16	15	36	36	0	0	3	1	Esi0026_0025	1	5	2	0	ANNOTATED_SURE_OK
587	sctg_26	R	540718	547064	11	11	19	19	0	0	5	1	Esi0026_0098	1	8	4	0	ANNOTATED_SURE_OK
588	sctg_26	R	778383	778466	3	3	5	5	0	0	2	1	Esi0026_0130	1	4	1	0	ANNOTATED_POSSIBLE_OK
589	sctg_262	D	73845	76897	6	0	7	5	0	2	4	1	Esi0262_0012	1	6	2	0	ANNOTATED_DUBIOUS_CHECK
590	sctg_262	D	215924	219747	2	2	6	6	0	0	2	1	Esi0262_0037	1	8	2	0	ANNOTATED_POSSIBLE_OK
591	sctg_262	R	97332	97884	3	2	3	0	0	3	2	0	NONE	0	0	0	0	UNANNOTATED_POSSIBLE_CHECK
592	sctg_262	R	137517	141948	3	3	3	1	0	2	3	1	Esi0262_0026	1	7	1	0	ANNOTATED_SURE_CHECK
593	sctg_262	R	213601	213775	2	2	4	3	0	1	2	1	Esi0262_0036	1	10	1	0	ANNOTATED_POSSIBLE_CHECK
594	sctg_263	D	215965	217227	17	17	37	37	0	0	3	1	Esi0263_0041	1	8	3	0	ANNOTATED_SURE_OK
595	sctg_264	D	64682	67899	3	2	3	1	0	2	3	1	Esi0264_0009	1	12	1	0	ANNOTATED_SURE_CHECK
596	sctg_264	D	162194	163966	7	7	23	23	0	0	3	1	Esi0264_0028	1	9	3	0	ANNOTATED_SURE_OK
597	sctg_265	D	189354	193862	6	6	11	11	0	0	4	1	Esi0265_0041	1	8	4	0	ANNOTATED_SURE_OK
598	sctg_268	D	107100	111332	3	1	3	0	0	3	2	0	NONE	0	0	0	0	UNANNOTATED_DUBIOUS_CHECK
599	sctg_268	D	147003	158062	17	17	41	41	0	0	10	1	Esi0268_0023	1	14	6	0	ANNOTATED_SURE_OK
600	sctg_269	D	59684	60514	3	3	7	7	0	0	3	1	Esi0269_0012	1	17	1	0	ANNOTATED_SURE_OK
601	sctg_27	D	761896	775341	31	30	70	70	0	0	26	2	Esi0027_0134	1	7	4	0	ANNOTATED_SURE_OK
601	sctg_27	D	761896	775341	31	30	70	70	0	0	26	2	Esi0027_0136	1	5	1	0	ANNOTATED_SURE_OK
602	sctg_27	D	789836	797203	24	2	54	53	0	1	7	1	Esi0027_0139	1	10	4	0	ANNOTATED_SURE_CHECK
603	sctg_27	R	47412	47571	2	2	3	3	0	0	2	1	Esi0027_0010	1	5	1	0	ANNOTATED_POSSIBLE_OK
604	sctg_27	R	55635	56038	2	2	5	5	0	0	2	1	Esi0027_0013	1	5	2	0	ANNOTATED_POSSIBLE_OK
605	sctg_27	R	308209	309498	2	1	3	2	0	1	2	1	Esi0027_0071	1	22	1	0	ANNOTATED_DUBIOUS_CHECK
606	sctg_27	R	737890	758341	70	35	179	179	0	0	18	2	Esi0027_0131	1	12	7	0	ANNOTATED_SURE_OK
606	sctg_27	R	737890	758341	70	35	179	179	0	0	18	2	Esi0027_0133	1	9	4	0	ANNOTATED_SURE_OK
607	sctg_27	R	839366	841642	5	4	10	9	0	1	3	1	Esi0027_0145	1	5	2	0	ANNOTATED_SURE_CHECK
608	sctg_27	R	959442	963330	3	3	3	2	0	1	2	1	Esi0027_0167	1	10	1	0	ANNOTATED_POSSIBLE_CHECK
609	sctg_270	D	22780	26507	4	1	4	3	0	1	2	1	Esi0270_0005	1	10	1	0	ANNOTATED_DUBIOUS_CHECK
610	sctg_270	R	47241	47393	2	2	6	6	0	0	2	1	Esi0270_0013	1	3	1	0	ANNOTATED_POSSIBLE_OK
611	sctg_271	D	196025	197154	8	8	23	23	0	0	2	1	Esi0271_0046	1	3	2	0	ANNOTATED_POSSIBLE_OK
612	sctg_274	D	198587	201078	27	27	81	80	0	1	4	1	Esi0274_0035	1	4	2	0	ANNOTATED_SURE_CHECK
613	sctg_274	R	167630	169859	27	26	80	79	1	0	8	1	Esi0274_0029	1	6	3	1	ANNOTATED_SURE_CHECK
614	sctg_278	R	76267	76584	49	49	85	85	0	0	3	1	Esi0278_0013	1	2	1	0	ANNOTATED_SURE_OK
615	sctg_279	D	47527	48877	10	9	28	28	0	0	3	1	Esi0279_0008	1	2	2	0	ANNOTATED_SURE_OK
616	sctg_279	D	118846	127069	4	4	13	4	0	9	4	1	Esi0279_0022	1	8	2	0	ANNOTATED_SURE_CHECK
617	sctg_279	R	23977	40607	14	14	23	22	1	0	12	1	Esi0279_0006	1	28	10	1	ANNOTATED_SURE_CHECK
618	sctg_279	R	167392	168387	66	65	170	170	0	0	7	1	Esi0279_0030	1	3	2	0	ANNOTATED_SURE_OK
619	sctg_28	D	123657	124640	3	3	3	3	0	0	3	1	Esi0028_0024	1	8	2	0	ANNOTATED_SURE_OK
620	sctg_28	D	221953	222618	16	16	53	53	0	0	3	1	Esi0028_0039	1	6	2	0	ANNOTATED_SURE_OK
621	sctg_28	D	578405	582872	15	9	31	31	0	0	6	1	Esi0028_0100	1	20	4	0	ANNOTATED_SURE_OK
622	sctg_28	D	800335	801074	7	6	11	11	0	0	4	1	Esi0028_0142	1	6	2	0	ANNOTATED_SURE_OK
623	sctg_28	R	273847	278068	11	11	32	26	0	6	6	1	Esi0028_0044	1	9	4	0	ANNOTATED_SURE_CHECK
624	sctg_28	R	708164	713537	7	7	66	32	0	34	3	1	Esi0028_0122	1	6	1	0	ANNOTATED_SURE_CHECK
625	sctg_28	R	912313	916508	11	10	41	41	0	0	4	1	Esi0028_0164	1	5	2	0	ANNOTATED_SURE_OK
626	sctg_280	D	100729	101329	6	6	8	8	0	0	2	1	Esi0280_0017	1	5	2	0	ANNOTATED_POSSIBLE_OK
627	sctg_281	D	190167	191392	14	12	52	52	0	0	3	1	Esi0281_0045	1	3	2	0	ANNOTATED_SURE_OK
628	sctg_281	D	203627	207295	3	3	7	7	0	0	3	1	Esi0281_0046	1	9	3	0	ANNOTATED_SURE_OK
629	sctg_282	D	53823	53909	15	15	63	63	0	0	2	1	Esi0282_0008	1	5	1	0	ANNOTATED_POSSIBLE_OK
630	sctg_282	D	93519	95959	4	4	13	13	0	0	3	1	Esi0282_0014	1	8	3	0	ANNOTATED_SURE_OK
631	sctg_283	D	84173	95688	30	29	84	83	0	1	15	1	Esi0283_0013	1	11	6	0	ANNOTATED_SURE_CHECK
632	sctg_283	R	69186	72494	5	3	5	5	0	0	2	1	Esi0283_0009	1	8	2	0	ANNOTATED_POSSIBLE_OK
633	sctg_286	D	77708	94895	17	17	39	38	0	1	13	1	Esi0286_0022	1	25	11	0	ANNOTATED_SURE_CHECK
634	sctg_286	D	104429	104872	13	3	14	13	0	1	2	1	Esi0286_0025	1	6	1	0	ANNOTATED_POSSIBLE_CHECK
635	sctg_287	R	134127	137189	33	33	102	102	0	0	6	1	Esi0287_0030	1	8	5	0	ANNOTATED_SURE_OK
636	sctg_289	R	124723	125307	5	5	5	5	0	0	3	1	Esi0289_0026	1	3	1	0	ANNOTATED_SURE_OK
637	sctg_29	R	257084	261994	6	6	6	0	0	6	2	0	NONE	0	0	0	0	UNANNOTATED_POSSIBLE_CHECK
638	sctg_29	R	296219	297722	12	12	20	20	0	0	3	1	Esi0029_0055	1	5	3	0	ANNOTATED_SURE_OK
639	sctg_29	R	676623	679427	3	1	4	1	3	0	2	1	Esi0029_0113	1	3	1	1	ANNOTATED_DUBIOUS_CHECK
640	sctg_29	R	790496	795810	19	18	42	42	0	0	11	1	Esi0029_0131	1	8	6	0	ANNOTATED_SURE_OK
641	sctg_290	R	75396	80607	14	14	34	34	0	0	7	1	Esi0290_0015	1	9	5	0	ANNOTATED_SURE_OK
642	sctg_290	R	104290	120274	13	13	30	29	1	0	12	2	Esi0290_0023	1	4	1	0	ANNOTATED_SURE_CHECK
642	sctg_290	R	104290	120274	13	13	30	29	1	0	12	2	Esi0290_0026	1	29	7	1	ANNOTATED_SURE_CHECK
643	sctg_291	R	135843	142870	4	0	4	0	0	4	3	0	NONE	0	0	0	0	UNANNOTATED_DUBIOUS_CHECK
644	sctg_292	D	189199	196128	30	29	65	17	0	48	8	1	Esi0292_0040	1	7	2	0	ANNOTATED_SURE_CHECK
645	sctg_292	R	63448	66214	4	4	10	10	0	0	3	1	Esi0292_0013	1	9	3	0	ANNOTATED_SURE_OK
646	sctg_294	D	177586	179629	6	6	15	15	0	0	3	1	Esi0294_0033	1	6	3	0	ANNOTATED_SURE_OK
647	sctg_294	R	167301	172327	3	2	3	2	0	1	2	1	Esi0294_0031	1	4	1	0	ANNOTATED_POSSIBLE_CHECK
648	sctg_295	R	184958	187593	2	2	4	4	0	0	2	1	Esi0295_0043	1	7	2	0	ANNOTATED_POSSIBLE_OK
649	sctg_297	D	37585	44611	23	22	47	38	9	0	7	1	Esi0297_0006	1	10	4	1	ANNOTATED_SURE_CHECK
650	sctg_298	D	79787	80982	6	3	15	15	0	0	2	1	Esi0298_0013	1	15	2	0	ANNOTATED_POSSIBLE_OK
651	sctg_298	D	113291	117631	8	8	17	16	0	1	5	1	Esi0298_0018	1	9	4	0	ANNOTATED_SURE_CHECK
652	sctg_298	D	158677	158880	19	9	40	40	0	0	2	1	Esi0298_0026	1	3	1	0	ANNOTATED_POSSIBLE_OK
653	sctg_298	R	159955	164020	14	12	31	30	0	1	6	1	Esi0298_0027	1	14	5	0	ANNOTATED_SURE_CHECK
654	sctg_3	D	197703	197780	4	4	8	8	0	0	2	1	Esi0003_0039	1	6	1	0	ANNOTATED_POSSIBLE_OK
655	sctg_3	D	233402	233960	3	3	6	6	0	0	3	1	Esi0003_0046	1	5	2	0	ANNOTATED_SURE_OK
656	sctg_3	D	269660	275031	9	8	30	28	0	2	5	1	Esi0003_0053	1	5	3	0	ANNOTATED_SURE_CHECK
657	sctg_3	D	302173	302926	6	6	16	16	0	0	3	1	Esi0003_0058	1	7	2	0	ANNOTATED_SURE_OK
658	sctg_3	D	358779	363877	6	3	7	7	0	0	3	1	Esi0003_0072	1	6	3	0	ANNOTATED_SURE_OK
659	sctg_3	D	795209	800464	11	10	29	27	2	0	11	1	Esi0003_0151	1	20	7	1	ANNOTATED_SURE_CHECK
660	sctg_3	D	1187404	1187649	2	2	6	6	0	0	2	1	Esi0003_0226	1	2	1	0	ANNOTATED_POSSIBLE_OK
661	sctg_3	D	1426482	1431100	5	5	14	14	0	0	3	2	Esi0003_0292	1	4	2	0	ANNOTATED_SURE_OK
661	sctg_3	D	1426482	1431100	5	5	14	14	0	0	3	2	Esi0003_0293	1	4	1	0	ANNOTATED_SURE_OK
662	sctg_3	R	236235	236348	5	5	6	6	0	0	2	1	Esi0003_0047	1	4	1	0	ANNOTATED_POSSIBLE_OK
663	sctg_3	R	346122	350407	2	2	4	4	0	0	2	1	Esi0003_0068	1	4	2	0	ANNOTATED_POSSIBLE_OK
664	sctg_3	R	677692	682282	2	2	5	5	0	0	2	1	Esi0003_0129	1	11	2	0	ANNOTATED_POSSIBLE_OK
665	sctg_3	R	713113	713184	4	4	9	9	0	0	2	1	Esi0003_0136	2	11	1	0	ANNOTATED_POSSIBLE_OK
666	sctg_3	R	723734	725847	10	9	30	30	0	0	4	1	Esi0003_0136	2	11	2	0	ANNOTATED_SURE_OK
667	sctg_3	R	869930	874436	10	10	19	19	0	0	5	1	Esi0003_0161	1	8	4	0	ANNOTATED_SURE_OK
668	sctg_3	R	935841	941175	6	6	12	11	0	1	4	1	Esi0003_0176	1	6	2	0	ANNOTATED_SURE_CHECK
669	sctg_3	R	1130973	1137035	10	9	23	22	1	0	5	1	Esi0003_0214	1	17	3	1	ANNOTATED_SURE_CHECK
670	sctg_3	R	1353344	1357868	33	33	77	77	0	0	14	1	Esi0003_0273	1	7	5	0	ANNOTATED_SURE_OK
671	sctg_3	R	1408531	1410502	3	3	5	5	0	0	3	1	Esi0003_0287	1	16	3	0	ANNOTATED_SURE_OK
672	sctg_3	R	1570713	1571390	26	0	55	55	0	0	3	1	Esi0003_0324	1	5	2	0	ANNOTATED_DUBIOUS_OK
673	sctg_30	D	372959	378661	4	4	7	6	0	1	3	1	Esi0030_0080	1	5	2	0	ANNOTATED_SURE_CHECK
674	sctg_30	D	512495	516787	6	6	9	8	0	1	5	1	Esi0030_0106	1	11	3	0	ANNOTATED_SURE_CHECK
675	sctg_30	D	532990	533064	2	2	6	6	0	0	2	1	Esi0030_0111	1	4	1	0	ANNOTATED_POSSIBLE_OK
676	sctg_30	R	236204	239697	4	4	12	12	0	0	2	1	Esi0030_0050	1	14	2	0	ANNOTATED_POSSIBLE_OK
677	sctg_30	R	746103	750236	7	7	13	13	0	0	4	1	Esi0030_0156	1	9	2	0	ANNOTATED_SURE_OK
678	sctg_30	R	868678	872193	7	7	20	20	0	0	3	1	Esi0030_0175	1	7	3	0	ANNOTATED_SURE_OK
679	sctg_300	R	34015	34978	3	3	7	7	0	0	2	1	Esi0300_0006	1	5	2	0	ANNOTATED_POSSIBLE_OK
680	sctg_301	R	1234	1446	10	0	25	25	0	0	2	1	Esi0301_0001	1	2	1	0	ANNOTATED_DUBIOUS_OK
681	sctg_302	D	104497	107562	76	0	786	786	0	0	29	1	Esi0302_0019	1	5	4	0	ANNOTATED_DUBIOUS_OK
682	sctg_302	D	129750	153171	21	19	44	41	0	3	17	1	Esi0302_0022	1	33	12	0	ANNOTATED_SURE_CHECK
683	sctg_306	D	141344	141505	136	0	390	390	0	0	4	1	Esi0306_0032	1	1	1	0	ANNOTATED_DUBIOUS_OK
684	sctg_306	D	148574	148798	15	0	25	25	0	0	3	1	Esi0306_0034	1	1	1	0	ANNOTATED_DUBIOUS_OK
685	sctg_306	D	154651	156054	37	1	95	93	0	2	3	1	Esi0306_0036	1	1	1	0	ANNOTATED_DUBIOUS_CHECK
686	sctg_306	D	179905	188680	17	2	27	25	0	2	5	1	Esi0306_0045	1	1	1	0	ANNOTATED_SURE_CHECK
687	sctg_306	R	139758	140036	50	8	117	117	0	0	4	1	Esi0306_0031	1	2	1	0	ANNOTATED_SURE_OK
688	sctg_306	R	155102	155350	99	0	165	165	0	0	5	1	Esi0306_0035	1	1	1	0	ANNOTATED_DUBIOUS_OK
689	sctg_306	R	161459	163623	2	2	4	3	0	1	2	1	Esi0306_0038	1	10	1	0	ANNOTATED_POSSIBLE_CHECK
690	sctg_306	R	183637	183798	136	0	390	390	0	0	4	1	Esi0306_0043	1	1	1	0	ANNOTATED_DUBIOUS_OK
691	sctg_308	D	16060	20167	63	63	192	191	0	1	7	1	Esi0308_0003	1	6	4	0	ANNOTATED_SURE_CHECK
692	sctg_308	D	31260	36785	8	7	14	10	4	0	5	1	Esi0308_0007	1	11	3	1	ANNOTATED_SURE_CHECK
693	sctg_308	R	154482	161129	11	11	25	13	12	0	6	1	Esi0308_0033	1	16	4	1	ANNOTATED_SURE_CHECK
694	sctg_309	D	86064	87141	3	3	6	6	0	0	3	1	Esi0309_0026	1	6	2	0	ANNOTATED_SURE_OK
695	sctg_309	D	101233	103235	6	5	15	15	0	0	4	1	Esi0309_0028	1	3	2	0	ANNOTATED_SURE_OK
696	sctg_309	R	91648	95138	2	2	3	3	0	0	2	1	Esi0309_0027	1	10	2	0	ANNOTATED_POSSIBLE_OK
697	sctg_31	D	177056	180823	7	0	21	21	0	0	3	1	Esi0031_0033	1	8	3	0	ANNOTATED_DUBIOUS_OK
698	sctg_31	R	98617	104668	7	7	10	10	0	0	5	1	Esi0031_0020	1	14	4	0	ANNOTATED_SURE_OK
699	sctg_31	R	383368	386706	6	6	22	20	2	0	4	1	Esi0031_0072	1	7	1	1	ANNOTATED_SURE_CHECK
700	sctg_31	R	405800	409549	35	35	88	23	65	0	7	1	Esi0031_0075	1	13	2	5	ANNOTATED_SURE_CHECK
701	sctg_31	R	509436	517069	8	8	10	9	0	1	6	1	Esi0031_0093	1	13	3	0	ANNOTATED_SURE_CHECK
702	sctg_31	R	709549	711292	3	3	6	6	0	0	2	1	Esi0031_0129	1	3	2	0	ANNOTATED_POSSIBLE_OK
703	sctg_31	R	724195	726873	3	3	3	3	0	0	2	1	Esi0031_0130	1	14	2	0	ANNOTATED_POSSIBLE_OK
704	sctg_311	D	64399	64710	435	0	912	912	0	0	6	1	Esi0311_0012	1	2	1	0	ANNOTATED_DUBIOUS_OK
705	sctg_314	D	87110	92940	5	5	7	3	2	2	4	1	Esi0314_0014	1	7	2	1	ANNOTATED_SURE_CHECK
706	sctg_314	R	130819	133738	4	4	9	5	0	4	4	1	Esi0314_0021	1	7	2	0	ANNOTATED_SURE_CHECK
707	sctg_315	R	51786	56774	4	4	6	2	0	4	4	1	Esi0315_0008	1	12	2	0	ANNOTATED_SURE_CHECK
708	sctg_315	R	171448	182308	29	26	50	39	8	3	9	1	Esi0315_0030	1	8	4	1	ANNOTATED_SURE_CHECK
709	sctg_317	R	144948	148837	7	7	16	16	0	0	2	1	Esi0317_0026	1	8	2	0	ANNOTATED_POSSIBLE_OK
710	sctg_319	D	91638	91949	435	0	912	912	0	0	6	1	Esi0319_0013	1	2	1	0	ANNOTATED_DUBIOUS_OK
711	sctg_319	D	180388	180699	435	0	912	912	0	0	6	1	Esi0319_0027	1	2	1	0	ANNOTATED_DUBIOUS_OK
712	sctg_319	R	6805	7116	435	0	912	0	0	912	15	0	NONE	0	0	0	0	UNANNOTATED_DUBIOUS_CHECK
713	sctg_319	R	18398	18709	435	0	912	0	0	912	15	0	NONE	0	0	0	0	UNANNOTATED_DUBIOUS_CHECK
714	sctg_319	R	23862	30006	437	1	914	912	0	2	17	1	Esi0319_0005	1	2	1	0	ANNOTATED_DUBIOUS_CHECK
715	sctg_319	R	36067	36378	435	0	912	912	0	0	15	1	Esi0319_0032	1	3	1	0	ANNOTATED_DUBIOUS_OK
716	sctg_319	R	42806	43117	435	0	912	129	106	677	15	1	Esi0319_0008	1	3	1	1	ANNOTATED_DUBIOUS_CHECK
717	sctg_319	R	53690	54001	435	0	912	0	0	912	15	0	NONE	0	0	0	0	UNANNOTATED_DUBIOUS_CHECK
718	sctg_319	R	65019	65330	435	0	912	0	0	912	15	0	NONE	0	0	0	0	UNANNOTATED_DUBIOUS_CHECK
719	sctg_319	R	100218	101486	5	5	11	11	0	0	3	1	Esi0319_0014	1	4	2	0	ANNOTATED_SURE_OK
720	sctg_319	R	162872	163183	435	0	912	0	0	912	15	0	NONE	0	0	0	0	UNANNOTATED_DUBIOUS_CHECK
721	sctg_320	R	125339	132758	7	7	10	7	0	3	5	1	Esi0320_0024	1	12	3	0	ANNOTATED_SURE_CHECK
722	sctg_321	R	62766	64429	6	6	6	6	0	0	2	1	Esi0321_0011	1	5	2	0	ANNOTATED_POSSIBLE_OK
723	sctg_322	D	168225	170637	3	3	7	7	0	0	3	1	Esi0322_0032	1	8	3	0	ANNOTATED_SURE_OK
724	sctg_326	R	118404	118529	6	6	13	0	0	13	2	0	NONE	0	0	0	0	UNANNOTATED_POSSIBLE_CHECK
725	sctg_327	D	103716	110843	146	145	418	418	0	0	13	1	Esi0327_0021	1	12	8	0	ANNOTATED_SURE_OK
726	sctg_327	R	95017	98094	3	3	7	5	0	2	3	1	Esi0327_0019	1	5	1	0	ANNOTATED_SURE_CHECK
727	sctg_328	D	13564	16123	5	5	5	3	0	2	3	1	Esi0328_0006	1	25	1	0	ANNOTATED_SURE_CHECK
728	sctg_328	R	37074	40925	4	4	11	10	0	1	4	1	Esi0328_0011	1	12	3	0	ANNOTATED_SURE_CHECK
729	sctg_33	D	346185	347192	19	18	46	46	0	0	5	1	Esi0033_0059	1	4	2	0	ANNOTATED_SURE_OK
730	sctg_33	D	537771	540704	2	2	10	10	0	0	2	1	Esi0033_0092	1	4	2	0	ANNOTATED_POSSIBLE_OK
731	sctg_33	R	362058	364353	6	6	11	0	0	11	2	0	NONE	0	0	0	0	UNANNOTATED_POSSIBLE_CHECK
732	sctg_33	R	702367	709199	3	2	5	4	0	1	3	1	Esi0033_0118	1	6	2	0	ANNOTATED_SURE_CHECK
733	sctg_33	R	757930	760611	3	2	3	0	0	3	2	0	NONE	0	0	0	0	UNANNOTATED_POSSIBLE_CHECK
734	sctg_33	R	810741	812541	2	2	4	4	0	0	2	1	Esi0033_0132	1	8	2	0	ANNOTATED_POSSIBLE_OK
735	sctg_332	D	80988	83884	2	2	3	3	0	0	2	1	Esi0332_0013	2	21	2	0	ANNOTATED_POSSIBLE_OK
736	sctg_332	D	91743	96910	3	3	10	10	0	0	3	1	Esi0332_0013	2	21	2	0	ANNOTATED_SURE_OK
737	sctg_334	D	132328	138227	7	7	13	12	0	1	5	1	Esi0334_0024	1	29	3	0	ANNOTATED_SURE_CHECK
738	sctg_337	R	142748	146760	2	0	3	3	0	0	2	2	Esi0337_0027	1	5	1	0	ANNOTATED_DUBIOUS_OK
738	sctg_337	R	142748	146760	2	0	3	3	0	0	2	2	Esi0337_0029	1	3	1	0	ANNOTATED_DUBIOUS_OK
739	sctg_337	R	170937	172128	4	2	5	5	0	0	3	1	Esi0337_0035	1	7	3	0	ANNOTATED_SURE_OK
740	sctg_339	D	59325	65081	6	6	10	9	0	1	6	1	Esi0339_0015	1	7	4	0	ANNOTATED_SURE_CHECK
741	sctg_339	D	73716	75932	14	13	54	53	0	1	4	1	Esi0339_0017	1	5	2	0	ANNOTATED_SURE_CHECK
742	sctg_34	D	314703	322290	7	7	21	21	0	0	3	1	Esi0034_0063	1	10	3	0	ANNOTATED_SURE_OK
743	sctg_341	R	123490	126437	13	12	21	16	5	0	6	1	Esi0341_0018	1	9	4	1	ANNOTATED_SURE_CHECK
744	sctg_342	R	60406	61670	2	2	4	3	0	1	2	1	Esi0342_0012	1	3	1	0	ANNOTATED_POSSIBLE_CHECK
745	sctg_343	D	120951	121818	5	5	10	10	0	0	2	1	Esi0343_0032	1	6	2	0	ANNOTATED_POSSIBLE_OK
746	sctg_343	D	142038	142679	5	5	10	6	4	0	2	1	Esi0343_0034	1	3	1	1	ANNOTATED_POSSIBLE_CHECK
747	sctg_345	D	46669	47735	16	16	41	41	0	0	4	1	Esi0345_0012	1	3	2	0	ANNOTATED_SURE_OK
748	sctg_345	R	33817	38597	7	7	18	18	0	0	4	1	Esi0345_0010	1	13	3	0	ANNOTATED_SURE_OK
749	sctg_345	R	49912	54393	4	4	17	17	0	0	3	1	Esi0345_0013	1	8	3	0	ANNOTATED_SURE_OK
750	sctg_346	D	52096	53724	14	13	53	0	0	53	3	0	NONE	0	0	0	0	UNANNOTATED_SURE_CHECK
751	sctg_346	R	60305	60844	4	4	6	6	0	0	2	1	Esi0346_0011	1	5	2	0	ANNOTATED_POSSIBLE_OK
752	sctg_346	R	67156	69922	5	5	7	6	0	1	3	1	Esi0346_0014	1	7	2	0	ANNOTATED_SURE_CHECK
753	sctg_347	D	125839	128142	22	22	32	32	0	0	7	1	Esi0347_0034	1	4	2	0	ANNOTATED_SURE_OK
754	sctg_349	D	8841	16179	75	51	192	191	0	1	12	1	Esi0349_0004	1	9	7	0	ANNOTATED_SURE_CHECK
755	sctg_349	D	43502	51045	60	60	148	148	0	0	12	1	Esi0349_0012	1	11	8	0	ANNOTATED_SURE_OK
756	sctg_349	D	106292	106477	95	95	236	236	0	0	4	1	Esi0349_0021	1	3	1	0	ANNOTATED_SURE_OK
757	sctg_35	D	604082	606065	27	27	86	86	0	0	3	1	Esi0035_0117	1	8	2	0	ANNOTATED_SURE_OK
758	sctg_35	D	793203	798170	20	20	51	51	0	0	9	1	Esi0035_0144	1	12	6	0	ANNOTATED_SURE_OK
759	sctg_35	R	162366	164037	16	16	53	53	0	0	3	1	Esi0035_0030	1	5	3	0	ANNOTATED_SURE_OK
760	sctg_35	R	195823	195978	9	9	29	29	0	0	2	1	Esi0035_0038	1	8	1	0	ANNOTATED_POSSIBLE_OK
761	sctg_35	R	246328	250959	18	18	27	27	0	0	6	2	Esi0035_0049	1	3	2	0	ANNOTATED_SURE_OK
761	sctg_35	R	246328	250959	18	18	27	27	0	0	6	2	Esi0035_0050	1	15	1	0	ANNOTATED_SURE_OK
762	sctg_35	R	589526	590782	4	4	4	4	0	0	2	1	Esi0035_0114	1	4	2	0	ANNOTATED_POSSIBLE_OK
763	sctg_35	R	714946	721212	34	34	130	128	0	2	8	1	Esi0035_0130	1	7	5	0	ANNOTATED_SURE_CHECK
764	sctg_351	D	92739	94988	2	2	4	0	0	4	2	0	NONE	0	0	0	0	UNANNOTATED_POSSIBLE_CHECK
765	sctg_355	D	31507	32241	3	2	4	4	0	0	2	1	Esi0355_0009	1	6	1	0	ANNOTATED_POSSIBLE_OK
766	sctg_355	D	109198	111775	6	0	12	12	0	0	2	1	Esi0355_0025	1	11	2	0	ANNOTATED_DUBIOUS_OK
767	sctg_355	R	55243	57340	7	7	18	18	0	0	3	1	Esi0355_0015	1	14	2	0	ANNOTATED_SURE_OK
768	sctg_355	R	80024	88118	4	3	14	13	0	1	4	2	Esi0355_0018	1	5	2	0	ANNOTATED_SURE_CHECK
768	sctg_355	R	80024	88118	4	3	14	13	0	1	4	2	Esi0355_0020	1	5	1	0	ANNOTATED_SURE_CHECK
769	sctg_355	R	137692	140048	4	4	8	8	0	0	3	1	Esi0355_0029	2	18	3	0	ANNOTATED_SURE_OK
770	sctg_355	R	147737	150727	3	2	7	6	0	1	2	1	Esi0355_0029	2	18	1	0	ANNOTATED_POSSIBLE_CHECK
771	sctg_357	D	121783	124956	6	6	11	11	0	0	4	1	Esi0357_0018	1	12	4	0	ANNOTATED_SURE_OK
772	sctg_357	D	134391	141312	17	16	42	25	17	0	6	1	Esi0357_0021	1	9	4	1	ANNOTATED_SURE_CHECK
773	sctg_358	R	30825	31007	2	2	7	7	0	0	2	1	Esi0358_0007	1	8	1	0	ANNOTATED_POSSIBLE_OK
774	sctg_358	R	145862	146164	9	9	22	0	0	22	2	0	NONE	0	0	0	0	UNANNOTATED_POSSIBLE_CHECK
775	sctg_359	D	57746	58190	2	2	3	3	0	0	2	1	Esi0359_0012	1	7	2	0	ANNOTATED_POSSIBLE_OK
776	sctg_359	D	119150	120713	17	0	47	45	2	0	2	1	Esi0359_0023	1	9	1	1	ANNOTATED_DUBIOUS_CHECK
777	sctg_36	D	283704	290295	12	12	24	21	2	1	9	1	Esi0036_0051	1	13	6	1	ANNOTATED_SURE_CHECK
778	sctg_36	D	496967	497050	2	2	3	3	0	0	2	1	Esi0036_0089	1	3	1	0	ANNOTATED_POSSIBLE_OK
779	sctg_36	D	833196	835672	30	30	109	109	0	0	5	1	Esi0036_0144	1	8	4	0	ANNOTATED_SURE_OK
780	sctg_36	R	476990	480977	13	12	17	7	8	2	4	1	Esi0036_0086	1	10	2	1	ANNOTATED_SURE_CHECK
781	sctg_361	D	59112	59189	3	3	7	7	0	0	2	1	Esi0361_0011	1	7	1	0	ANNOTATED_POSSIBLE_OK
782	sctg_361	R	97356	99855	7	7	25	25	0	0	5	1	Esi0361_0020	1	9	3	0	ANNOTATED_SURE_OK
783	sctg_363	D	47992	55721	19	18	52	50	0	2	9	1	Esi0363_0007	1	6	4	0	ANNOTATED_SURE_CHECK
784	sctg_363	R	38124	42820	5	5	9	7	0	2	3	1	Esi0363_0006	1	8	2	0	ANNOTATED_SURE_CHECK
785	sctg_366	D	38592	52936	31	31	69	61	8	0	17	1	Esi0366_0009	1	21	11	1	ANNOTATED_SURE_CHECK
786	sctg_367	R	143268	157029	13	13	30	29	1	0	8	1	Esi0367_0023	1	24	6	1	ANNOTATED_SURE_CHECK
787	sctg_368	D	8909	12015	27	27	67	44	23	0	4	1	Esi0368_0002	1	9	3	1	ANNOTATED_SURE_CHECK
788	sctg_368	D	128332	130560	80	74	302	302	0	0	7	1	Esi0368_0022	1	11	4	0	ANNOTATED_SURE_OK
789	sctg_37	D	526270	526518	99	0	165	165	0	0	5	1	Esi0037_0094	1	1	1	0	ANNOTATED_DUBIOUS_OK
790	sctg_37	D	785911	793797	5	4	8	7	0	1	5	1	Esi0037_0124	1	22	3	0	ANNOTATED_SURE_CHECK
791	sctg_37	D	844022	850820	26	26	85	85	0	0	7	1	Esi0037_0138	1	11	5	0	ANNOTATED_SURE_OK
792	sctg_37	R	264722	272234	27	25	64	63	0	1	12	1	Esi0037_0044	1	18	7	0	ANNOTATED_SURE_CHECK
793	sctg_37	R	483167	490919	12	11	22	21	0	1	7	1	Esi0037_0089	1	7	3	0	ANNOTATED_SURE_CHECK
794	sctg_37	R	525578	525781	36	0	93	93	0	0	2	1	Esi0037_0093	1	1	1	0	ANNOTATED_DUBIOUS_OK
795	sctg_37	R	610450	612967	3	1	3	0	0	3	2	0	NONE	0	0	0	0	UNANNOTATED_DUBIOUS_CHECK
796	sctg_371	D	48032	50750	4	1	4	1	0	3	2	1	Esi0371_0012	1	5	1	0	ANNOTATED_DUBIOUS_CHECK
797	sctg_375	R	76680	78497	3	3	3	0	0	3	2	0	NONE	0	0	0	0	UNANNOTATED_POSSIBLE_CHECK
798	sctg_378	D	12250	22787	520	404	1580	1433	0	147	13	1	Esi0378_0002	1	11	8	0	ANNOTATED_SURE_CHECK
799	sctg_378	R	134316	138044	3	2	5	4	0	1	3	1	Esi0378_0023	2	11	1	0	ANNOTATED_SURE_CHECK
800	sctg_378	R	143542	144661	4	4	4	3	0	1	2	1	Esi0378_0023	2	11	1	0	ANNOTATED_POSSIBLE_CHECK
801	sctg_379	R	134792	138820	127	4	325	325	0	0	20	1	Esi0379_0027	1	5	5	0	ANNOTATED_SURE_OK
802	sctg_38	D	686486	703585	54	50	136	114	9	13	24	1	Esi0038_0129	1	22	15	2	ANNOTATED_SURE_CHECK
803	sctg_38	R	180186	180318	3	2	5	0	4	1	2	1	Esi0038_0034	1	6	0	1	ANNOTATED_POSSIBLE_CHECK
804	sctg_38	R	369081	375472	20	20	30	30	0	0	11	1	Esi0038_0064	1	12	7	0	ANNOTATED_SURE_OK
805	sctg_38	R	439807	442793	2	1	3	1	0	2	2	1	Esi0038_0077	1	6	1	0	ANNOTATED_DUBIOUS_CHECK
806	sctg_38	R	474309	477309	11	11	21	21	0	0	3	1	Esi0038_0085	1	7	2	0	ANNOTATED_SURE_OK
807	sctg_38	R	637277	639475	14	14	39	39	0	0	6	1	Esi0038_0115	1	7	4	0	ANNOTATED_SURE_OK
808	sctg_38	R	852685	853476	3	3	6	6	0	0	2	1	Esi0038_0153	1	4	2	0	ANNOTATED_POSSIBLE_OK
809	sctg_381	R	23757	25245	3	3	4	2	2	0	2	1	Esi0381_0005	1	12	1	1	ANNOTATED_POSSIBLE_CHECK
810	sctg_381	R	126461	134347	132	131	325	325	0	0	26	1	Esi0381_0015	1	11	9	0	ANNOTATED_SURE_OK
811	sctg_383	R	48743	51317	3	3	4	4	0	0	2	1	Esi0383_0009	1	6	2	0	ANNOTATED_POSSIBLE_OK
812	sctg_386	D	8946	12427	3	2	3	2	0	1	3	1	Esi0386_0001	1	10	2	0	ANNOTATED_SURE_CHECK
813	sctg_387	D	99337	100179	128	0	248	248	0	0	11	1	Esi0387_0022	1	3	1	0	ANNOTATED_DUBIOUS_OK
814	sctg_387	R	94347	95189	128	0	248	248	0	0	11	1	Esi0387_0021	1	3	1	0	ANNOTATED_DUBIOUS_OK
815	sctg_389	D	67649	76775	5	1	5	0	0	5	3	0	NONE	0	0	0	0	UNANNOTATED_DUBIOUS_CHECK
816	sctg_39	D	220180	226849	19	18	60	59	0	1	9	2	Esi0039_0042	1	8	4	0	ANNOTATED_SURE_CHECK
816	sctg_39	D	220180	226849	19	18	60	59	0	1	9	2	Esi0039_0043	1	2	1	0	ANNOTATED_SURE_CHECK
817	sctg_39	D	233250	233411	3	3	4	4	0	0	2	1	Esi0039_0044	1	2	1	0	ANNOTATED_POSSIBLE_OK
818	sctg_39	D	471935	476401	2	2	3	3	0	0	2	1	Esi0039_0081	1	7	2	0	ANNOTATED_POSSIBLE_OK
819	sctg_39	R	204749	211463	3	1	5	0	0	5	3	0	NONE	0	0	0	0	UNANNOTATED_DUBIOUS_CHECK
820	sctg_39	R	279722	286947	5	5	10	10	0	0	5	1	Esi0039_0058	1	11	4	0	ANNOTATED_SURE_OK
821	sctg_39	R	441824	448298	3	2	3	2	0	1	3	2	Esi0039_0074	1	19	1	0	ANNOTATED_SURE_CHECK
821	sctg_39	R	441824	448298	3	2	3	2	0	1	3	2	Esi0039_0075	1	5	1	0	ANNOTATED_SURE_CHECK
822	sctg_39	R	759682	768192	145	145	324	270	53	1	7	2	Esi0039_0135	1	5	4	1	ANNOTATED_SURE_CHECK
822	sctg_39	R	759682	768192	145	145	324	270	53	1	7	2	Esi0039_0140	1	13	1	0	ANNOTATED_SURE_CHECK
823	sctg_391	D	125395	128290	3	3	7	7	0	0	2	1	Esi0391_0022	1	6	2	0	ANNOTATED_POSSIBLE_OK
824	sctg_392	D	11034	11306	3	0	3	0	0	3	2	0	NONE	0	0	0	0	UNANNOTATED_DUBIOUS_CHECK
825	sctg_392	D	86631	87113	2	2	3	3	0	0	2	1	Esi0392_0017	1	10	2	0	ANNOTATED_POSSIBLE_OK
826	sctg_392	R	102604	112222	15	14	36	36	0	0	9	2	Esi0392_0019	1	10	5	0	ANNOTATED_SURE_OK
826	sctg_392	R	102604	112222	15	14	36	36	0	0	9	2	Esi0392_0021	1	17	1	0	ANNOTATED_SURE_OK
827	sctg_395	D	111189	114836	6	6	10	2	0	8	3	1	Esi0395_0016	1	8	1	0	ANNOTATED_SURE_CHECK
828	sctg_398	D	118087	126105	21	21	44	44	0	0	4	1	Esi0398_0023	1	9	4	0	ANNOTATED_SURE_OK
829	sctg_399	D	121400	124541	19	19	24	23	0	1	5	1	Esi0399_0023	1	5	2	0	ANNOTATED_SURE_CHECK
830	sctg_4	D	1397238	1398914	12	12	29	25	4	0	5	1	Esi0004_0262	1	6	4	1	ANNOTATED_SURE_CHECK
831	sctg_4	D	1519060	1524752	8	8	20	19	0	1	3	1	Esi0004_0283	1	8	2	0	ANNOTATED_SURE_CHECK
832	sctg_4	R	138459	140446	7	6	10	10	0	0	4	1	Esi0004_0039	1	11	3	0	ANNOTATED_SURE_OK
833	sctg_4	R	881144	882954	3	3	5	3	1	1	3	1	Esi0004_0159	1	25	1	1	ANNOTATED_SURE_CHECK
834	sctg_4	R	1029178	1032475	5	3	5	0	4	1	2	1	Esi0004_0202	1	22	0	1	ANNOTATED_POSSIBLE_CHECK
835	sctg_4	R	1048760	1049827	8	3	8	0	0	8	2	0	NONE	0	0	0	0	UNANNOTATED_POSSIBLE_CHECK
836	sctg_4	R	1084823	1087961	5	5	13	13	0	0	5	1	Esi0004_0212	1	9	5	0	ANNOTATED_SURE_OK
837	sctg_4	R	1390466	1394856	35	35	71	71	0	0	6	1	Esi0004_0261	1	6	4	0	ANNOTATED_SURE_OK
838	sctg_4	R	1445491	1446861	3	2	5	5	0	0	2	1	Esi0004_0272	1	33	2	0	ANNOTATED_POSSIBLE_OK
839	sctg_4	R	1536957	1545912	14	14	36	36	0	0	7	1	Esi0004_0285	1	17	6	0	ANNOTATED_SURE_OK
840	sctg_40	D	235390	237081	7	7	14	14	0	0	4	1	Esi0040_0041	1	14	3	0	ANNOTATED_SURE_OK
841	sctg_40	D	519273	520525	2	2	3	0	0	3	2	0	NONE	0	0	0	0	UNANNOTATED_POSSIBLE_CHECK
842	sctg_40	D	773582	778711	4	4	10	3	0	7	3	1	Esi0040_0126	1	9	1	0	ANNOTATED_SURE_CHECK
843	sctg_40	R	429466	441780	15	13	38	37	0	1	10	1	Esi0040_0074	1	24	7	0	ANNOTATED_SURE_CHECK
844	sctg_402	D	4607	7734	3	0	3	0	0	3	2	0	NONE	0	0	0	0	UNANNOTATED_DUBIOUS_CHECK
845	sctg_402	R	103227	107350	5	5	9	1	1	7	5	1	Esi0402_0017	1	4	1	1	ANNOTATED_SURE_CHECK
846	sctg_403	R	10701	10883	2	2	5	5	0	0	2	1	Esi0403_0003	1	5	1	0	ANNOTATED_POSSIBLE_OK
847	sctg_403	R	84357	86002	3	3	5	5	0	0	3	1	Esi0403_0019	1	6	2	0	ANNOTATED_SURE_OK
848	sctg_406	D	96802	100848	5	5	13	11	2	0	3	1	Esi0406_0022	1	16	2	1	ANNOTATED_SURE_CHECK
849	sctg_406	R	22893	27845	2	2	6	0	0	6	2	0	NONE	0	0	0	0	UNANNOTATED_POSSIBLE_CHECK
850	sctg_41	D	810592	814028	2	2	7	7	0	0	2	1	Esi0041_0153	1	11	2	0	ANNOTATED_POSSIBLE_OK
851	sctg_41	R	75866	78304	7	7	15	13	2	0	4	1	Esi0041_0014	1	7	2	1	ANNOTATED_SURE_CHECK
852	sctg_41	R	199876	211045	15	2	42	42	0	0	6	1	Esi0041_0039	1	31	4	0	ANNOTATED_SURE_OK
853	sctg_41	R	519193	525850	3	1	3	1	0	2	3	1	Esi0041_0099	1	23	1	0	ANNOTATED_DUBIOUS_CHECK
854	sctg_41	R	604882	606385	3	1	4	4	0	0	2	1	Esi0041_0117	2	30	2	0	ANNOTATED_DUBIOUS_OK
855	sctg_41	R	611503	611658	7	0	24	24	0	0	2	1	Esi0041_0117	2	30	1	0	ANNOTATED_DUBIOUS_OK
856	sctg_410	D	18662	30496	15	15	50	15	0	35	6	1	Esi0410_0006	1	4	1	0	ANNOTATED_SURE_CHECK
857	sctg_413	D	105264	105575	435	0	912	912	0	0	6	1	Esi0413_0020	1	2	1	0	ANNOTATED_DUBIOUS_OK
858	sctg_414	D	82022	91745	10	10	24	23	0	1	6	1	Esi0414_0015	1	12	4	0	ANNOTATED_SURE_CHECK
859	sctg_42	R	495136	498351	4	3	7	6	1	0	4	1	Esi0042_0089	1	9	3	1	ANNOTATED_SURE_CHECK
860	sctg_42	R	519594	524358	44	44	112	112	0	0	7	1	Esi0042_0094	1	6	5	0	ANNOTATED_SURE_OK
861	sctg_42	R	783405	786739	14	14	15	15	0	0	3	1	Esi0042_0127	1	9	3	0	ANNOTATED_SURE_OK
862	sctg_421	D	103501	105553	3	3	4	4	0	0	3	1	Esi0421_0020	1	14	2	0	ANNOTATED_SURE_OK
863	sctg_424	D	9010	19929	54	50	108	108	0	0	10	1	Esi0424_0005	1	20	9	0	ANNOTATED_SURE_OK
864	sctg_424	D	33669	38653	8	3	14	14	0	0	3	1	Esi0424_0006	1	18	3	0	ANNOTATED_SURE_OK
865	sctg_425	D	51139	53162	4	4	13	13	0	0	2	1	Esi0425_0013	1	7	2	0	ANNOTATED_POSSIBLE_OK
866	sctg_427	R	19440	22635	6	6	10	9	1	0	5	1	Esi0427_0005	1	12	4	1	ANNOTATED_SURE_CHECK
867	sctg_43	D	824388	824573	35	35	148	148	0	0	3	1	Esi0043_0146	1	2	1	0	ANNOTATED_SURE_OK
868	sctg_43	R	153233	153334	4	4	9	9	0	0	2	1	Esi0043_0035	1	13	1	0	ANNOTATED_POSSIBLE_OK
869	sctg_43	R	164540	165439	3	3	5	4	0	1	2	1	Esi0043_0040	1	6	1	0	ANNOTATED_POSSIBLE_CHECK
870	sctg_43	R	295101	303016	16	14	45	45	0	0	7	2	Esi0043_0063	1	7	5	0	ANNOTATED_SURE_OK
870	sctg_43	R	295101	303016	16	14	45	45	0	0	7	2	Esi0043_0064	1	14	1	0	ANNOTATED_SURE_OK
871	sctg_43	R	713910	716008	9	8	18	17	0	1	4	1	Esi0043_0133	1	5	3	0	ANNOTATED_SURE_CHECK
872	sctg_430	R	25903	45234	85	85	224	202	11	11	29	1	Esi0430_0005	1	25	17	1	ANNOTATED_SURE_CHECK
873	sctg_430	R	82876	83391	1	1	4	0	0	4	2	0	NONE	0	0	0	0	UNANNOTATED_DUBIOUS_CHECK
874	sctg_431	D	33991	36535	5	5	13	13	0	0	5	1	Esi0431_0004	1	11	4	0	ANNOTATED_SURE_OK
875	sctg_431	D	63608	67476	4	1	13	13	0	0	2	1	Esi0431_0009	1	7	2	0	ANNOTATED_DUBIOUS_OK
876	sctg_438	R	26764	29955	25	10	69	69	0	0	4	1	Esi0438_0006	1	10	4	0	ANNOTATED_SURE_OK
877	sctg_44	D	116844	120575	4	4	6	5	0	1	4	1	Esi0044_0017	1	8	2	0	ANNOTATED_SURE_CHECK
878	sctg_44	R	518353	522137	3	2	3	2	0	1	2	1	Esi0044_0092	1	7	1	0	ANNOTATED_POSSIBLE_CHECK
879	sctg_44	R	722346	726186	18	18	48	38	0	10	6	1	Esi0044_0134	1	8	4	0	ANNOTATED_SURE_CHECK
880	sctg_440	D	32804	37317	8	8	20	20	0	0	4	1	Esi0440_0010	2	24	4	0	ANNOTATED_SURE_OK
881	sctg_440	D	43070	57570	12	11	26	22	3	1	9	1	Esi0440_0010	2	24	6	1	ANNOTATED_SURE_CHECK
882	sctg_441	R	23808	26824	3	3	3	0	0	3	2	0	NONE	0	0	0	0	UNANNOTATED_POSSIBLE_CHECK
883	sctg_442	D	37151	38841	3	3	4	2	0	2	2	1	Esi0442_0008	1	7	1	0	ANNOTATED_POSSIBLE_CHECK
884	sctg_442	D	61406	61630	15	0	25	25	0	0	3	1	Esi0442_0013	1	1	1	0	ANNOTATED_DUBIOUS_OK
885	sctg_442	D	81467	81670	36	0	93	93	0	0	2	1	Esi0442_0017	1	2	1	0	ANNOTATED_DUBIOUS_OK
886	sctg_442	R	55114	55275	136	0	390	390	0	0	4	1	Esi0442_0011	1	2	1	0	ANNOTATED_DUBIOUS_OK
887	sctg_442	R	80697	80945	99	0	165	165	0	0	5	1	Esi0442_0016	1	1	1	0	ANNOTATED_DUBIOUS_OK
888	sctg_444	D	28198	34796	19	19	68	67	1	0	5	1	Esi0444_0006	1	8	3	1	ANNOTATED_SURE_CHECK
889	sctg_444	R	7097	9146	2	2	5	5	0	0	2	1	Esi0444_0002	1	4	2	0	ANNOTATED_POSSIBLE_OK
890	sctg_447	R	50663	55493	3	3	3	0	0	3	2	0	NONE	0	0	0	0	UNANNOTATED_POSSIBLE_CHECK
891	sctg_45	D	781000	785363	6	6	7	5	2	0	4	1	Esi0045_0115	1	16	2	1	ANNOTATED_SURE_CHECK
892	sctg_45	R	110939	111148	2	2	3	3	0	0	2	1	Esi0045_0019	1	3	1	0	ANNOTATED_POSSIBLE_OK
893	sctg_45	R	269757	276915	10	9	25	24	0	1	6	1	Esi0045_0042	1	14	4	0	ANNOTATED_SURE_CHECK
894	sctg_45	R	623732	627693	3	3	4	1	0	3	3	1	Esi0045_0093	1	10	1	0	ANNOTATED_SURE_CHECK
895	sctg_453	R	66814	68472	3	3	16	16	0	0	2	1	Esi0453_0018	1	9	2	0	ANNOTATED_POSSIBLE_OK
896	sctg_454	R	5495	8127	22	22	86	86	0	0	7	1	Esi0454_0002	1	6	4	0	ANNOTATED_SURE_OK
897	sctg_458	D	86946	87257	435	0	912	912	0	0	6	1	Esi0458_0016	1	2	1	0	ANNOTATED_DUBIOUS_OK
898	sctg_458	R	81940	82251	435	0	912	912	0	0	15	1	Esi0458_0015	1	2	1	0	ANNOTATED_DUBIOUS_OK
899	sctg_46	D	63037	69421	29	29	36	9	0	27	5	1	Esi0046_0013	1	19	3	0	ANNOTATED_SURE_CHECK
900	sctg_46	D	193120	198947	28	28	50	50	0	0	8	1	Esi0046_0033	1	7	5	0	ANNOTATED_SURE_OK
901	sctg_46	D	522098	525036	4	3	5	3	0	2	4	1	Esi0046_0092	1	1	1	0	ANNOTATED_SURE_CHECK
902	sctg_46	D	612049	619415	17	17	32	31	0	1	6	1	Esi0046_0111	1	6	3	0	ANNOTATED_SURE_CHECK
903	sctg_46	R	225628	227210	10	10	37	37	0	0	2	1	Esi0046_0039	1	5	2	0	ANNOTATED_POSSIBLE_OK
904	sctg_46	R	503704	506662	32	32	100	100	0	0	5	1	Esi0046_0090	1	5	4	0	ANNOTATED_SURE_OK
905	sctg_462	D	42246	42988	3	2	7	7	0	0	3	1	Esi0462_0009	2	6	2	0	ANNOTATED_SURE_OK
906	sctg_462	D	48557	48640	3	2	3	3	0	0	2	1	Esi0462_0009	2	6	1	0	ANNOTATED_POSSIBLE_OK
907	sctg_462	R	17691	19903	3	3	4	4	0	0	3	1	Esi0462_0003	1	4	3	0	ANNOTATED_SURE_OK
908	sctg_465	R	13621	16194	18	18	83	83	0	0	3	1	Esi0465_0003	1	5	2	0	ANNOTATED_SURE_OK
909	sctg_47	D	93168	95745	5	4	8	6	2	0	4	1	Esi0047_0017	1	10	3	1	ANNOTATED_SURE_CHECK
910	sctg_47	D	451817	452773	2	2	3	3	0	0	2	1	Esi0047_0087	1	4	2	0	ANNOTATED_POSSIBLE_OK
911	sctg_47	D	573513	584148	6	6	12	12	0	0	5	1	Esi0047_0112	1	9	4	0	ANNOTATED_SURE_OK
912	sctg_47	R	247228	247377	2	2	5	5	0	0	2	1	Esi0047_0054	1	10	1	0	ANNOTATED_POSSIBLE_OK
913	sctg_47	R	615276	618632	12	12	16	7	4	5	4	1	Esi0047_0117	1	7	2	1	ANNOTATED_SURE_CHECK
914	sctg_471	R	24630	31392	22	20	46	45	0	1	5	1	Esi0471_0003	1	8	4	0	ANNOTATED_SURE_CHECK
915	sctg_471	R	69045	71851	6	6	16	4	0	12	3	1	Esi0471_0010	1	5	1	0	ANNOTATED_SURE_CHECK
916	sctg_474	D	11914	13125	21	21	51	51	0	0	3	1	Esi0474_0004	1	4	2	0	ANNOTATED_SURE_OK
917	sctg_474	D	59246	63706	3	3	5	5	0	0	3	1	Esi0474_0013	1	8	3	0	ANNOTATED_SURE_OK
918	sctg_474	D	70236	70364	5	0	8	0	0	8	2	0	NONE	0	0	0	0	UNANNOTATED_DUBIOUS_CHECK
919	sctg_474	D	78171	78299	5	0	8	7	1	0	2	1	Esi0474_0016	1	5	1	1	ANNOTATED_DUBIOUS_CHECK
920	sctg_48	D	21899	23704	3	3	4	4	0	0	3	1	Esi0048_0008	1	5	2	0	ANNOTATED_SURE_OK
921	sctg_48	D	613735	616263	11	11	31	31	0	0	3	1	Esi0048_0101	2	12	3	0	ANNOTATED_SURE_OK
922	sctg_48	D	623586	627775	10	10	25	25	0	0	8	1	Esi0048_0101	2	12	6	0	ANNOTATED_SURE_OK
923	sctg_48	D	651018	653999	9	9	16	16	0	0	5	1	Esi0048_0106	1	9	3	0	ANNOTATED_SURE_OK
924	sctg_48	D	686353	689397	7	6	17	16	0	1	3	1	Esi0048_0111	1	5	1	0	ANNOTATED_SURE_CHECK
925	sctg_48	D	695027	695125	3	3	10	10	0	0	2	1	Esi0048_0112	1	6	1	0	ANNOTATED_POSSIBLE_OK
926	sctg_48	D	729051	731098	3	1	3	1	2	0	2	2	Esi0048_0116	1	7	0	1	ANNOTATED_DUBIOUS_CHECK
926	sctg_48	D	729051	731098	3	1	3	1	2	0	2	2	Esi0048_0117	1	4	1	0	ANNOTATED_DUBIOUS_CHECK
927	sctg_48	R	267223	270600	10	10	16	1	0	15	6	1	Esi0048_0051	1	4	1	0	ANNOTATED_SURE_CHECK
928	sctg_48	R	701181	706537	4	4	4	0	0	4	3	0	NONE	0	0	0	0	UNANNOTATED_SURE_CHECK
929	sctg_484	D	8967	11935	3	2	3	0	0	3	2	0	NONE	0	0	0	0	UNANNOTATED_POSSIBLE_CHECK
930	sctg_484	R	7222	7872	2	0	5	0	0	5	2	0	NONE	0	0	0	0	UNANNOTATED_DUBIOUS_CHECK
931	sctg_489	D	37517	45619	6	5	13	8	0	5	6	1	Esi0489_0017	1	8	4	0	ANNOTATED_SURE_CHECK
932	sctg_49	D	116128	120612	7	6	13	8	4	1	4	1	Esi0049_0025	1	5	2	1	ANNOTATED_SURE_CHECK
933	sctg_49	R	39933	45878	4	4	5	3	0	2	4	1	Esi0049_0010	1	23	2	0	ANNOTATED_SURE_CHECK
934	sctg_49	R	251179	253522	2	2	5	5	0	0	2	1	Esi0049_0049	1	8	2	0	ANNOTATED_POSSIBLE_OK
935	sctg_49	R	713881	716228	31	22	53	53	0	0	3	1	Esi0049_0126	1	5	2	0	ANNOTATED_SURE_OK
936	sctg_491	D	74633	75374	1	0	3	0	0	3	3	0	NONE	0	0	0	0	UNANNOTATED_DUBIOUS_CHECK
937	sctg_492	D	1168	1479	435	0	912	912	0	0	6	1	Esi0492_0001	1	2	1	0	ANNOTATED_DUBIOUS_OK
938	sctg_492	D	12367	21693	435	0	2736	2736	0	0	18	3	Esi0492_0002	1	2	1	0	ANNOTATED_DUBIOUS_OK
938	sctg_492	D	12367	21693	435	0	2736	2736	0	0	18	3	Esi0492_0003	1	2	1	0	ANNOTATED_DUBIOUS_OK
938	sctg_492	D	12367	21693	435	0	2736	2736	0	0	18	3	Esi0492_0004	1	3	1	0	ANNOTATED_DUBIOUS_OK
939	sctg_492	R	63110	64432	436	1	913	912	0	1	16	1	Esi0492_0007	2	3	1	0	ANNOTATED_DUBIOUS_CHECK
940	sctg_492	R	69978	74867	436	0	913	806	0	107	16	1	Esi0492_0007	2	3	1	0	ANNOTATED_DUBIOUS_CHECK
941	sctg_497	D	42604	47355	7	7	7	0	0	7	2	0	NONE	0	0	0	0	UNANNOTATED_POSSIBLE_CHECK
942	sctg_5	D	1180956	1184208	3	2	4	3	0	1	2	1	Esi0005_0219	1	7	1	0	ANNOTATED_POSSIBLE_CHECK
943	sctg_5	D	1356765	1357988	4	4	21	21	0	0	2	1	Esi0005_0252	2	20	2	0	ANNOTATED_POSSIBLE_OK
944	sctg_5	D	1371415	1376726	5	5	19	19	0	0	4	1	Esi0005_0252	2	20	3	0	ANNOTATED_SURE_OK
945	sctg_5	D	1419274	1419481	3	3	4	0	0	4	2	0	NONE	0	0	0	0	UNANNOTATED_POSSIBLE_CHECK
946	sctg_5	R	114415	115673	3	2	7	6	0	1	2	1	Esi0005_0023	1	2	1	0	ANNOTATED_POSSIBLE_CHECK
947	sctg_5	R	449740	450566	2	2	4	4	0	0	2	1	Esi0005_0079	1	14	2	0	ANNOTATED_POSSIBLE_OK
948	sctg_5	R	554373	556531	2	2	3	0	0	3	2	0	NONE	0	0	0	0	UNANNOTATED_POSSIBLE_CHECK
949	sctg_5	R	1459257	1463103	13	13	47	47	0	0	2	1	Esi0005_0263	1	8	2	0	ANNOTATED_POSSIBLE_OK
950	sctg_50	R	527275	538419	7	7	16	15	0	1	7	2	Esi0050_0085	1	11	2	0	ANNOTATED_SURE_CHECK
950	sctg_50	R	527275	538419	7	7	16	15	0	1	7	2	Esi0050_0086	1	10	4	0	ANNOTATED_SURE_CHECK
951	sctg_500	D	23108	30715	30	26	61	51	0	10	12	1	Esi0500_0007	1	10	6	0	ANNOTATED_SURE_CHECK
952	sctg_500	R	49099	51838	5	5	10	10	0	0	2	1	Esi0500_0010	1	4	2	0	ANNOTATED_POSSIBLE_OK
953	sctg_503	D	19724	24582	2	2	5	5	0	0	2	1	Esi0503_0002	1	2	2	0	ANNOTATED_POSSIBLE_OK
954	sctg_51	D	607016	610089	12	12	24	24	0	0	3	1	Esi0051_0091	1	6	2	0	ANNOTATED_SURE_OK
955	sctg_51	R	614563	616979	33	0	83	83	0	0	10	1	Esi0051_0092	1	3	3	0	ANNOTATED_DUBIOUS_OK
956	sctg_51	R	713776	716903	49	16	111	111	0	0	13	1	Esi0051_0113	1	3	3	0	ANNOTATED_SURE_OK
957	sctg_516	D	17773	19520	4	4	5	3	2	0	3	2	Esi0516_0005	1	2	0	1	ANNOTATED_SURE_CHECK
957	sctg_516	D	17773	19520	4	4	5	3	2	0	3	2	Esi0516_0006	1	3	2	0	ANNOTATED_SURE_CHECK
958	sctg_516	D	59170	63079	54	54	112	102	0	10	9	2	Esi0516_0013	1	5	3	0	ANNOTATED_SURE_CHECK
958	sctg_516	D	59170	63079	54	54	112	102	0	10	9	2	Esi0516_0014	1	2	2	0	ANNOTATED_SURE_CHECK
959	sctg_52	D	38947	39036	5	5	8	8	0	0	2	1	Esi0052_0010	1	5	1	0	ANNOTATED_POSSIBLE_OK
960	sctg_52	D	47089	48479	10	10	14	4	0	10	5	1	Esi0052_0011	1	4	1	0	ANNOTATED_SURE_CHECK
961	sctg_52	D	209822	211588	15	15	75	75	0	0	2	1	Esi0052_0037	1	3	2	0	ANNOTATED_POSSIBLE_OK
962	sctg_52	R	2279	7238	8	8	10	7	0	3	2	1	Esi0052_0004	1	6	1	0	ANNOTATED_POSSIBLE_CHECK
963	sctg_52	R	237415	242594	8	7	9	8	0	1	4	1	Esi0052_0041	1	5	2	0	ANNOTATED_SURE_CHECK
964	sctg_52	R	708239	710855	27	24	72	72	0	0	11	1	Esi0052_0193	1	2	2	0	ANNOTATED_SURE_OK
965	sctg_52	R	775288	775859	2	2	5	5	0	0	2	1	Esi0052_0200	1	9	2	0	ANNOTATED_POSSIBLE_OK
966	sctg_520	D	27150	29235	3	2	6	5	0	1	3	1	Esi0520_0004	1	11	1	0	ANNOTATED_SURE_CHECK
967	sctg_520	R	9523	17029	12	10	30	30	0	0	8	1	Esi0520_0002	1	11	5	0	ANNOTATED_SURE_OK
968	sctg_527	D	5100	7626	12	10	28	28	0	0	3	1	Esi0527_0002	1	8	2	0	ANNOTATED_SURE_OK
969	sctg_53	D	150726	155334	4	4	7	7	0	0	2	2	Esi0053_0030	1	3	1	0	ANNOTATED_POSSIBLE_OK
969	sctg_53	D	150726	155334	4	4	7	7	0	0	2	2	Esi0053_0033	1	4	1	0	ANNOTATED_POSSIBLE_OK
970	sctg_53	D	164871	168199	50	50	118	118	0	0	9	1	Esi0053_0035	1	9	6	0	ANNOTATED_SURE_OK
971	sctg_53	D	188537	191643	71	71	202	143	59	0	7	1	Esi0053_0039	1	13	6	1	ANNOTATED_SURE_CHECK
972	sctg_53	D	409220	410474	51	0	99	99	0	0	11	1	Esi0053_0070	1	4	2	0	ANNOTATED_DUBIOUS_OK
973	sctg_53	D	438654	440750	32	32	57	29	28	0	4	1	Esi0053_0074	1	7	3	1	ANNOTATED_SURE_CHECK
974	sctg_53	R	16230	20349	18	17	43	41	2	0	11	1	Esi0053_0003	1	9	6	1	ANNOTATED_SURE_CHECK
975	sctg_53	R	38924	46536	5	4	6	4	0	2	5	1	Esi0053_0006	1	8	3	0	ANNOTATED_SURE_CHECK
976	sctg_53	R	195018	198426	13	13	26	26	0	0	6	1	Esi0053_0040	1	6	4	0	ANNOTATED_SURE_OK
977	sctg_53	R	339531	340785	51	0	99	99	0	0	11	1	Esi0053_0059	1	4	2	0	ANNOTATED_DUBIOUS_OK
978	sctg_53	R	510776	514187	9	9	27	27	0	0	3	1	Esi0053_0089	1	6	3	0	ANNOTATED_SURE_OK
979	sctg_531	R	33180	37834	3	3	3	0	0	3	2	0	NONE	0	0	0	0	UNANNOTATED_POSSIBLE_CHECK
980	sctg_54	D	361411	367129	7	7	15	13	2	0	6	1	Esi0054_0063	1	12	4	1	ANNOTATED_SURE_CHECK
981	sctg_54	D	522417	524957	6	6	12	12	0	0	3	1	Esi0054_0098	1	7	3	0	ANNOTATED_SURE_OK
982	sctg_54	R	62070	63190	4	4	4	4	0	0	3	1	Esi0054_0010	1	20	2	0	ANNOTATED_SURE_OK
983	sctg_54	R	348897	350912	3	3	6	6	0	0	3	1	Esi0054_0062	1	15	2	0	ANNOTATED_SURE_OK
984	sctg_54	R	657221	662723	7	7	9	9	0	0	6	1	Esi0054_0121	1	18	6	0	ANNOTATED_SURE_OK
985	sctg_55	D	98893	101742	6	5	6	6	0	0	3	1	Esi0055_0017	1	15	3	0	ANNOTATED_SURE_OK
986	sctg_55	D	660976	662543	7	7	25	25	0	0	3	1	Esi0055_0104	1	5	2	0	ANNOTATED_SURE_OK
987	sctg_55	R	125941	128370	37	36	92	92	0	0	6	1	Esi0055_0025	1	4	3	0	ANNOTATED_SURE_OK
988	sctg_55	R	405080	408993	36	19	95	92	2	1	7	1	Esi0055_0060	1	8	4	1	ANNOTATED_SURE_CHECK
989	sctg_55	R	671150	677211	5	5	17	14	2	1	5	1	Esi0055_0105	1	10	3	1	ANNOTATED_SURE_CHECK
990	sctg_559	R	7250	12558	435	0	1824	912	0	912	30	1	Esi0559_0002	1	3	1	0	ANNOTATED_DUBIOUS_CHECK
991	sctg_559	R	18907	19218	435	0	912	912	0	0	15	1	Esi0559_0003	1	3	1	0	ANNOTATED_DUBIOUS_OK
992	sctg_559	R	47177	47365	154	0	235	0	0	235	3	0	NONE	0	0	0	0	UNANNOTATED_DUBIOUS_CHECK
993	sctg_56	D	763062	763644	6	6	16	0	0	16	2	0	NONE	0	0	0	0	UNANNOTATED_POSSIBLE_CHECK
994	sctg_56	R	347603	348303	42	28	42	0	0	42	2	0	NONE	0	0	0	0	UNANNOTATED_POSSIBLE_CHECK
995	sctg_56	R	705311	708679	13	13	47	47	0	0	5	1	Esi0056_0116	1	6	3	0	ANNOTATED_SURE_OK
996	sctg_57	D	252708	254031	2	2	4	4	0	0	2	1	Esi0057_0050	1	2	2	0	ANNOTATED_POSSIBLE_OK
997	sctg_57	D	261347	263105	8	8	10	10	0	0	2	1	Esi0057_0051	1	9	2	0	ANNOTATED_POSSIBLE_OK
998	sctg_57	D	268743	268991	99	0	165	165	0	0	5	1	Esi0057_0053	1	1	1	0	ANNOTATED_DUBIOUS_OK
999	sctg_57	D	285900	286061	136	0	390	390	0	0	4	1	Esi0057_0057	1	1	1	0	ANNOTATED_DUBIOUS_OK
1000	sctg_57	D	297431	297655	15	0	25	25	0	0	3	1	Esi0057_0060	1	1	1	0	ANNOTATED_DUBIOUS_OK
1001	sctg_57	D	453982	460676	126	126	502	502	0	0	5	2	Esi0057_0084	1	6	2	0	ANNOTATED_SURE_OK
1001	sctg_57	D	453982	460676	126	126	502	502	0	0	5	2	Esi0057_0085	1	5	1	0	ANNOTATED_SURE_OK
1002	sctg_57	D	654213	655854	2	2	3	3	0	0	2	1	Esi0057_0113	1	29	2	0	ANNOTATED_POSSIBLE_OK
1003	sctg_57	R	268057	268260	36	0	93	93	0	0	2	1	Esi0057_0052	1	1	1	0	ANNOTATED_DUBIOUS_OK
1004	sctg_57	R	280413	280637	15	0	25	9	16	0	3	1	Esi0057_0055	1	2	1	1	ANNOTATED_DUBIOUS_CHECK
1005	sctg_57	R	291990	292151	136	0	390	390	0	0	4	1	Esi0057_0058	1	1	1	0	ANNOTATED_DUBIOUS_OK
1006	sctg_576	D	28088	28159	11	11	29	29	0	0	2	1	Esi0576_0011	1	16	1	0	ANNOTATED_POSSIBLE_OK
1007	sctg_58	D	79019	79654	2	1	6	6	0	0	2	1	Esi0058_0015	1	11	2	0	ANNOTATED_DUBIOUS_OK
1008	sctg_58	D	137065	140360	2	2	4	4	0	0	2	1	Esi0058_0037	1	29	2	0	ANNOTATED_POSSIBLE_OK
1009	sctg_58	R	50069	62145	24	9	66	66	0	0	14	1	Esi0058_0012	1	33	10	0	ANNOTATED_SURE_OK
1010	sctg_58	R	93189	94610	12	12	25	25	0	0	3	1	Esi0058_0020	1	5	2	0	ANNOTATED_SURE_OK
1011	sctg_58	R	272240	274768	7	3	10	10	0	0	3	1	Esi0058_0061	1	7	2	0	ANNOTATED_SURE_OK
1012	sctg_58	R	445539	446833	3	3	6	5	0	1	2	1	Esi0058_0097	1	4	1	0	ANNOTATED_POSSIBLE_CHECK
1013	sctg_59	D	3603	3851	99	0	165	165	0	0	5	1	Esi0059_0003	1	1	1	0	ANNOTATED_DUBIOUS_OK
1014	sctg_59	D	194909	195211	182	181	373	373	0	0	4	1	Esi0059_0038	1	4	1	0	ANNOTATED_SURE_OK
1015	sctg_59	D	364832	365035	36	0	93	93	0	0	2	1	Esi0059_0076	1	1	1	0	ANNOTATED_DUBIOUS_OK
1016	sctg_59	D	381314	381475	136	0	390	390	0	0	4	1	Esi0059_0079	1	1	1	0	ANNOTATED_DUBIOUS_OK
1017	sctg_59	D	390209	390457	99	0	165	165	0	0	5	1	Esi0059_0081	1	1	1	0	ANNOTATED_DUBIOUS_OK
1018	sctg_59	D	407188	407412	15	0	25	25	0	0	3	1	Esi0059_0086	1	1	1	0	ANNOTATED_DUBIOUS_OK
1019	sctg_59	R	2891	3094	36	0	93	93	0	0	2	1	Esi0059_0002	1	1	1	0	ANNOTATED_DUBIOUS_OK
1020	sctg_59	R	11447	13053	2	2	5	5	0	0	2	1	Esi0059_0004	1	10	2	0	ANNOTATED_POSSIBLE_OK
1021	sctg_59	R	328640	330272	3	3	3	1	0	2	2	1	Esi0059_0066	1	2	1	0	ANNOTATED_POSSIBLE_CHECK
1022	sctg_59	R	357722	357883	136	0	390	390	0	0	4	1	Esi0059_0073	1	1	1	0	ANNOTATED_DUBIOUS_OK
1023	sctg_59	R	364087	364335	99	0	165	165	0	0	5	1	Esi0059_0075	1	1	1	0	ANNOTATED_DUBIOUS_OK
1024	sctg_59	R	373510	380278	17	2	27	25	0	2	5	1	Esi0059_0077	1	1	1	0	ANNOTATED_SURE_CHECK
1025	sctg_59	R	389509	389712	36	0	93	93	0	0	2	1	Esi0059_0080	1	1	1	0	ANNOTATED_DUBIOUS_OK
1026	sctg_59	R	401735	401896	136	0	390	390	0	0	4	1	Esi0059_0084	1	1	1	0	ANNOTATED_DUBIOUS_OK
1027	sctg_592	R	2135	10786	19	19	37	35	0	2	15	1	Esi0592_0001	1	16	9	0	ANNOTATED_SURE_CHECK
1028	sctg_595	D	15243	18243	3	3	3	1	0	2	2	1	Esi0595_0008	1	13	1	0	ANNOTATED_POSSIBLE_CHECK
1029	sctg_6	D	112228	114461	14	13	27	27	0	0	5	1	Esi0006_0018	1	6	3	0	ANNOTATED_SURE_OK
1030	sctg_6	D	386857	389304	3	3	6	6	0	0	2	1	Esi0006_0071	1	9	2	0	ANNOTATED_POSSIBLE_OK
1031	sctg_6	D	405652	408810	49	49	114	114	0	0	8	1	Esi0006_0075	1	9	6	0	ANNOTATED_SURE_OK
1032	sctg_6	D	694283	695563	3	3	7	7	0	0	2	1	Esi0006_0120	1	11	2	0	ANNOTATED_POSSIBLE_OK
1033	sctg_6	D	730758	734512	9	2	9	1	0	8	2	1	Esi0006_0124	1	15	1	0	ANNOTATED_POSSIBLE_CHECK
1034	sctg_6	D	824608	831877	4	4	5	0	0	5	4	0	NONE	0	0	0	0	UNANNOTATED_SURE_CHECK
1035	sctg_6	D	893955	899240	37	37	91	86	2	3	8	1	Esi0006_0149	1	8	5	1	ANNOTATED_SURE_CHECK
1036	sctg_6	D	1098991	1110395	4	4	8	4	4	0	4	1	Esi0006_0183	1	34	2	2	ANNOTATED_SURE_CHECK
1037	sctg_6	D	1119459	1124604	21	18	51	46	3	2	10	1	Esi0006_0185	1	13	7	1	ANNOTATED_SURE_CHECK
1038	sctg_6	R	411677	421938	24	21	84	82	0	2	6	2	Esi0006_0076	1	7	1	0	ANNOTATED_SURE_CHECK
1038	sctg_6	R	411677	421938	24	21	84	82	0	2	6	2	Esi0006_0077	1	4	3	0	ANNOTATED_SURE_CHECK
1039	sctg_6	R	798271	806897	6	6	10	10	0	0	5	1	Esi0006_0133	1	13	4	0	ANNOTATED_SURE_OK
1040	sctg_6	R	884982	890438	6	6	17	17	0	0	5	1	Esi0006_0148	1	13	5	0	ANNOTATED_SURE_OK
1041	sctg_6	R	1162560	1168365	9	9	12	11	0	1	5	1	Esi0006_0195	1	9	4	0	ANNOTATED_SURE_CHECK
1042	sctg_6	R	1327355	1333147	8	8	24	24	0	0	5	1	Esi0006_0221	1	14	3	0	ANNOTATED_SURE_OK
1043	sctg_60	D	690326	692404	2	2	3	3	0	0	2	1	Esi0060_0117	1	12	2	0	ANNOTATED_POSSIBLE_OK
1044	sctg_60	D	741982	756255	44	41	98	93	1	4	15	1	Esi0060_0128	1	12	7	1	ANNOTATED_SURE_CHECK
1045	sctg_60	R	498160	503655	20	18	47	47	0	0	7	1	Esi0060_0089	1	5	4	0	ANNOTATED_SURE_OK
1046	sctg_602	R	14815	16749	10	10	30	30	0	0	4	1	Esi0602_0003	1	7	3	0	ANNOTATED_SURE_OK
1047	sctg_61	D	2620	5030	9	9	20	20	0	0	3	1	Esi0061_0001	1	6	3	0	ANNOTATED_SURE_OK
1048	sctg_61	D	340392	341136	2	2	3	3	0	0	2	1	Esi0061_0053	1	8	2	0	ANNOTATED_POSSIBLE_OK
1049	sctg_61	R	285627	289147	4	3	4	4	0	0	3	1	Esi0061_0046	1	8	2	0	ANNOTATED_SURE_OK
1050	sctg_611	D	17330	18367	5	1	6	2	0	4	2	1	Esi0611_0005	1	10	1	0	ANNOTATED_DUBIOUS_CHECK
1051	sctg_611	R	31821	34845	9	0	14	12	0	2	4	1	Esi0611_0008	1	11	1	0	ANNOTATED_DUBIOUS_CHECK
1052	sctg_612	R	1232	1354	8	0	12	12	0	0	3	1	Esi0612_0001	1	4	1	0	ANNOTATED_DUBIOUS_OK
1053	sctg_612	R	29299	32343	9	0	14	12	0	2	4	1	Esi0612_0005	1	6	1	0	ANNOTATED_DUBIOUS_CHECK
1054	sctg_619	D	19444	20145	3	3	7	7	0	0	2	1	Esi0619_0005	1	8	2	0	ANNOTATED_POSSIBLE_OK
1055	sctg_62	D	22560	23158	2	2	5	5	0	0	2	1	Esi0062_0006	1	11	2	0	ANNOTATED_POSSIBLE_OK
1056	sctg_62	D	30800	38368	10	10	46	0	0	46	9	0	NONE	0	0	0	0	UNANNOTATED_SURE_CHECK
1057	sctg_62	D	494954	499049	23	23	69	69	0	0	6	1	Esi0062_0090	1	5	5	0	ANNOTATED_SURE_OK
1058	sctg_62	R	49868	53568	4	4	14	14	0	0	3	1	Esi0062_0007	1	9	3	0	ANNOTATED_SURE_OK
1059	sctg_62	R	235210	237279	4	4	7	7	0	0	4	1	Esi0062_0043	1	7	3	0	ANNOTATED_SURE_OK
1060	sctg_62	R	556181	556978	3	3	4	4	0	0	2	1	Esi0062_0100	1	12	2	0	ANNOTATED_POSSIBLE_OK
1061	sctg_62	R	579558	580843	3	3	6	6	0	0	3	1	Esi0062_0104	1	8	2	0	ANNOTATED_SURE_OK
1062	sctg_627	R	6005	11280	63	63	187	0	0	187	11	0	NONE	0	0	0	0	UNANNOTATED_SURE_CHECK
1063	sctg_63	D	229622	231298	3	2	3	2	0	1	2	1	Esi0063_0045	1	8	1	0	ANNOTATED_POSSIBLE_CHECK
1064	sctg_63	R	200391	203122	3	3	5	4	0	1	2	1	Esi0063_0042	2	14	1	0	ANNOTATED_POSSIBLE_CHECK
1065	sctg_63	R	209037	209716	3	3	5	4	0	1	2	1	Esi0063_0042	2	14	1	0	ANNOTATED_POSSIBLE_CHECK
1066	sctg_63	R	258422	260320	2	2	10	10	0	0	2	1	Esi0063_0052	1	12	2	0	ANNOTATED_POSSIBLE_OK
1067	sctg_63	R	506417	508828	2	1	3	0	0	3	2	0	NONE	0	0	0	0	UNANNOTATED_DUBIOUS_CHECK
1068	sctg_63	R	531445	532580	2	1	3	0	0	3	2	0	NONE	0	0	0	0	UNANNOTATED_DUBIOUS_CHECK
1069	sctg_63	R	630972	631733	3	3	6	6	0	0	3	1	Esi0063_0117	1	8	2	0	ANNOTATED_SURE_OK
1070	sctg_63	R	650935	651018	7	7	22	22	0	0	2	1	Esi0063_0123	1	4	1	0	ANNOTATED_POSSIBLE_OK
1071	sctg_63	R	666012	670493	17	17	50	49	0	1	6	1	Esi0063_0125	1	7	4	0	ANNOTATED_SURE_CHECK
1072	sctg_634	D	21444	27984	2	2	3	0	0	3	3	0	NONE	0	0	0	0	UNANNOTATED_SURE_CHECK
1073	sctg_638	D	2515	4126	17	17	39	38	0	1	5	1	Esi0638_0002	1	6	3	0	ANNOTATED_SURE_CHECK
1074	sctg_638	D	11690	17192	6	6	8	7	0	1	4	1	Esi0638_0004	1	5	3	0	ANNOTATED_SURE_CHECK
1075	sctg_64	D	33105	35350	3	2	3	3	0	0	3	1	Esi0064_0006	1	8	3	0	ANNOTATED_SURE_OK
1076	sctg_64	D	61172	68294	3	2	4	4	0	0	3	1	Esi0064_0012	1	20	3	0	ANNOTATED_SURE_OK
1077	sctg_64	D	86235	92339	6	5	11	10	0	1	5	1	Esi0064_0015	1	6	3	0	ANNOTATED_SURE_CHECK
1078	sctg_64	D	564318	565993	11	11	28	14	14	0	4	1	Esi0064_0085	1	6	2	1	ANNOTATED_SURE_CHECK
1079	sctg_64	R	605349	607036	3	3	4	2	0	2	2	1	Esi0064_0092	1	7	1	0	ANNOTATED_POSSIBLE_CHECK
1080	sctg_640	R	14824	16657	3	2	3	0	0	3	2	0	NONE	0	0	0	0	UNANNOTATED_POSSIBLE_CHECK
1081	sctg_641	D	20597	25220	3	1	3	0	0	3	2	0	NONE	0	0	0	0	UNANNOTATED_DUBIOUS_CHECK
1082	sctg_642	D	14271	16338	3	0	3	0	0	3	2	0	NONE	0	0	0	0	UNANNOTATED_DUBIOUS_CHECK
1083	sctg_646	D	15062	20223	66	66	187	186	1	0	10	1	Esi0646_0004	1	9	7	1	ANNOTATED_SURE_CHECK
1084	sctg_65	D	437186	440095	3	2	3	1	0	2	2	1	Esi0065_0087	1	11	1	0	ANNOTATED_POSSIBLE_CHECK
1085	sctg_65	R	464240	464317	4	4	10	10	0	0	2	1	Esi0065_0092	2	12	1	0	ANNOTATED_POSSIBLE_OK
1086	sctg_65	R	471626	471733	4	4	11	11	0	0	2	1	Esi0065_0092	2	12	1	0	ANNOTATED_POSSIBLE_OK
1087	sctg_66	D	3192	6390	7	1	14	0	0	14	2	0	NONE	0	0	0	0	UNANNOTATED_DUBIOUS_CHECK
1088	sctg_66	D	353813	357542	12	12	27	26	0	1	3	1	Esi0066_0076	1	5	2	0	ANNOTATED_SURE_CHECK
1089	sctg_66	D	387490	392217	55	52	183	183	0	0	12	1	Esi0066_0084	1	5	3	0	ANNOTATED_SURE_OK
1090	sctg_66	R	378364	382705	4	4	8	8	0	0	3	1	Esi0066_0082	1	6	3	0	ANNOTATED_SURE_OK
1091	sctg_663	R	12453	19434	11	10	22	21	0	1	8	1	Esi0663_0002	1	16	5	0	ANNOTATED_SURE_CHECK
1092	sctg_67	D	142618	148133	19	17	48	48	0	0	7	1	Esi0067_0024	1	10	5	0	ANNOTATED_SURE_OK
1093	sctg_67	R	33289	40745	6	3	6	4	0	2	4	2	Esi0067_0009	1	2	1	0	ANNOTATED_SURE_CHECK
1093	sctg_67	R	33289	40745	6	3	6	4	0	2	4	2	Esi0067_0012	1	7	1	0	ANNOTATED_SURE_CHECK
1094	sctg_67	R	445252	448770	5	5	10	9	0	1	3	1	Esi0067_0079	1	4	2	0	ANNOTATED_SURE_CHECK
1095	sctg_67	R	595441	597852	2	2	5	5	0	0	2	1	Esi0067_0101	1	12	2	0	ANNOTATED_POSSIBLE_OK
1096	sctg_682	R	22165	22485	3	3	9	9	0	0	2	1	Esi0682_0002	1	13	2	0	ANNOTATED_POSSIBLE_OK
1097	sctg_69	D	160385	164933	6	6	10	9	0	1	5	1	Esi0069_0026	1	7	4	0	ANNOTATED_SURE_CHECK
1098	sctg_69	D	172297	175384	5	5	10	10	0	0	4	1	Esi0069_0028	1	6	3	0	ANNOTATED_SURE_OK
1099	sctg_69	D	263639	265612	2	2	10	10	0	0	2	1	Esi0069_0043	1	16	2	0	ANNOTATED_POSSIBLE_OK
1100	sctg_69	D	306533	306607	2	2	3	2	1	0	2	1	Esi0069_0047	1	8	1	1	ANNOTATED_POSSIBLE_CHECK
1101	sctg_69	D	353097	356898	3	1	3	2	0	1	2	1	Esi0069_0050	1	11	1	0	ANNOTATED_DUBIOUS_CHECK
1102	sctg_69	D	453824	458437	11	8	34	33	1	0	7	1	Esi0069_0070	1	14	5	1	ANNOTATED_SURE_CHECK
1103	sctg_69	D	464362	470062	10	5	30	30	0	0	8	1	Esi0069_0073	1	14	6	0	ANNOTATED_SURE_OK
1104	sctg_69	D	497187	499860	10	10	10	9	0	1	2	1	Esi0069_0081	1	29	1	0	ANNOTATED_POSSIBLE_CHECK
1105	sctg_69	D	627537	633144	16	15	30	30	0	0	6	1	Esi0069_0097	1	12	4	0	ANNOTATED_SURE_OK
1106	sctg_69	D	681482	685898	4	4	11	11	0	0	4	1	Esi0069_0107	1	10	3	0	ANNOTATED_SURE_OK
1107	sctg_69	R	202486	204558	2	2	3	3	0	0	2	1	Esi0069_0034	1	9	2	0	ANNOTATED_POSSIBLE_OK
1108	sctg_69	R	431927	437758	9	7	17	17	0	0	7	1	Esi0069_0067	1	14	7	0	ANNOTATED_SURE_OK
1109	sctg_69	R	669386	673539	9	9	19	19	0	0	4	1	Esi0069_0106	1	11	3	0	ANNOTATED_SURE_OK
1110	sctg_7	D	623819	632814	8	8	13	13	0	0	6	1	Esi0007_0100	1	14	6	0	ANNOTATED_SURE_OK
1111	sctg_7	D	723473	724531	3	3	4	4	0	0	2	1	Esi0007_0116	1	4	2	0	ANNOTATED_POSSIBLE_OK
1112	sctg_7	D	745786	747922	25	25	73	70	3	0	4	1	Esi0007_0120	1	7	3	1	ANNOTATED_SURE_CHECK
1113	sctg_7	D	1145205	1148344	9	5	18	18	0	0	4	1	Esi0007_0206	1	12	4	0	ANNOTATED_SURE_OK
1114	sctg_7	D	1295626	1298045	2	2	3	3	0	0	2	1	Esi0007_0230	1	17	2	0	ANNOTATED_POSSIBLE_OK
1115	sctg_7	R	311630	315332	3	3	3	0	0	3	2	0	NONE	0	0	0	0	UNANNOTATED_POSSIBLE_CHECK
1116	sctg_7	R	953984	958925	17	16	29	29	0	0	9	1	Esi0007_0171	1	7	6	0	ANNOTATED_SURE_OK
1117	sctg_7	R	1007195	1007433	3	3	13	12	1	0	2	1	Esi0007_0182	1	9	1	1	ANNOTATED_POSSIBLE_CHECK
1118	sctg_70	D	61754	61882	4	4	11	11	0	0	2	1	Esi0070_0014	1	4	1	0	ANNOTATED_POSSIBLE_OK
1119	sctg_70	D	661169	667961	7	7	21	20	0	1	5	1	Esi0070_0139	1	9	3	0	ANNOTATED_SURE_CHECK
1120	sctg_70	R	78324	80912	3	3	3	1	0	2	2	1	Esi0070_0017	1	7	1	0	ANNOTATED_POSSIBLE_CHECK
1121	sctg_700	D	1702	11329	4	4	28	28	0	0	6	1	Esi0700_0001	1	13	4	0	ANNOTATED_SURE_OK
1122	sctg_71	D	22678	22785	2	2	8	8	0	0	2	1	Esi0071_0005	1	4	1	0	ANNOTATED_POSSIBLE_OK
1123	sctg_71	D	89750	94018	15	15	40	40	0	0	5	1	Esi0071_0020	1	7	4	0	ANNOTATED_SURE_OK
1124	sctg_71	D	189400	189953	21	21	54	54	0	0	2	1	Esi0071_0034	1	3	2	0	ANNOTATED_POSSIBLE_OK
1125	sctg_71	D	392919	397082	11	11	26	26	0	0	4	1	Esi0071_0071	1	6	4	0	ANNOTATED_SURE_OK
1126	sctg_71	R	84162	90174	4	4	10	8	0	2	3	1	Esi0071_0018	1	13	1	0	ANNOTATED_SURE_CHECK
1127	sctg_71	R	135956	139976	6	6	13	13	0	0	4	1	Esi0071_0026	1	11	4	0	ANNOTATED_SURE_OK
1128	sctg_71	R	381961	383466	27	27	65	65	0	0	4	1	Esi0071_0067	1	5	3	0	ANNOTATED_SURE_OK
1129	sctg_711	R	10011	14872	5	5	13	2	0	11	3	1	Esi0711_0004	1	12	1	0	ANNOTATED_SURE_CHECK
1130	sctg_72	D	299701	301366	5	5	12	12	0	0	4	1	Esi0072_0056	1	6	2	0	ANNOTATED_SURE_OK
1131	sctg_72	D	438549	443298	18	18	54	54	0	0	6	1	Esi0072_0080	1	7	4	0	ANNOTATED_SURE_OK
1132	sctg_72	D	674687	677038	3	3	3	3	0	0	3	1	Esi0072_0110	1	10	3	0	ANNOTATED_SURE_OK
1133	sctg_72	R	221252	224861	7	5	13	11	0	2	5	2	Esi0072_0040	1	4	2	0	ANNOTATED_SURE_CHECK
1133	sctg_72	R	221252	224861	7	5	13	11	0	2	5	2	Esi0072_0041	2	20	1	0	ANNOTATED_SURE_CHECK
1134	sctg_72	R	233778	239224	4	4	6	6	0	0	3	1	Esi0072_0041	2	20	3	0	ANNOTATED_SURE_OK
1135	sctg_72	R	365545	367863	7	7	21	21	0	0	3	1	Esi0072_0064	1	13	3	0	ANNOTATED_SURE_OK
1136	sctg_72	R	663156	669037	4	4	9	9	0	0	3	1	Esi0072_0109	1	11	3	0	ANNOTATED_SURE_OK
1137	sctg_73	D	354446	361442	6	5	9	5	0	4	5	2	Esi0073_0075	1	5	1	0	ANNOTATED_SURE_CHECK
1137	sctg_73	D	354446	361442	6	5	9	5	0	4	5	2	Esi0073_0076	1	3	1	0	ANNOTATED_SURE_CHECK
1138	sctg_73	D	479696	483505	9	5	24	22	1	1	5	1	Esi0073_0112	1	4	3	1	ANNOTATED_SURE_CHECK
1139	sctg_73	R	163696	164600	10	10	22	22	0	0	4	1	Esi0073_0040	1	4	2	0	ANNOTATED_SURE_OK
1140	sctg_73	R	333329	336353	30	29	45	45	0	0	6	1	Esi0073_0071	1	7	4	0	ANNOTATED_SURE_OK
1141	sctg_73	R	400839	403929	15	15	26	26	0	0	7	1	Esi0073_0091	1	9	6	0	ANNOTATED_SURE_OK
1142	sctg_73	R	472098	473876	4	4	8	3	4	1	4	1	Esi0073_0111	1	5	2	1	ANNOTATED_SURE_CHECK
1143	sctg_74	D	13643	15437	30	30	98	98	0	0	7	1	Esi0074_0004	1	5	3	0	ANNOTATED_SURE_OK
1144	sctg_74	D	524721	526151	3	3	5	5	0	0	2	1	Esi0074_0089	1	4	2	0	ANNOTATED_POSSIBLE_OK
1145	sctg_74	R	363934	372772	4	3	13	12	0	1	4	1	Esi0074_0060	1	5	3	0	ANNOTATED_SURE_CHECK
1146	sctg_75	D	172099	180166	23	23	40	32	0	8	10	2	Esi0075_0022	1	7	6	0	ANNOTATED_SURE_CHECK
1146	sctg_75	D	172099	180166	23	23	40	32	0	8	10	2	Esi0075_0023	1	2	1	0	ANNOTATED_SURE_CHECK
1147	sctg_75	R	166681	169910	16	16	41	41	0	0	3	1	Esi0075_0020	1	6	3	0	ANNOTATED_SURE_OK
1148	sctg_76	D	170872	175211	2	2	6	6	0	0	2	1	Esi0076_0038	1	7	2	0	ANNOTATED_POSSIBLE_OK
1149	sctg_76	D	316335	322331	4	4	8	8	0	0	3	2	Esi0076_0060	1	10	1	0	ANNOTATED_SURE_OK
1149	sctg_76	D	316335	322331	4	4	8	8	0	0	3	2	Esi0076_0061	1	8	2	0	ANNOTATED_SURE_OK
1150	sctg_76	D	560356	562642	2	2	6	6	0	0	2	1	Esi0076_0107	1	6	2	0	ANNOTATED_POSSIBLE_OK
1151	sctg_76	R	112253	116146	2	2	7	7	0	0	2	1	Esi0076_0030	1	4	2	0	ANNOTATED_POSSIBLE_OK
1152	sctg_76	R	179842	184064	10	10	27	22	5	0	6	1	Esi0076_0039	2	9	3	1	ANNOTATED_SURE_CHECK
1153	sctg_76	R	189193	191888	2	1	6	5	0	1	2	1	Esi0076_0039	2	9	1	0	ANNOTATED_DUBIOUS_CHECK
1154	sctg_77	D	414499	420533	3	2	3	0	0	3	3	0	NONE	0	0	0	0	UNANNOTATED_SURE_CHECK
1155	sctg_77	R	3027	9089	8	8	17	6	10	1	5	1	Esi0077_0002	1	5	3	1	ANNOTATED_SURE_CHECK
1156	sctg_772	D	5219	8263	9	0	14	12	0	2	4	1	Esi0772_0002	1	6	1	0	ANNOTATED_DUBIOUS_CHECK
1157	sctg_78	D	386116	388583	4	3	7	7	0	0	3	1	Esi0078_0066	1	8	3	0	ANNOTATED_SURE_OK
1158	sctg_78	R	10154	12550	6	6	19	19	0	0	4	1	Esi0078_0002	1	8	4	0	ANNOTATED_SURE_OK
1159	sctg_78	R	73312	78858	5	4	5	4	0	1	3	1	Esi0078_0010	1	9	2	0	ANNOTATED_SURE_CHECK
1160	sctg_78	R	453267	458364	8	8	22	22	0	0	3	1	Esi0078_0077	1	7	3	0	ANNOTATED_SURE_OK
1161	sctg_79	D	119952	124384	3	3	11	11	0	0	2	1	Esi0079_0023	1	9	2	0	ANNOTATED_POSSIBLE_OK
1162	sctg_79	D	272399	282170	27	27	70	69	0	1	9	1	Esi0079_0044	2	10	5	0	ANNOTATED_SURE_CHECK
1163	sctg_79	D	402327	403579	5	5	10	10	0	0	4	1	Esi0079_0061	3	62	3	0	ANNOTATED_SURE_OK
1164	sctg_79	D	410231	410368	2	2	5	3	2	0	2	1	Esi0079_0061	3	62	1	1	ANNOTATED_POSSIBLE_CHECK
1165	sctg_79	D	431917	434896	3	3	4	4	0	0	3	1	Esi0079_0061	3	62	3	0	ANNOTATED_SURE_OK
1166	sctg_79	D	490660	492190	3	2	3	0	0	3	2	0	NONE	0	0	0	0	UNANNOTATED_POSSIBLE_CHECK
1167	sctg_79	R	114443	116147	14	14	31	31	0	0	4	1	Esi0079_0022	1	6	4	0	ANNOTATED_SURE_OK
1168	sctg_79	R	279261	281514	9	1	9	0	8	1	2	1	Esi0079_0044	2	10	0	1	ANNOTATED_DUBIOUS_CHECK
1169	sctg_79	R	314893	318337	16	6	33	17	0	16	8	1	Esi0079_0050	1	7	2	0	ANNOTATED_SURE_CHECK
1170	sctg_79	R	494689	495134	10	10	21	21	0	0	3	1	Esi0079_0074	1	6	2	0	ANNOTATED_SURE_OK
1171	sctg_8	D	419782	422806	32	32	121	0	0	121	4	0	NONE	0	0	0	0	UNANNOTATED_SURE_CHECK
1172	sctg_8	D	690696	692228	45	45	150	150	0	0	6	1	Esi0008_0138	1	7	4	0	ANNOTATED_SURE_OK
1173	sctg_8	D	920490	926935	5	5	16	16	0	0	4	1	Esi0008_0177	1	12	3	0	ANNOTATED_SURE_OK
1174	sctg_8	D	933352	933733	3	3	8	7	0	1	2	1	Esi0008_0180	1	8	1	0	ANNOTATED_POSSIBLE_CHECK
1175	sctg_8	D	1076451	1084263	38	37	88	70	18	0	13	1	Esi0008_0209	1	11	9	2	ANNOTATED_SURE_CHECK
1176	sctg_8	D	1250271	1251937	6	6	19	19	0	0	5	1	Esi0008_0242	1	7	3	0	ANNOTATED_SURE_OK
1177	sctg_8	R	370749	373390	6	6	21	21	0	0	2	1	Esi0008_0066	1	5	2	0	ANNOTATED_POSSIBLE_OK
1178	sctg_8	R	1168462	1168953	8	6	16	16	0	0	5	1	Esi0008_0225	1	3	1	0	ANNOTATED_SURE_OK
1179	sctg_8	R	1185609	1186469	2	2	6	1	5	0	2	1	Esi0008_0228	1	5	1	1	ANNOTATED_POSSIBLE_CHECK
1180	sctg_8	R	1215359	1218036	225	224	463	463	0	0	6	1	Esi0008_0234	1	5	2	0	ANNOTATED_SURE_OK
1181	sctg_80	D	248126	252125	15	15	21	21	0	0	5	1	Esi0080_0048	1	6	4	0	ANNOTATED_SURE_OK
1182	sctg_80	R	64959	69850	11	10	29	29	0	0	5	1	Esi0080_0016	1	6	5	0	ANNOTATED_SURE_OK
1183	sctg_80	R	395362	396981	2	2	7	6	0	1	2	1	Esi0080_0071	1	4	1	0	ANNOTATED_POSSIBLE_CHECK
1184	sctg_81	D	119790	125835	4	4	7	6	1	0	4	1	Esi0081_0020	1	12	3	1	ANNOTATED_SURE_CHECK
1185	sctg_81	D	379163	382549	2	2	4	3	0	1	2	1	Esi0081_0065	1	4	1	0	ANNOTATED_POSSIBLE_CHECK
1186	sctg_81	R	164415	166456	70	70	191	191	0	0	3	1	Esi0081_0026	1	5	3	0	ANNOTATED_SURE_OK
1187	sctg_81	R	479166	479285	6	6	12	12	0	0	2	1	Esi0081_0084	1	3	1	0	ANNOTATED_POSSIBLE_OK
1188	sctg_82	D	46706	47151	13	13	31	26	5	0	2	1	Esi0082_0012	1	3	1	1	ANNOTATED_POSSIBLE_CHECK
1189	sctg_82	D	55701	59088	2	2	8	8	0	0	2	1	Esi0082_0016	1	9	2	0	ANNOTATED_POSSIBLE_OK
1190	sctg_82	D	341979	346921	20	19	64	64	0	0	9	1	Esi0082_0074	1	10	4	0	ANNOTATED_SURE_OK
1191	sctg_82	D	410754	411965	47	47	124	124	0	0	3	1	Esi0082_0080	1	6	2	0	ANNOTATED_SURE_OK
1192	sctg_82	D	426632	431360	3	2	4	0	0	4	2	0	NONE	0	0	0	0	UNANNOTATED_POSSIBLE_CHECK
1193	sctg_82	R	448595	449436	8	8	11	11	0	0	2	1	Esi0082_0088	1	6	2	0	ANNOTATED_POSSIBLE_OK
1194	sctg_83	R	147715	149224	3	3	5	4	0	1	3	1	Esi0083_0024	1	8	2	0	ANNOTATED_SURE_CHECK
1195	sctg_83	R	526817	528280	3	3	3	0	0	3	2	0	NONE	0	0	0	0	UNANNOTATED_POSSIBLE_CHECK
1196	sctg_84	R	192591	193135	11	11	13	13	0	0	2	1	Esi0084_0036	1	6	2	0	ANNOTATED_POSSIBLE_OK
1197	sctg_84	R	593779	597945	4	4	10	7	0	3	2	1	Esi0084_0099	1	4	1	0	ANNOTATED_POSSIBLE_CHECK
1198	sctg_85	R	69008	69256	64	64	151	151	0	0	6	1	Esi0085_0010	1	4	1	0	ANNOTATED_SURE_OK
1199	sctg_85	R	292780	294105	2	2	4	4	0	0	2	1	Esi0085_0064	1	2	2	0	ANNOTATED_POSSIBLE_OK
1200	sctg_85	R	412499	412893	3	3	7	7	0	0	2	1	Esi0085_0095	1	5	2	0	ANNOTATED_POSSIBLE_OK
1201	sctg_86	D	254672	259132	6	6	19	19	0	0	4	1	Esi0086_0042	1	9	4	0	ANNOTATED_SURE_OK
1202	sctg_86	D	420785	422594	7	6	7	0	0	7	2	0	NONE	0	0	0	0	UNANNOTATED_POSSIBLE_CHECK
1203	sctg_86	D	510768	515241	6	6	14	14	0	0	3	1	Esi0086_0094	2	22	2	0	ANNOTATED_SURE_OK
1204	sctg_86	D	525154	525795	3	3	14	4	0	10	3	1	Esi0086_0094	2	22	1	0	ANNOTATED_SURE_CHECK
1205	sctg_87	D	30904	31002	2	2	9	9	0	0	2	1	Esi0087_0009	1	5	1	0	ANNOTATED_POSSIBLE_OK
1206	sctg_87	R	39861	48746	8	7	16	16	0	0	6	1	Esi0087_0012	1	12	5	0	ANNOTATED_SURE_OK
1207	sctg_87	R	160595	165034	4	4	10	10	0	0	3	1	Esi0087_0031	1	5	2	0	ANNOTATED_SURE_OK
1208	sctg_87	R	247414	249648	2	2	5	5	0	0	2	1	Esi0087_0047	1	8	2	0	ANNOTATED_POSSIBLE_OK
1209	sctg_882	R	2310	3571	7	7	17	17	0	0	3	1	Esi0882_0001	1	10	2	0	ANNOTATED_SURE_OK
1210	sctg_888	R	6127	8237	3	3	7	7	0	0	2	1	Esi0888_0002	1	8	2	0	ANNOTATED_POSSIBLE_OK
1211	sctg_89	R	224074	224184	2	2	4	4	0	0	2	1	Esi0089_0051	1	13	1	0	ANNOTATED_POSSIBLE_OK
1212	sctg_9	D	514866	518205	20	18	51	50	0	1	12	1	Esi0009_0080	1	13	5	0	ANNOTATED_SURE_CHECK
1213	sctg_9	D	1265168	1267779	4	1	6	5	0	1	2	1	Esi0009_0211	1	14	1	0	ANNOTATED_DUBIOUS_CHECK
1214	sctg_9	D	1276252	1287133	11	11	26	25	1	0	6	1	Esi0009_0212	1	15	5	1	ANNOTATED_SURE_CHECK
1215	sctg_9	R	56231	61961	152	152	394	372	22	0	7	1	Esi0009_0009	1	8	4	1	ANNOTATED_SURE_CHECK
1216	sctg_9	R	349010	365227	65	65	175	151	20	4	23	1	Esi0009_0060	1	26	14	3	ANNOTATED_SURE_CHECK
1217	sctg_9	R	421398	424788	7	0	21	21	0	0	3	1	Esi0009_0070	1	8	3	0	ANNOTATED_DUBIOUS_OK
1218	sctg_9	R	521219	523542	17	17	46	46	0	0	2	1	Esi0009_0081	1	5	2	0	ANNOTATED_POSSIBLE_OK
1219	sctg_90	D	115908	117481	27	27	64	64	0	0	2	1	Esi0090_0028	1	4	2	0	ANNOTATED_POSSIBLE_OK
1220	sctg_90	D	153670	154366	3	3	5	5	0	0	2	1	Esi0090_0039	2	15	2	0	ANNOTATED_POSSIBLE_OK
1221	sctg_90	D	159411	161807	7	7	29	29	0	0	5	1	Esi0090_0039	2	15	3	0	ANNOTATED_SURE_OK
1222	sctg_90	R	17023	20947	4	4	13	13	0	0	2	2	Esi0090_0003	1	8	1	0	ANNOTATED_POSSIBLE_OK
1222	sctg_90	R	17023	20947	4	4	13	13	0	0	2	2	Esi0090_0004	1	7	1	0	ANNOTATED_POSSIBLE_OK
1223	sctg_91	D	64368	64908	4	2	10	8	0	2	2	1	Esi0091_0014	1	10	1	0	ANNOTATED_POSSIBLE_CHECK
1224	sctg_91	D	110724	112561	96	76	195	195	0	0	3	1	Esi0091_0024	1	9	3	0	ANNOTATED_SURE_OK
1225	sctg_91	D	267010	272358	3	3	8	8	0	0	3	1	Esi0091_0057	1	5	3	0	ANNOTATED_SURE_OK
1226	sctg_91	R	19064	22400	21	21	35	35	0	0	5	1	Esi0091_0005	1	4	2	0	ANNOTATED_SURE_OK
1227	sctg_91	R	269250	276494	62	59	123	122	0	1	16	1	Esi0091_0058	1	3	3	0	ANNOTATED_SURE_CHECK
1228	sctg_92	D	79679	79885	6	6	9	9	0	0	2	1	Esi0092_0010	1	3	1	0	ANNOTATED_POSSIBLE_OK
1229	sctg_92	D	536018	537340	2	2	8	0	0	8	2	0	NONE	0	0	0	0	UNANNOTATED_POSSIBLE_CHECK
1230	sctg_92	R	165388	174474	5	4	5	2	1	2	5	2	Esi0092_0025	1	21	2	0	ANNOTATED_SURE_CHECK
1230	sctg_92	R	165388	174474	5	4	5	2	1	2	5	2	Esi0092_0031	1	21	0	1	ANNOTATED_SURE_CHECK
1231	sctg_92	R	215168	217614	30	30	98	98	0	0	8	1	Esi0092_0038	1	3	3	0	ANNOTATED_SURE_OK
1232	sctg_94	D	197234	201055	8	8	21	20	0	1	3	1	Esi0094_0034	1	3	1	0	ANNOTATED_SURE_CHECK
1233	sctg_94	D	211970	212041	2	2	4	4	0	0	2	1	Esi0094_0038	1	5	1	0	ANNOTATED_POSSIBLE_OK
1234	sctg_94	D	304659	307198	2	2	3	0	0	3	2	0	NONE	0	0	0	0	UNANNOTATED_POSSIBLE_CHECK
1235	sctg_94	D	379163	380544	49	3	89	89	0	0	12	1	Esi0094_0069	1	4	2	0	ANNOTATED_SURE_OK
1236	sctg_94	R	203956	208755	2	2	5	5	0	0	2	1	Esi0094_0037	1	12	2	0	ANNOTATED_POSSIBLE_OK
1237	sctg_94	R	298539	299688	3	3	5	5	0	0	3	1	Esi0094_0056	1	10	2	0	ANNOTATED_SURE_OK
1238	sctg_949	R	1249	4320	8	8	16	15	0	1	4	1	Esi0949_0001	1	6	2	0	ANNOTATED_SURE_CHECK
1239	sctg_95	R	225462	230486	30	30	90	89	0	1	6	1	Esi0095_0043	1	9	3	0	ANNOTATED_SURE_CHECK
1240	sctg_96	D	393585	394201	1	1	5	0	0	5	5	0	NONE	0	0	0	0	UNANNOTATED_DUBIOUS_CHECK
1241	sctg_97	D	148357	149744	2	2	4	0	0	4	2	0	NONE	0	0	0	0	UNANNOTATED_POSSIBLE_CHECK
1242	sctg_97	R	5501	8577	8	8	12	12	0	0	5	1	Esi0097_0002	1	6	3	0	ANNOTATED_SURE_OK
1243	sctg_97	R	422151	426449	4	3	4	0	0	4	3	0	NONE	0	0	0	0	UNANNOTATED_SURE_CHECK
1244	sctg_98	D	81892	84294	308	298	748	748	0	0	4	1	Esi0098_0012	1	4	3	0	ANNOTATED_SURE_OK
1245	sctg_98	D	264291	264993	4	4	9	9	0	0	2	1	Esi0098_0041	1	11	2	0	ANNOTATED_POSSIBLE_OK
1246	sctg_98	D	276793	279648	3	1	3	1	0	2	2	1	Esi0098_0043	1	6	1	0	ANNOTATED_DUBIOUS_CHECK
1247	sctg_98	D	398622	401772	3	2	3	0	0	3	2	0	NONE	0	0	0	0	UNANNOTATED_POSSIBLE_CHECK
1248	sctg_98	D	518561	521448	3	3	13	12	0	1	2	1	Esi0098_0081	1	26	1	0	ANNOTATED_POSSIBLE_CHECK
1249	sctg_98	R	423626	425780	8	8	13	13	0	0	5	1	Esi0098_0068	1	7	3	0	ANNOTATED_SURE_OK
1250	sctg_98	R	521087	527321	62	58	175	175	0	0	12	1	Esi0098_0083	1	9	9	0	ANNOTATED_SURE_OK
1251	sctg_982	D	1367	1678	435	0	912	912	0	0	6	1	Esi0982_0001	1	2	1	0	ANNOTATED_DUBIOUS_OK
1252	sctg_99	D	194584	196685	4	4	5	4	0	1	2	1	Esi0099_0037	1	7	1	0	ANNOTATED_POSSIBLE_CHECK
1253	sctg_99	D	231868	240853	51	50	130	130	0	0	12	1	Esi0099_0047	1	12	7	0	ANNOTATED_SURE_OK
1254	sctg_99	D	460548	463720	566	561	1618	1618	0	0	6	1	Esi0099_0089	1	3	2	0	ANNOTATED_SURE_OK
1255	sctg_99	R	174714	175811	4	3	8	8	0	0	2	1	Esi0099_0034	1	10	2	0	ANNOTATED_POSSIBLE_OK
1256	sctg_99	R	385515	390199	2	1	4	3	0	1	2	1	Esi0099_0077	1	5	1	0	ANNOTATED_DUBIOUS_CHECK

## Sheet: Ec32.5.3.2.5000
#clusno	contig	strand	from	to	totspec	typspec	tothit	hitin	hitcross	hitout	totpep	totprot	prot	totclus	protcds	cdsin	cdscross	status
1	sctg_0	D	20222	23019	19	19	62	17	0	45	4	1	Esi0000_0006	1	5	2	0	ANNOTATED_SURE_CHECK
2	sctg_0	D	582536	587589	2	2	3	0	0	3	2	0	NONE	0	0	0	0	UNANNOTATED_POSSIBLE_CHECK
3	sctg_0	D	650100	655543	3	3	8	7	0	1	3	1	Esi0000_0121	1	10	2	0	ANNOTATED_SURE_CHECK
4	sctg_0	D	1367534	1372391	7	7	13	13	0	0	4	1	Esi0000_0252	1	7	3	0	ANNOTATED_SURE_OK
5	sctg_0	D	1433713	1435192	8	5	8	1	0	7	2	1	Esi0000_0263	1	11	1	0	ANNOTATED_POSSIBLE_CHECK
6	sctg_0	D	1538907	1547614	4	4	19	19	0	0	3	1	Esi0000_0281	1	33	3	0	ANNOTATED_SURE_OK
7	sctg_0	D	1809403	1844287	131	129	750	747	0	3	46	1	Esi0000_0320	1	52	28	0	ANNOTATED_SURE_CHECK
8	sctg_0	D	2111781	2111843	5	5	7	7	0	0	2	1	Esi0000_0368	1	5	1	0	ANNOTATED_POSSIBLE_OK
9	sctg_0	D	2326813	2327589	129	125	379	379	0	0	11	1	Esi0000_0409	1	2	1	0	ANNOTATED_SURE_OK
10	sctg_0	D	2594427	2597591	161	161	488	488	0	0	9	1	Esi0000_0466	1	5	4	0	ANNOTATED_SURE_OK
11	sctg_0	D	2669626	2677380	3	3	3	0	0	3	3	0	NONE	0	0	0	0	UNANNOTATED_SURE_CHECK
12	sctg_0	D	2731649	2733033	2	2	3	3	0	0	2	1	Esi0000_0489	1	3	2	0	ANNOTATED_POSSIBLE_OK
13	sctg_0	D	3010245	3015177	2	2	7	6	0	1	2	1	Esi0000_0536	1	10	1	0	ANNOTATED_POSSIBLE_CHECK
14	sctg_0	D	3391245	3394751	4	4	10	10	0	0	2	1	Esi0000_0602	1	8	2	0	ANNOTATED_POSSIBLE_OK
15	sctg_0	D	3553082	3553882	25	24	60	60	0	0	5	1	Esi0000_0632	1	4	2	0	ANNOTATED_SURE_OK
16	sctg_0	R	1996703	1999843	3	3	8	8	0	0	3	1	Esi0000_0349	1	8	3	0	ANNOTATED_SURE_OK
17	sctg_0	R	2278246	2283609	128	127	343	343	0	0	19	2	Esi0000_0398	1	2	2	0	ANNOTATED_SURE_OK
17	sctg_0	R	2278246	2283609	128	127	343	343	0	0	19	2	Esi0000_0399	1	2	1	0	ANNOTATED_SURE_OK
18	sctg_0	R	2341057	2345940	48	48	113	113	0	0	11	1	Esi0000_0413	1	7	6	0	ANNOTATED_SURE_OK
19	sctg_0	R	2516980	2519333	4	3	8	8	0	0	3	1	Esi0000_0449	1	19	2	0	ANNOTATED_SURE_OK
20	sctg_0	R	2579402	2582543	60	60	168	167	0	1	6	1	Esi0000_0463	1	3	3	0	ANNOTATED_SURE_CHECK
21	sctg_0	R	2685128	2687830	3	3	7	7	0	0	3	1	Esi0000_0480	1	20	2	0	ANNOTATED_SURE_OK
22	sctg_0	R	3440988	3441855	16	15	50	50	0	0	2	1	Esi0000_0612	1	6	2	0	ANNOTATED_POSSIBLE_OK
23	sctg_10	D	171617	171817	4	4	4	0	0	4	2	0	NONE	0	0	0	0	UNANNOTATED_POSSIBLE_CHECK
24	sctg_10	D	396278	401322	33	5	110	110	0	0	5	1	Esi0010_0066	1	16	5	0	ANNOTATED_SURE_OK
25	sctg_10	D	524094	527060	51	49	125	125	0	0	8	1	Esi0010_0087	1	6	4	0	ANNOTATED_SURE_OK
26	sctg_10	D	539443	541092	2	2	5	5	0	0	2	1	Esi0010_0091	1	8	2	0	ANNOTATED_POSSIBLE_OK
27	sctg_10	D	946717	951574	8	6	11	4	0	7	4	1	Esi0010_0168	1	4	1	0	ANNOTATED_SURE_CHECK
28	sctg_10	D	1162358	1166351	63	59	121	96	25	0	8	1	Esi0010_0210	1	17	5	1	ANNOTATED_SURE_CHECK
29	sctg_10	R	63241	73372	80	80	176	176	0	0	18	1	Esi0010_0010	1	18	14	0	ANNOTATED_SURE_OK
30	sctg_10	R	426428	431293	3	3	5	0	0	5	3	0	NONE	0	0	0	0	UNANNOTATED_SURE_CHECK
31	sctg_10	R	468540	473318	8	8	11	6	0	5	4	1	Esi0010_0078	1	9	2	0	ANNOTATED_SURE_CHECK
32	sctg_10	R	762319	770300	13	12	18	18	0	0	4	2	Esi0010_0136	1	4	2	0	ANNOTATED_SURE_OK
32	sctg_10	R	762319	770300	13	12	18	18	0	0	4	2	Esi0010_0137	1	17	1	0	ANNOTATED_SURE_OK
33	sctg_10	R	925224	925729	3	0	4	4	0	0	2	1	Esi0010_0161	1	8	1	0	ANNOTATED_DUBIOUS_OK
34	sctg_10	R	944263	948353	4	1	5	4	0	1	3	1	Esi0010_0167	1	8	1	0	ANNOTATED_DUBIOUS_CHECK
35	sctg_10	R	1116005	1119258	50	0	639	360	0	279	25	1	Esi0010_0201	1	4	3	0	ANNOTATED_DUBIOUS_CHECK
36	sctg_100	D	96417	99613	45	45	77	77	0	0	10	1	Esi0100_0020	1	7	5	0	ANNOTATED_SURE_OK
37	sctg_100	D	503142	505232	4	4	10	10	0	0	3	1	Esi0100_0095	1	5	3	0	ANNOTATED_SURE_OK
38	sctg_100	D	517879	518771	6	6	10	10	0	0	2	1	Esi0100_0097	1	3	2	0	ANNOTATED_POSSIBLE_OK
39	sctg_100	R	249874	251359	3	3	3	3	0	0	2	1	Esi0100_0051	1	4	2	0	ANNOTATED_POSSIBLE_OK
40	sctg_100	R	317558	326129	51	49	133	132	0	1	9	1	Esi0100_0065	1	12	7	0	ANNOTATED_SURE_CHECK
41	sctg_100	R	369417	374504	5	5	9	8	1	0	3	1	Esi0100_0070	1	7	2	1	ANNOTATED_SURE_CHECK
42	sctg_100	R	382060	382839	4	4	5	5	0	0	3	1	Esi0100_0072	1	6	2	0	ANNOTATED_SURE_OK
43	sctg_101	D	186079	195747	24	24	46	46	0	0	8	1	Esi0101_0043	1	12	5	0	ANNOTATED_SURE_OK
44	sctg_101	D	285976	287196	5	5	10	0	0	10	2	0	NONE	0	0	0	0	UNANNOTATED_POSSIBLE_CHECK
45	sctg_101	R	182597	184663	9	9	18	18	0	0	2	1	Esi0101_0041	1	6	2	0	ANNOTATED_POSSIBLE_OK
46	sctg_102	R	433358	433411	6	6	13	13	0	0	2	1	Esi0102_0070	1	4	1	0	ANNOTATED_POSSIBLE_OK
47	sctg_102	R	448620	450291	3	2	3	0	0	3	2	0	NONE	0	0	0	0	UNANNOTATED_POSSIBLE_CHECK
48	sctg_103	R	28939	42213	20	20	41	40	1	0	10	1	Esi0103_0010	1	24	8	1	ANNOTATED_SURE_CHECK
49	sctg_103	R	109486	109584	13	12	37	37	0	0	2	1	Esi0103_0021	1	10	1	0	ANNOTATED_POSSIBLE_OK
50	sctg_103	R	118706	121415	3	3	4	0	0	4	3	0	NONE	0	0	0	0	UNANNOTATED_SURE_CHECK
51	sctg_103	R	158642	159252	9	9	22	22	0	0	4	1	Esi0103_0025	1	4	2	0	ANNOTATED_SURE_OK
52	sctg_104	D	49783	50809	30	27	58	58	0	0	4	1	Esi0104_0006	1	3	2	0	ANNOTATED_SURE_OK
53	sctg_104	R	111307	113461	3	1	3	0	0	3	3	0	NONE	0	0	0	0	UNANNOTATED_DUBIOUS_CHECK
54	sctg_104	R	482372	483003	4	4	13	13	0	0	2	1	Esi0104_0077	1	6	2	0	ANNOTATED_POSSIBLE_OK
55	sctg_1045	R	49	5050	1837	0	6297	0	0	6297	89	0	NONE	0	0	0	0	UNANNOTATED_DUBIOUS_CHECK
56	sctg_105	R	427201	427275	4	4	4	2	2	0	2	1	Esi0105_0060	1	3	1	1	ANNOTATED_POSSIBLE_CHECK
57	sctg_107	D	32389	34135	5	3	7	4	0	3	4	1	Esi0107_0007	1	8	1	0	ANNOTATED_SURE_CHECK
58	sctg_107	D	467566	469896	5	5	11	11	0	0	4	1	Esi0107_0067	1	7	3	0	ANNOTATED_SURE_OK
59	sctg_107	R	497752	497829	13	13	26	26	0	0	2	1	Esi0107_0076	1	7	1	0	ANNOTATED_POSSIBLE_OK
60	sctg_108	D	52102	53026	27	25	67	67	0	0	4	1	Esi0108_0011	1	4	3	0	ANNOTATED_SURE_OK
61	sctg_108	D	362288	363318	4	2	13	13	0	0	2	1	Esi0108_0065	1	6	2	0	ANNOTATED_POSSIBLE_OK
62	sctg_108	D	387911	390758	3	1	8	7	0	1	2	1	Esi0108_0070	1	7	1	0	ANNOTATED_DUBIOUS_CHECK
63	sctg_108	R	120826	122362	8	8	30	30	0	0	2	1	Esi0108_0022	1	6	2	0	ANNOTATED_POSSIBLE_OK
64	sctg_11	D	458282	464466	6	4	19	19	0	0	6	1	Esi0011_0084	1	13	5	0	ANNOTATED_SURE_OK
65	sctg_11	D	1131790	1136501	3	2	3	2	0	1	2	1	Esi0011_0207	1	30	1	0	ANNOTATED_POSSIBLE_CHECK
66	sctg_11	R	817463	817711	2	2	3	3	0	0	2	1	Esi0011_0151	1	7	1	0	ANNOTATED_POSSIBLE_OK
67	sctg_11	R	953906	954788	3	1	4	0	0	4	2	0	NONE	0	0	0	0	UNANNOTATED_DUBIOUS_CHECK
68	sctg_11	R	983801	988880	67	67	113	112	0	1	3	1	Esi0011_0180	1	2	2	0	ANNOTATED_SURE_CHECK
69	sctg_11	R	994562	1016354	39	35	83	78	4	1	15	1	Esi0011_0185	1	30	10	1	ANNOTATED_SURE_CHECK
70	sctg_110	D	50278	55553	16	16	26	12	0	14	4	2	Esi0110_0010	1	5	1	0	ANNOTATED_SURE_CHECK
70	sctg_110	D	50278	55553	16	16	26	12	0	14	4	2	Esi0110_0011	2	10	1	0	ANNOTATED_SURE_CHECK
71	sctg_110	D	61842	70525	10	10	36	32	1	3	7	2	Esi0110_0011	2	10	1	0	ANNOTATED_SURE_CHECK
71	sctg_110	D	61842	70525	10	10	36	32	1	3	7	2	Esi0110_0012	1	10	2	1	ANNOTATED_SURE_CHECK
72	sctg_110	R	13329	14746	14	14	32	32	0	0	2	1	Esi0110_0002	1	6	2	0	ANNOTATED_POSSIBLE_OK
73	sctg_110	R	33326	39344	3	3	3	0	1	2	3	1	Esi0110_0005	1	18	0	1	ANNOTATED_SURE_CHECK
74	sctg_110	R	292742	294601	30	25	48	48	0	0	4	1	Esi0110_0059	1	9	4	0	ANNOTATED_SURE_OK
75	sctg_110	R	512671	516538	11	10	15	7	0	8	2	1	Esi0110_0096	1	3	1	0	ANNOTATED_POSSIBLE_CHECK
76	sctg_111	D	26320	29191	17	17	49	49	0	0	4	1	Esi0111_0009	2	10	2	0	ANNOTATED_SURE_OK
77	sctg_111	D	35927	39050	41	41	107	80	0	27	6	1	Esi0111_0009	2	10	4	0	ANNOTATED_SURE_CHECK
78	sctg_111	D	82304	87631	10	9	41	41	0	0	4	1	Esi0111_0016	1	11	4	0	ANNOTATED_SURE_OK
79	sctg_111	D	245225	249401	7	5	8	8	0	0	2	2	Esi0111_0053	1	5	1	0	ANNOTATED_POSSIBLE_OK
79	sctg_111	D	245225	249401	7	5	8	8	0	0	2	2	Esi0111_0055	1	22	1	0	ANNOTATED_POSSIBLE_OK
80	sctg_111	D	454713	454772	2	2	3	3	0	0	2	1	Esi0111_0087	1	6	1	0	ANNOTATED_POSSIBLE_OK
81	sctg_111	R	96605	97052	2	2	5	5	0	0	2	1	Esi0111_0020	1	9	2	0	ANNOTATED_POSSIBLE_OK
82	sctg_112	D	13188	17060	487	470	887	773	114	0	13	1	Esi0112_0005	1	6	4	1	ANNOTATED_SURE_CHECK
83	sctg_112	R	472173	473884	5	5	11	11	0	0	2	1	Esi0112_0076	1	14	2	0	ANNOTATED_POSSIBLE_OK
84	sctg_113	D	224484	227660	6	4	10	10	0	0	5	1	Esi0113_0038	1	8	5	0	ANNOTATED_SURE_OK
85	sctg_113	D	289314	289385	4	4	11	11	0	0	2	1	Esi0113_0051	2	10	1	0	ANNOTATED_POSSIBLE_OK
86	sctg_113	D	294547	295777	9	9	27	27	0	0	2	1	Esi0113_0051	2	10	2	0	ANNOTATED_POSSIBLE_OK
87	sctg_113	D	374192	375474	2	2	3	3	0	0	2	1	Esi0113_0062	1	3	2	0	ANNOTATED_POSSIBLE_OK
88	sctg_113	D	392606	395143	3	1	3	0	0	3	2	0	NONE	0	0	0	0	UNANNOTATED_DUBIOUS_CHECK
89	sctg_113	R	249580	253041	2	0	5	2	0	3	2	1	Esi0113_0043	1	8	1	0	ANNOTATED_DUBIOUS_CHECK
90	sctg_114	D	55725	57247	5	1	8	8	0	0	4	1	Esi0114_0016	1	7	2	0	ANNOTATED_DUBIOUS_OK
91	sctg_114	R	118514	122217	4	0	6	4	0	2	4	1	Esi0114_0036	1	8	1	0	ANNOTATED_DUBIOUS_CHECK
92	sctg_114	R	147002	152857	9	9	19	18	0	1	5	2	Esi0114_0041	1	15	1	0	ANNOTATED_SURE_CHECK
92	sctg_114	R	147002	152857	9	9	19	18	0	1	5	2	Esi0114_0042	1	3	1	0	ANNOTATED_SURE_CHECK
93	sctg_114	R	221693	225163	6	6	14	13	0	1	4	1	Esi0114_0053	1	9	3	0	ANNOTATED_SURE_CHECK
94	sctg_115	R	396023	396214	6	3	6	1	0	5	2	1	Esi0115_0076	1	15	1	0	ANNOTATED_POSSIBLE_CHECK
95	sctg_116	D	364866	369875	3	2	4	3	0	1	3	1	Esi0116_0061	1	6	1	0	ANNOTATED_SURE_CHECK
96	sctg_116	D	403094	405912	16	16	53	53	0	0	5	1	Esi0116_0066	1	6	3	0	ANNOTATED_SURE_OK
97	sctg_117	R	441508	445470	6	5	21	1	0	20	3	1	Esi0117_0075	1	12	1	0	ANNOTATED_SURE_CHECK
98	sctg_118	R	88434	91444	38	37	77	77	0	0	4	1	Esi0118_0023	1	5	3	0	ANNOTATED_SURE_OK
99	sctg_118	R	254267	257441	4	4	4	2	0	2	3	1	Esi0118_0048	1	8	2	0	ANNOTATED_SURE_CHECK
100	sctg_1183	D	2857	4146	5	0	7	7	0	0	2	1	Esi1183_0001	1	3	2	0	ANNOTATED_DUBIOUS_OK
101	sctg_119	R	708	758	5	5	5	5	0	0	2	1	Esi0119_0001	1	4	1	0	ANNOTATED_POSSIBLE_OK
102	sctg_1194	D	28	3274	2	0	6	0	0	6	6	0	NONE	0	0	0	0	UNANNOTATED_DUBIOUS_CHECK
103	sctg_12	D	130019	133588	3	3	7	6	0	1	2	1	Esi0012_0029	1	5	1	0	ANNOTATED_POSSIBLE_CHECK
104	sctg_12	D	219288	223909	16	16	41	41	0	0	4	1	Esi0012_0041	1	8	2	0	ANNOTATED_SURE_OK
105	sctg_12	D	307276	311170	9	9	34	34	0	0	5	1	Esi0012_0056	1	11	5	0	ANNOTATED_SURE_OK
106	sctg_12	D	393783	397089	8	7	12	3	9	0	2	1	Esi0012_0076	1	10	1	1	ANNOTATED_POSSIBLE_CHECK
107	sctg_12	D	524851	527729	29	28	62	62	0	0	4	1	Esi0012_0099	2	3	2	0	ANNOTATED_SURE_OK
108	sctg_12	D	953949	958797	14	1	32	0	0	32	2	0	NONE	0	0	0	0	UNANNOTATED_DUBIOUS_CHECK
109	sctg_12	R	255772	263896	5	5	21	20	0	1	3	1	Esi0012_0049	1	3	2	0	ANNOTATED_SURE_CHECK
110	sctg_12	R	524964	548286	15	15	24	16	6	2	13	2	Esi0012_0099	2	3	1	0	ANNOTATED_SURE_CHECK
110	sctg_12	R	524964	548286	15	15	24	16	6	2	13	2	Esi0012_0100	1	21	8	1	ANNOTATED_SURE_CHECK
111	sctg_12	R	565660	574510	16	16	46	46	0	0	7	1	Esi0012_0104	1	9	5	0	ANNOTATED_SURE_OK
112	sctg_12	R	1099648	1102469	10	7	37	37	0	0	4	1	Esi0012_0182	1	6	2	0	ANNOTATED_SURE_OK
113	sctg_120	D	327320	331490	18	18	25	25	0	0	6	1	Esi0120_0054	1	16	5	0	ANNOTATED_SURE_OK
114	sctg_120	R	442	3653	31	31	49	49	0	0	5	1	Esi0120_0001	1	6	4	0	ANNOTATED_SURE_OK
115	sctg_121	R	236971	237824	99	99	297	296	0	1	2	1	Esi0121_0043	1	2	1	0	ANNOTATED_POSSIBLE_CHECK
116	sctg_122	R	24816	28224	2	2	5	5	0	0	2	1	Esi0122_0005	1	12	2	0	ANNOTATED_POSSIBLE_OK
117	sctg_122	R	358684	361193	6	6	20	20	0	0	2	1	Esi0122_0080	1	8	2	0	ANNOTATED_POSSIBLE_OK
118	sctg_123	D	10142	10929	442	52	560	560	0	0	5	1	Esi0123_0002	1	4	2	0	ANNOTATED_SURE_OK
119	sctg_123	D	347288	348367	38	37	124	124	0	0	3	1	Esi0123_0068	1	4	2	0	ANNOTATED_SURE_OK
120	sctg_123	R	77652	82101	8	5	9	0	0	9	4	0	NONE	0	0	0	0	UNANNOTATED_SURE_CHECK
121	sctg_124	D	232568	236460	8	8	16	16	0	0	3	1	Esi0124_0040	1	11	2	0	ANNOTATED_SURE_OK
122	sctg_124	R	40775	41308	2	2	3	3	0	0	3	1	Esi0124_0008	1	5	1	0	ANNOTATED_SURE_OK
123	sctg_125	D	126811	131992	30	30	117	117	0	0	6	1	Esi0125_0030	1	4	3	0	ANNOTATED_SURE_OK
124	sctg_125	D	295625	298489	3	2	3	1	0	2	3	1	Esi0125_0059	1	13	1	0	ANNOTATED_SURE_CHECK
125	sctg_125	R	49494	53472	7	7	16	16	0	0	4	1	Esi0125_0013	1	12	4	0	ANNOTATED_SURE_OK
126	sctg_126	D	90704	95406	15	10	21	21	0	0	8	1	Esi0126_0019	1	10	6	0	ANNOTATED_SURE_OK
127	sctg_126	D	109128	110906	4	0	6	6	0	0	3	1	Esi0126_0024	1	12	3	0	ANNOTATED_DUBIOUS_OK
128	sctg_126	D	436701	439593	10	10	13	13	0	0	3	1	Esi0126_0081	1	8	3	0	ANNOTATED_SURE_OK
129	sctg_126	R	120029	123069	10	10	15	13	2	0	4	1	Esi0126_0025	1	11	2	1	ANNOTATED_SURE_CHECK
130	sctg_126	R	194704	194787	39	39	101	101	0	0	2	1	Esi0126_0039	1	4	1	0	ANNOTATED_POSSIBLE_OK
131	sctg_127	R	23724	28467	3	3	3	0	2	1	2	1	Esi0127_0004	1	4	0	1	ANNOTATED_POSSIBLE_CHECK
132	sctg_127	R	48531	51032	4	4	10	10	0	0	3	1	Esi0127_0017	1	7	2	0	ANNOTATED_SURE_OK
133	sctg_127	R	464318	468863	4	4	7	7	0	0	3	1	Esi0127_0077	1	4	2	0	ANNOTATED_SURE_OK
134	sctg_128	D	46497	49881	3	3	3	0	0	3	2	0	NONE	0	0	0	0	UNANNOTATED_POSSIBLE_CHECK
135	sctg_128	D	149276	150975	4	1	4	0	0	4	2	0	NONE	0	0	0	0	UNANNOTATED_DUBIOUS_CHECK
136	sctg_128	D	413016	417799	8	6	8	0	0	8	2	0	NONE	0	0	0	0	UNANNOTATED_POSSIBLE_CHECK
137	sctg_128	R	169004	170595	4	4	6	0	0	6	2	0	NONE	0	0	0	0	UNANNOTATED_POSSIBLE_CHECK
138	sctg_129	D	68519	79223	6	4	13	10	0	3	5	1	Esi0129_0013	1	6	2	0	ANNOTATED_SURE_CHECK
139	sctg_129	R	22106	25502	2	2	3	2	0	1	2	1	Esi0129_0004	1	11	1	0	ANNOTATED_POSSIBLE_CHECK
140	sctg_13	D	59037	63322	4	4	10	10	0	0	3	1	Esi0013_0012	1	16	3	0	ANNOTATED_SURE_OK
141	sctg_13	D	125299	128220	2	1	4	0	0	4	2	0	NONE	0	0	0	0	UNANNOTATED_DUBIOUS_CHECK
142	sctg_13	D	284163	284690	10	3	10	0	0	10	2	0	NONE	0	0	0	0	UNANNOTATED_POSSIBLE_CHECK
143	sctg_13	D	766024	770345	10	10	20	20	0	0	6	1	Esi0013_0146	1	9	5	0	ANNOTATED_SURE_OK
144	sctg_13	D	961947	968633	8	8	14	14	0	0	7	1	Esi0013_0187	1	11	7	0	ANNOTATED_SURE_OK
145	sctg_13	D	990654	1003034	32	30	72	72	0	0	10	1	Esi0013_0190	1	21	7	0	ANNOTATED_SURE_OK
146	sctg_13	D	1184060	1190537	16	16	32	30	2	0	8	1	Esi0013_0217	1	14	5	1	ANNOTATED_SURE_CHECK
147	sctg_13	R	116796	119280	4	3	4	0	0	4	2	0	NONE	0	0	0	0	UNANNOTATED_POSSIBLE_CHECK
148	sctg_130	D	445132	450977	12	12	25	25	0	0	4	1	Esi0130_0079	1	11	4	0	ANNOTATED_SURE_OK
149	sctg_130	R	169767	174517	16	16	50	49	0	1	5	1	Esi0130_0035	1	6	4	0	ANNOTATED_SURE_CHECK
150	sctg_132	D	62247	74566	22	22	41	39	0	2	13	1	Esi0132_0017	1	19	9	0	ANNOTATED_SURE_CHECK
151	sctg_132	D	196967	200053	8	8	30	30	0	0	3	1	Esi0132_0038	1	8	3	0	ANNOTATED_SURE_OK
152	sctg_133	D	16938	17108	5	4	11	11	0	0	2	1	Esi0133_0004	1	3	1	0	ANNOTATED_POSSIBLE_OK
153	sctg_133	D	84208	85446	2	2	3	2	0	1	2	1	Esi0133_0016	1	8	1	0	ANNOTATED_POSSIBLE_CHECK
154	sctg_133	R	18487	27833	38	38	74	74	0	0	9	1	Esi0133_0005	1	11	6	0	ANNOTATED_SURE_OK
155	sctg_133	R	186635	186700	4	4	6	6	0	0	2	1	Esi0133_0037	1	5	1	0	ANNOTATED_POSSIBLE_OK
156	sctg_133	R	242100	246737	11	11	26	25	0	1	6	1	Esi0133_0048	1	12	4	0	ANNOTATED_SURE_CHECK
157	sctg_133	R	377158	381264	2	1	3	0	0	3	2	0	NONE	0	0	0	0	UNANNOTATED_DUBIOUS_CHECK
158	sctg_134	D	155676	156556	4	4	5	4	0	1	3	1	Esi0134_0028	1	6	2	0	ANNOTATED_SURE_CHECK
159	sctg_134	R	333010	333159	5	5	9	9	0	0	2	1	Esi0134_0071	1	3	1	0	ANNOTATED_POSSIBLE_OK
160	sctg_135	D	332799	336151	2	1	3	0	0	3	2	0	NONE	0	0	0	0	UNANNOTATED_DUBIOUS_CHECK
161	sctg_135	R	61306	64622	2	2	3	3	0	0	2	1	Esi0135_0010	1	17	2	0	ANNOTATED_POSSIBLE_OK
162	sctg_135	R	323525	326646	7	7	20	20	0	0	3	1	Esi0135_0043	1	21	3	0	ANNOTATED_SURE_OK
163	sctg_136	D	174633	176358	20	19	66	66	0	0	3	1	Esi0136_0028	1	7	2	0	ANNOTATED_SURE_OK
164	sctg_136	D	377033	379090	7	6	14	13	0	1	4	1	Esi0136_0068	1	8	2	0	ANNOTATED_SURE_CHECK
165	sctg_136	R	353569	355883	3	3	7	7	0	0	2	1	Esi0136_0063	1	6	2	0	ANNOTATED_POSSIBLE_OK
166	sctg_136	R	445202	447335	3	3	3	3	0	0	2	1	Esi0136_0082	1	12	2	0	ANNOTATED_POSSIBLE_OK
167	sctg_137	R	207781	211305	2	0	5	0	0	5	5	0	NONE	0	0	0	0	UNANNOTATED_DUBIOUS_CHECK
168	sctg_138	D	47379	53772	90	89	259	186	73	0	14	1	Esi0138_0009	1	13	8	1	ANNOTATED_SURE_CHECK
169	sctg_138	D	396615	401854	43	43	115	115	0	0	4	1	Esi0138_0072	1	9	3	0	ANNOTATED_SURE_OK
170	sctg_139	D	440466	442755	4	4	10	10	0	0	3	1	Esi0139_0070	1	11	3	0	ANNOTATED_SURE_OK
171	sctg_139	R	406825	416267	4	2	4	0	0	4	4	0	NONE	0	0	0	0	UNANNOTATED_SURE_CHECK
172	sctg_14	D	260836	262717	187	187	530	530	0	0	4	1	Esi0014_0052	1	5	3	0	ANNOTATED_SURE_OK
173	sctg_14	D	861006	864429	12	12	19	17	0	2	4	1	Esi0014_0168	1	14	2	0	ANNOTATED_SURE_CHECK
174	sctg_14	D	883785	885312	8	8	22	22	0	0	2	1	Esi0014_0173	1	5	2	0	ANNOTATED_POSSIBLE_OK
175	sctg_14	D	1098434	1102960	6	6	12	12	0	0	4	1	Esi0014_0217	1	18	3	0	ANNOTATED_SURE_OK
176	sctg_14	R	249319	254948	29	29	71	71	0	0	5	1	Esi0014_0051	1	12	5	0	ANNOTATED_SURE_OK
177	sctg_14	R	355008	358984	3	2	3	2	0	1	3	1	Esi0014_0067	1	4	2	0	ANNOTATED_SURE_CHECK
178	sctg_14	R	414324	423812	68	21	115	113	1	1	9	2	Esi0014_0073	1	50	1	0	ANNOTATED_SURE_CHECK
178	sctg_14	R	414324	423812	68	21	115	113	1	1	9	2	Esi0014_0076	1	16	5	1	ANNOTATED_SURE_CHECK
179	sctg_14	R	481962	486437	3	1	5	4	1	0	2	2	Esi0014_0089	1	5	1	0	ANNOTATED_DUBIOUS_CHECK
179	sctg_14	R	481962	486437	3	1	5	4	1	0	2	2	Esi0014_0090	1	6	0	1	ANNOTATED_DUBIOUS_CHECK
180	sctg_14	R	819205	820470	3	1	4	4	0	0	2	1	Esi0014_0160	1	5	2	0	ANNOTATED_DUBIOUS_OK
181	sctg_14	R	877100	880599	6	6	16	14	0	2	5	1	Esi0014_0172	1	10	3	0	ANNOTATED_SURE_CHECK
182	sctg_14	R	1126251	1131152	3	3	7	5	0	2	3	1	Esi0014_0227	1	10	1	0	ANNOTATED_SURE_CHECK
183	sctg_140	R	310093	311216	2	2	7	7	0	0	2	1	Esi0140_0061	1	8	2	0	ANNOTATED_POSSIBLE_OK
184	sctg_142	D	83545	92101	5	5	5	1	0	4	3	1	Esi0142_0012	1	40	1	0	ANNOTATED_SURE_CHECK
185	sctg_142	D	177537	178358	3	2	6	6	0	0	3	1	Esi0142_0023	1	6	2	0	ANNOTATED_SURE_OK
186	sctg_142	D	322903	324910	4	4	8	7	1	0	4	1	Esi0142_0050	1	8	3	1	ANNOTATED_SURE_CHECK
187	sctg_142	R	271523	276654	162	3	414	413	0	1	15	1	Esi0142_0041	1	5	5	0	ANNOTATED_SURE_CHECK
188	sctg_142	R	397797	402273	101	0	238	207	0	31	8	1	Esi0142_0070	1	8	5	0	ANNOTATED_DUBIOUS_CHECK
189	sctg_143	D	399239	399657	5	5	8	8	0	0	2	1	Esi0143_0068	1	4	2	0	ANNOTATED_POSSIBLE_OK
190	sctg_143	R	6490	8026	4	4	9	9	0	0	2	1	Esi0143_0002	1	5	2	0	ANNOTATED_POSSIBLE_OK
191	sctg_144	D	141847	145026	59	59	125	125	0	0	7	1	Esi0144_0027	1	10	4	0	ANNOTATED_SURE_OK
192	sctg_144	R	208948	211738	13	13	28	28	0	0	3	1	Esi0144_0039	1	8	3	0	ANNOTATED_SURE_OK
193	sctg_144	R	288798	300048	10	10	21	20	0	1	6	1	Esi0144_0057	1	11	4	0	ANNOTATED_SURE_CHECK
194	sctg_144	R	344511	347103	25	24	59	59	0	0	5	1	Esi0144_0067	1	8	4	0	ANNOTATED_SURE_OK
195	sctg_145	D	241764	243075	7	7	8	5	0	3	3	1	Esi0145_0040	1	35	1	0	ANNOTATED_SURE_CHECK
196	sctg_145	D	317453	323433	9	9	28	28	0	0	5	1	Esi0145_0051	1	13	5	0	ANNOTATED_SURE_OK
197	sctg_145	D	392964	401458	3	1	3	0	0	3	3	0	NONE	0	0	0	0	UNANNOTATED_DUBIOUS_CHECK
198	sctg_146	R	302513	306653	4	3	5	4	0	1	2	1	Esi0146_0052	1	16	1	0	ANNOTATED_POSSIBLE_CHECK
199	sctg_147	D	142892	145171	4	4	4	3	1	0	2	1	Esi0147_0025	1	26	1	1	ANNOTATED_POSSIBLE_CHECK
200	sctg_147	D	269347	272455	163	162	460	304	156	0	8	1	Esi0147_0052	1	7	5	1	ANNOTATED_SURE_CHECK
201	sctg_147	D	411293	412294	2	1	4	3	0	1	2	1	Esi0147_0083	1	13	1	0	ANNOTATED_DUBIOUS_CHECK
202	sctg_148	D	406346	407990	7	7	20	3	17	0	3	1	Esi0148_0072	1	6	2	1	ANNOTATED_SURE_CHECK
203	sctg_148	R	180615	185856	37	35	75	69	6	0	8	1	Esi0148_0037	1	11	4	1	ANNOTATED_SURE_CHECK
204	sctg_148	R	333220	337449	3	3	4	3	0	1	3	1	Esi0148_0058	1	12	2	0	ANNOTATED_SURE_CHECK
205	sctg_149	D	90238	90489	104	102	250	118	0	132	4	1	Esi0149_0016	1	3	1	0	ANNOTATED_SURE_CHECK
206	sctg_149	D	170893	172488	5	4	5	4	0	1	2	1	Esi0149_0035	1	4	1	0	ANNOTATED_POSSIBLE_CHECK
207	sctg_149	D	306340	306582	6	6	13	13	0	0	2	1	Esi0149_0066	1	2	1	0	ANNOTATED_POSSIBLE_OK
208	sctg_149	R	113579	114299	461	70	546	546	0	0	6	1	Esi0149_0020	1	3	2	0	ANNOTATED_SURE_OK
209	sctg_149	R	288407	288583	2	2	4	4	0	0	2	1	Esi0149_0062	1	6	1	0	ANNOTATED_POSSIBLE_OK
210	sctg_15	D	68324	69613	22	22	47	46	0	1	4	1	Esi0015_0018	1	6	2	0	ANNOTATED_SURE_CHECK
211	sctg_15	D	162498	174252	13	12	32	30	0	2	7	1	Esi0015_0036	1	17	5	0	ANNOTATED_SURE_CHECK
212	sctg_15	D	198692	200401	3	3	3	2	0	1	2	1	Esi0015_0045	1	13	1	0	ANNOTATED_POSSIBLE_CHECK
213	sctg_15	D	545008	545703	3	3	4	4	0	0	2	1	Esi0015_0106	1	3	2	0	ANNOTATED_POSSIBLE_OK
214	sctg_15	D	588711	598552	20	20	48	34	0	14	9	1	Esi0015_0117	1	14	4	0	ANNOTATED_SURE_CHECK
215	sctg_15	D	1027003	1027361	90	0	187	187	0	0	3	1	Esi0015_0185	1	5	2	0	ANNOTATED_DUBIOUS_OK
216	sctg_15	D	1037351	1038891	122	0	292	291	0	1	5	1	Esi0015_0187	1	5	2	0	ANNOTATED_DUBIOUS_CHECK
217	sctg_15	D	1058095	1058804	122	0	293	293	0	0	4	1	Esi0015_0189	1	5	2	0	ANNOTATED_DUBIOUS_OK
218	sctg_15	R	715087	715143	2	1	4	4	0	0	2	1	Esi0015_0135	1	9	1	0	ANNOTATED_DUBIOUS_OK
219	sctg_15	R	1032280	1034013	125	3	295	291	0	4	6	1	Esi0015_0186	1	5	2	0	ANNOTATED_SURE_CHECK
220	sctg_150	D	399071	404913	6	5	7	0	0	7	3	0	NONE	0	0	0	0	UNANNOTATED_SURE_CHECK
221	sctg_151	R	29398	33466	338	289	789	789	0	0	16	1	Esi0151_0005	1	7	5	0	ANNOTATED_SURE_OK
222	sctg_152	R	399707	407656	23	22	37	37	0	0	13	1	Esi0152_0072	1	17	8	0	ANNOTATED_SURE_OK
223	sctg_153	D	302223	303846	50	50	95	95	0	0	3	1	Esi0153_0052	1	5	3	0	ANNOTATED_SURE_OK
224	sctg_153	D	382391	382504	16	0	36	0	0	36	2	0	NONE	0	0	0	0	UNANNOTATED_DUBIOUS_CHECK
225	sctg_153	R	284031	285983	2	2	3	2	0	1	2	1	Esi0153_0050	1	8	1	0	ANNOTATED_POSSIBLE_CHECK
226	sctg_154	D	200609	202502	11	0	11	0	0	11	2	0	NONE	0	0	0	0	UNANNOTATED_DUBIOUS_CHECK
227	sctg_154	D	251449	255998	17	15	22	19	0	3	6	1	Esi0154_0044	1	15	2	0	ANNOTATED_SURE_CHECK
228	sctg_154	R	214115	223193	60	59	159	39	34	86	9	1	Esi0154_0036	1	10	5	1	ANNOTATED_SURE_CHECK
229	sctg_155	D	180405	184033	839	831	2345	2345	0	0	11	1	Esi0155_0030	1	5	3	0	ANNOTATED_SURE_OK
230	sctg_156	R	76859	78762	8	8	15	15	0	0	3	1	Esi0156_0013	1	15	2	0	ANNOTATED_SURE_OK
231	sctg_157	D	281279	284923	4	4	4	0	0	4	2	0	NONE	0	0	0	0	UNANNOTATED_POSSIBLE_CHECK
232	sctg_157	R	18739	24176	5	5	8	7	0	1	3	1	Esi0157_0005	1	8	2	0	ANNOTATED_SURE_CHECK
233	sctg_157	R	34210	35657	3	1	3	0	0	3	2	0	NONE	0	0	0	0	UNANNOTATED_DUBIOUS_CHECK
234	sctg_157	R	125810	130423	2	2	6	6	0	0	2	1	Esi0157_0025	1	11	2	0	ANNOTATED_POSSIBLE_OK
235	sctg_158	R	42558	43101	2	2	6	6	0	0	2	1	Esi0158_0012	1	4	2	0	ANNOTATED_POSSIBLE_OK
236	sctg_158	R	181927	184905	4	4	7	7	0	0	2	1	Esi0158_0036	1	8	2	0	ANNOTATED_POSSIBLE_OK
237	sctg_158	R	219545	220063	3	2	4	2	0	2	2	1	Esi0158_0043	1	16	1	0	ANNOTATED_POSSIBLE_CHECK
238	sctg_158	R	394908	395003	30	29	73	73	0	0	3	1	Esi0158_0065	1	2	1	0	ANNOTATED_SURE_OK
239	sctg_159	D	123720	129901	46	45	67	67	0	0	13	1	Esi0159_0021	1	13	7	0	ANNOTATED_SURE_OK
240	sctg_159	D	153873	155603	5	5	9	9	0	0	4	1	Esi0159_0027	1	5	2	0	ANNOTATED_SURE_OK
241	sctg_159	D	277328	284937	40	39	116	115	0	1	9	1	Esi0159_0056	1	7	5	0	ANNOTATED_SURE_CHECK
242	sctg_159	R	117399	120183	148	144	308	308	0	0	12	1	Esi0159_0020	1	8	4	0	ANNOTATED_SURE_OK
243	sctg_159	R	287182	292950	23	22	54	54	0	0	8	1	Esi0159_0057	1	11	7	0	ANNOTATED_SURE_OK
244	sctg_16	D	57775	59062	2	2	4	4	0	0	2	1	Esi0016_0015	1	5	2	0	ANNOTATED_POSSIBLE_OK
245	sctg_16	D	81010	82961	91	91	224	224	0	0	14	1	Esi0016_0019	1	5	2	0	ANNOTATED_SURE_OK
246	sctg_16	D	375443	377621	1	0	4	4	0	0	4	1	Esi0016_0068	1	21	4	0	ANNOTATED_DUBIOUS_OK
247	sctg_16	D	658577	659807	6	5	13	12	0	1	2	1	Esi0016_0114	2	20	1	0	ANNOTATED_POSSIBLE_CHECK
248	sctg_16	D	664918	666402	3	3	4	3	1	0	2	1	Esi0016_0114	2	20	1	1	ANNOTATED_POSSIBLE_CHECK
249	sctg_16	R	145490	148748	8	8	8	7	0	1	2	1	Esi0016_0032	1	8	1	0	ANNOTATED_POSSIBLE_CHECK
250	sctg_16	R	743706	745514	2	1	3	2	0	1	2	1	Esi0016_0125	1	11	1	0	ANNOTATED_DUBIOUS_CHECK
251	sctg_16	R	788584	790447	14	14	22	19	3	0	4	1	Esi0016_0132	1	4	1	1	ANNOTATED_SURE_CHECK
252	sctg_16	R	1094045	1100745	4	4	12	12	0	0	3	1	Esi0016_0197	1	24	3	0	ANNOTATED_SURE_OK
253	sctg_160	D	297828	302847	3	3	3	2	0	1	2	1	Esi0160_0052	1	13	1	0	ANNOTATED_POSSIBLE_CHECK
254	sctg_160	R	187132	190932	3	2	3	0	0	3	2	0	NONE	0	0	0	0	UNANNOTATED_POSSIBLE_CHECK
255	sctg_161	D	140527	141605	3	3	4	3	0	1	3	1	Esi0161_0022	1	6	2	0	ANNOTATED_SURE_CHECK
256	sctg_161	R	137877	138958	4	3	4	0	0	4	2	0	NONE	0	0	0	0	UNANNOTATED_POSSIBLE_CHECK
257	sctg_161	R	225941	227430	15	12	44	44	0	0	3	1	Esi0161_0040	1	3	2	0	ANNOTATED_SURE_OK
258	sctg_161	R	317864	330637	28	21	99	92	0	7	7	1	Esi0161_0060	1	13	5	0	ANNOTATED_SURE_CHECK
259	sctg_162	D	20147	20845	4	4	9	9	0	0	2	1	Esi0162_0003	1	9	2	0	ANNOTATED_POSSIBLE_OK
260	sctg_162	R	69777	71598	2	2	3	0	0	3	2	0	NONE	0	0	0	0	UNANNOTATED_POSSIBLE_CHECK
261	sctg_162	R	234671	240281	8	8	15	9	6	0	5	1	Esi0162_0045	1	9	3	1	ANNOTATED_SURE_CHECK
262	sctg_163	D	394268	395811	15	15	48	48	0	0	3	1	Esi0163_0075	1	9	3	0	ANNOTATED_SURE_OK
263	sctg_163	R	225841	227055	3	3	10	10	0	0	3	1	Esi0163_0043	1	2	1	0	ANNOTATED_SURE_OK
264	sctg_164	D	292442	294914	22	10	57	57	0	0	5	1	Esi0164_0053	1	9	3	0	ANNOTATED_SURE_OK
265	sctg_164	D	353423	360335	10	10	16	16	0	0	6	1	Esi0164_0064	1	13	6	0	ANNOTATED_SURE_OK
266	sctg_164	R	365635	369036	25	24	84	83	0	1	4	1	Esi0164_0065	1	4	2	0	ANNOTATED_SURE_CHECK
267	sctg_164	R	381813	384708	68	68	132	132	0	0	10	1	Esi0164_0066	1	10	5	0	ANNOTATED_SURE_OK
268	sctg_1648	D	1462	2155	32	19	98	98	0	0	4	1	Esi1648_0001	1	4	2	0	ANNOTATED_SURE_OK
269	sctg_165	R	211382	218083	89	88	262	252	0	10	15	1	Esi0165_0035	1	15	9	0	ANNOTATED_SURE_CHECK
270	sctg_165	R	234087	234167	5	5	23	23	0	0	2	1	Esi0165_0039	1	4	1	0	ANNOTATED_POSSIBLE_OK
271	sctg_166	D	170783	173344	8	8	13	13	0	0	6	1	Esi0166_0030	1	5	4	0	ANNOTATED_SURE_OK
272	sctg_166	R	353254	360957	23	21	61	50	6	5	6	1	Esi0166_0065	1	13	4	1	ANNOTATED_SURE_CHECK
273	sctg_167	R	62203	65707	6	6	16	16	0	0	3	1	Esi0167_0014	1	11	2	0	ANNOTATED_SURE_OK
274	sctg_17	D	79555	86196	9	9	20	19	0	1	5	1	Esi0017_0013	1	19	4	0	ANNOTATED_SURE_CHECK
275	sctg_17	D	369418	372446	61	56	124	123	0	1	8	1	Esi0017_0062	2	15	4	0	ANNOTATED_SURE_CHECK
276	sctg_17	D	377567	378623	69	67	97	97	0	0	4	1	Esi0017_0062	2	15	2	0	ANNOTATED_SURE_OK
277	sctg_17	D	519123	522594	7	7	30	30	0	0	3	1	Esi0017_0100	1	7	3	0	ANNOTATED_SURE_OK
278	sctg_17	D	529419	535915	66	64	167	134	33	0	9	2	Esi0017_0102	1	9	5	2	ANNOTATED_SURE_CHECK
278	sctg_17	D	529419	535915	66	64	167	134	33	0	9	2	Esi0017_0105	1	4	2	0	ANNOTATED_SURE_CHECK
279	sctg_17	D	998739	1004083	5	5	9	9	0	0	4	2	Esi0017_0193	1	7	2	0	ANNOTATED_SURE_OK
279	sctg_17	D	998739	1004083	5	5	9	9	0	0	4	2	Esi0017_0195	1	5	1	0	ANNOTATED_SURE_OK
280	sctg_17	R	382071	387055	5	5	10	10	0	0	2	1	Esi0017_0063	1	2	2	0	ANNOTATED_POSSIBLE_OK
281	sctg_17	R	496568	507984	14	13	33	32	0	1	8	1	Esi0017_0095	1	17	7	0	ANNOTATED_SURE_CHECK
282	sctg_170	D	324210	324692	6	0	6	0	0	6	2	0	NONE	0	0	0	0	UNANNOTATED_DUBIOUS_CHECK
283	sctg_170	R	187516	190224	3	3	3	1	0	2	2	1	Esi0170_0040	1	4	1	0	ANNOTATED_POSSIBLE_CHECK
284	sctg_170	R	229288	235472	162	116	384	268	8	108	12	1	Esi0170_0049	1	9	6	1	ANNOTATED_SURE_CHECK
285	sctg_171	D	59544	62105	4	4	5	0	1	4	2	1	Esi0171_0016	1	11	0	1	ANNOTATED_POSSIBLE_CHECK
286	sctg_171	R	211097	214353	6	6	18	18	0	0	3	1	Esi0171_0041	2	19	3	0	ANNOTATED_SURE_OK
287	sctg_171	R	220573	228401	17	15	28	22	6	0	5	1	Esi0171_0041	2	19	4	1	ANNOTATED_SURE_CHECK
288	sctg_171	R	260099	260188	6	6	20	20	0	0	2	1	Esi0171_0049	1	6	1	0	ANNOTATED_POSSIBLE_OK
289	sctg_172	D	110927	114026	3	3	5	5	0	0	3	1	Esi0172_0021	1	13	3	0	ANNOTATED_SURE_OK
290	sctg_172	D	125317	125538	2	2	3	3	0	0	2	1	Esi0172_0022	2	7	1	0	ANNOTATED_POSSIBLE_OK
291	sctg_172	D	131482	131616	5	5	10	10	0	0	2	1	Esi0172_0022	2	7	1	0	ANNOTATED_POSSIBLE_OK
292	sctg_172	D	137725	142956	26	25	59	59	0	0	8	1	Esi0172_0024	1	10	6	0	ANNOTATED_SURE_OK
293	sctg_172	R	289578	290655	4	4	5	5	0	0	2	1	Esi0172_0055	1	17	2	0	ANNOTATED_POSSIBLE_OK
294	sctg_173	D	183292	189731	61	34	131	131	0	0	9	1	Esi0173_0035	1	10	6	0	ANNOTATED_SURE_OK
295	sctg_173	R	109035	121181	13	13	36	35	0	1	8	1	Esi0173_0022	1	9	7	0	ANNOTATED_SURE_CHECK
296	sctg_173	R	302516	315427	13	11	25	25	0	0	7	1	Esi0173_0062	1	26	7	0	ANNOTATED_SURE_OK
297	sctg_174	D	24318	31206	29	29	69	68	0	1	5	1	Esi0174_0006	1	6	2	0	ANNOTATED_SURE_CHECK
298	sctg_174	R	15706	19880	3	2	10	10	0	0	3	1	Esi0174_0005	1	17	3	0	ANNOTATED_SURE_OK
299	sctg_174	R	232326	234328	5	5	21	21	0	0	2	1	Esi0174_0047	1	7	2	0	ANNOTATED_POSSIBLE_OK
300	sctg_175	D	5997	6104	3	0	7	7	0	0	2	1	Esi0175_0005	1	1	1	0	ANNOTATED_DUBIOUS_OK
301	sctg_175	D	40720	42110	18	18	85	83	2	0	2	1	Esi0175_0012	1	6	1	1	ANNOTATED_POSSIBLE_CHECK
302	sctg_175	R	8208	12169	26	22	64	63	0	1	13	1	Esi0175_0006	1	12	7	0	ANNOTATED_SURE_CHECK
303	sctg_175	R	54946	61556	12	12	22	22	0	0	8	1	Esi0175_0014	1	23	6	0	ANNOTATED_SURE_OK
304	sctg_175	R	121921	124840	21	21	54	54	0	0	7	1	Esi0175_0026	1	4	3	0	ANNOTATED_SURE_OK
305	sctg_175	R	138092	149135	306	297	807	804	3	0	13	3	Esi0175_0029	1	5	5	1	ANNOTATED_SURE_CHECK
305	sctg_175	R	138092	149135	306	297	807	804	3	0	13	3	Esi0175_0030	1	5	1	0	ANNOTATED_SURE_CHECK
305	sctg_175	R	138092	149135	306	297	807	804	3	0	13	3	Esi0175_0031	1	13	1	0	ANNOTATED_SURE_CHECK
306	sctg_176	D	77317	80124	12	12	24	24	0	0	3	1	Esi0176_0011	1	7	2	0	ANNOTATED_SURE_OK
307	sctg_176	D	334034	338309	45	45	130	129	0	1	5	1	Esi0176_0063	1	7	2	0	ANNOTATED_SURE_CHECK
308	sctg_176	D	373873	375239	3	0	3	0	0	3	2	0	NONE	0	0	0	0	UNANNOTATED_DUBIOUS_CHECK
309	sctg_177	D	150523	152193	5	5	12	12	0	0	3	1	Esi0177_0024	1	3	2	0	ANNOTATED_SURE_OK
310	sctg_177	R	113974	117778	5	5	12	4	8	0	3	1	Esi0177_0019	1	5	2	1	ANNOTATED_SURE_CHECK
311	sctg_178	D	277310	279537	18	0	30	0	0	30	2	0	NONE	0	0	0	0	UNANNOTATED_DUBIOUS_CHECK
312	sctg_178	R	281284	285754	5	5	14	14	0	0	3	1	Esi0178_0035	1	14	3	0	ANNOTATED_SURE_OK
313	sctg_179	R	6615	7447	4	3	4	0	0	4	2	0	NONE	0	0	0	0	UNANNOTATED_POSSIBLE_CHECK
314	sctg_18	D	623062	625342	3	3	8	8	0	0	3	1	Esi0018_0108	1	5	3	0	ANNOTATED_SURE_OK
315	sctg_18	D	638463	643015	9	9	14	14	0	0	3	1	Esi0018_0111	1	13	3	0	ANNOTATED_SURE_OK
316	sctg_18	D	956533	958243	35	0	73	73	0	0	9	1	Esi0018_0180	2	6	3	0	ANNOTATED_DUBIOUS_OK
317	sctg_18	R	898759	899842	457	66	546	546	0	0	7	1	Esi0018_0167	1	3	2	0	ANNOTATED_SURE_OK
318	sctg_18	R	951061	954643	30	1	61	59	1	1	10	2	Esi0018_0179	1	4	2	0	ANNOTATED_DUBIOUS_CHECK
318	sctg_18	R	951061	954643	30	1	61	59	1	1	10	2	Esi0018_0180	2	6	0	1	ANNOTATED_DUBIOUS_CHECK
319	sctg_180	D	92056	92866	6	6	15	15	0	0	2	1	Esi0180_0016	1	4	2	0	ANNOTATED_POSSIBLE_OK
320	sctg_180	D	329217	329996	2	2	4	4	0	0	2	1	Esi0180_0054	1	5	2	0	ANNOTATED_POSSIBLE_OK
321	sctg_180	R	71473	76117	16	16	48	47	1	0	6	1	Esi0180_0014	1	10	5	1	ANNOTATED_SURE_CHECK
322	sctg_180	R	271843	275222	23	23	38	38	0	0	3	1	Esi0180_0044	1	6	3	0	ANNOTATED_SURE_OK
323	sctg_182	D	51611	53955	3	3	5	5	0	0	3	1	Esi0182_0008	1	6	3	0	ANNOTATED_SURE_OK
324	sctg_182	R	39620	46745	11	11	25	25	0	0	6	1	Esi0182_0007	1	14	5	0	ANNOTATED_SURE_OK
325	sctg_183	D	328228	342258	446	440	1612	1609	0	3	14	1	Esi0183_0064	1	6	4	0	ANNOTATED_SURE_CHECK
326	sctg_184	D	17343	23971	23	23	46	45	0	1	4	1	Esi0184_0004	1	6	3	0	ANNOTATED_SURE_CHECK
327	sctg_184	R	194148	194808	2	2	4	4	0	0	2	1	Esi0184_0028	1	9	2	0	ANNOTATED_POSSIBLE_OK
328	sctg_184	R	349031	349201	4	0	5	5	0	0	3	1	Esi0184_0044	1	7	1	0	ANNOTATED_DUBIOUS_OK
329	sctg_185	D	302174	302675	7	7	14	14	0	0	4	1	Esi0185_0055	1	3	2	0	ANNOTATED_SURE_OK
330	sctg_186	D	26474	37786	35	35	110	105	4	1	11	2	Esi0186_0008	1	9	5	1	ANNOTATED_SURE_CHECK
330	sctg_186	D	26474	37786	35	35	110	105	4	1	11	2	Esi0186_0009	1	6	3	0	ANNOTATED_SURE_CHECK
331	sctg_186	D	43314	43728	5	5	8	0	0	8	2	0	NONE	0	0	0	0	UNANNOTATED_POSSIBLE_CHECK
332	sctg_186	D	128379	131602	6	6	9	8	0	1	5	1	Esi0186_0022	1	11	2	0	ANNOTATED_SURE_CHECK
333	sctg_187	D	160026	160833	2	2	6	6	0	0	2	1	Esi0187_0028	1	7	2	0	ANNOTATED_POSSIBLE_OK
334	sctg_187	D	279039	284070	11	11	34	34	0	0	4	1	Esi0187_0055	1	3	3	0	ANNOTATED_SURE_OK
335	sctg_187	R	12202	16422	15	14	35	34	0	1	5	1	Esi0187_0002	1	5	2	0	ANNOTATED_SURE_CHECK
336	sctg_187	R	146646	153914	121	33	289	289	0	0	9	1	Esi0187_0027	1	15	6	0	ANNOTATED_SURE_OK
337	sctg_188	D	80305	84582	9	9	18	16	1	1	5	1	Esi0188_0013	1	9	3	1	ANNOTATED_SURE_CHECK
338	sctg_188	R	3735	4591	35	34	58	58	0	0	6	1	Esi0188_0002	1	3	2	0	ANNOTATED_SURE_OK
339	sctg_188	R	22107	38183	151	147	443	411	31	1	20	2	Esi0188_0004	1	6	5	0	ANNOTATED_SURE_CHECK
339	sctg_188	R	22107	38183	151	147	443	411	31	1	20	2	Esi0188_0005	1	6	4	1	ANNOTATED_SURE_CHECK
340	sctg_189	R	101936	107197	15	14	32	32	0	0	6	1	Esi0189_0025	1	8	5	0	ANNOTATED_SURE_OK
341	sctg_189	R	187246	187326	3	3	12	12	0	0	2	1	Esi0189_0043	1	4	1	0	ANNOTATED_POSSIBLE_OK
342	sctg_19	D	217332	217881	2	2	7	7	0	0	2	1	Esi0019_0029	1	8	2	0	ANNOTATED_POSSIBLE_OK
343	sctg_19	D	464619	468054	3	3	3	3	0	0	3	1	Esi0019_0082	1	5	2	0	ANNOTATED_SURE_OK
344	sctg_19	D	489652	493165	2	2	3	1	0	2	2	1	Esi0019_0088	1	9	1	0	ANNOTATED_POSSIBLE_CHECK
345	sctg_19	R	517095	521990	3	2	13	1	0	12	3	1	Esi0019_0095	1	5	1	0	ANNOTATED_SURE_CHECK
346	sctg_19	R	994857	999750	15	15	39	39	0	0	4	1	Esi0019_0176	1	12	3	0	ANNOTATED_SURE_OK
347	sctg_191	D	229123	234103	4	3	4	0	0	4	2	0	NONE	0	0	0	0	UNANNOTATED_POSSIBLE_CHECK
348	sctg_191	D	290077	293245	14	2	48	48	0	0	3	1	Esi0191_0054	1	6	3	0	ANNOTATED_SURE_OK
349	sctg_191	R	331927	332104	2	2	4	0	0	4	2	0	NONE	0	0	0	0	UNANNOTATED_POSSIBLE_CHECK
350	sctg_192	D	291559	292864	6	6	17	17	0	0	2	1	Esi0192_0041	1	6	2	0	ANNOTATED_POSSIBLE_OK
351	sctg_193	R	188718	193228	2	0	3	1	0	2	3	1	Esi0193_0046	1	16	1	0	ANNOTATED_DUBIOUS_CHECK
352	sctg_194	D	92479	96015	22	21	43	37	0	6	4	1	Esi0194_0014	1	5	2	0	ANNOTATED_SURE_CHECK
353	sctg_194	R	149701	152688	4	4	12	12	0	0	2	1	Esi0194_0025	1	7	2	0	ANNOTATED_POSSIBLE_OK
354	sctg_195	D	102059	102214	3	0	9	9	0	0	2	1	Esi0195_0021	1	31	1	0	ANNOTATED_DUBIOUS_OK
355	sctg_195	R	81230	83864	4	4	8	8	0	0	3	1	Esi0195_0017	2	26	3	0	ANNOTATED_SURE_OK
356	sctg_195	R	91659	93502	3	3	4	4	0	0	2	1	Esi0195_0017	2	26	2	0	ANNOTATED_POSSIBLE_OK
357	sctg_197	R	214558	219133	11	11	30	27	0	3	5	1	Esi0197_0044	1	9	3	0	ANNOTATED_SURE_CHECK
358	sctg_197	R	285731	291625	28	28	101	101	0	0	5	1	Esi0197_0055	1	9	5	0	ANNOTATED_SURE_OK
359	sctg_198	D	98127	98282	3	0	9	9	0	0	2	1	Esi0198_0019	1	30	1	0	ANNOTATED_DUBIOUS_OK
360	sctg_198	R	121050	122484	15	15	38	38	0	0	4	1	Esi0198_0021	2	17	3	0	ANNOTATED_SURE_OK
361	sctg_198	R	129246	133348	9	9	23	23	0	0	2	1	Esi0198_0021	2	17	2	0	ANNOTATED_POSSIBLE_OK
362	sctg_199	D	239121	240287	23	1	24	24	0	0	2	1	Esi0199_0055	1	5	2	0	ANNOTATED_DUBIOUS_OK
363	sctg_199	R	235592	236047	88	88	140	140	0	0	4	1	Esi0199_0054	1	2	1	0	ANNOTATED_SURE_OK
364	sctg_199	R	292803	295802	4	4	5	0	0	5	2	0	NONE	0	0	0	0	UNANNOTATED_POSSIBLE_CHECK
365	sctg_2	D	53188	61038	16	16	29	23	5	1	8	1	Esi0002_0012	1	8	6	1	ANNOTATED_SURE_CHECK
366	sctg_2	D	248932	251499	2	2	5	5	0	0	2	1	Esi0002_0045	1	17	2	0	ANNOTATED_POSSIBLE_OK
367	sctg_2	D	577477	578954	6	6	22	22	0	0	2	1	Esi0002_0110	1	7	2	0	ANNOTATED_POSSIBLE_OK
368	sctg_2	D	616356	621892	3	3	3	2	0	1	3	2	Esi0002_0116	2	5	1	0	ANNOTATED_SURE_CHECK
368	sctg_2	D	616356	621892	3	3	3	2	0	1	3	2	Esi0002_0117	1	10	1	0	ANNOTATED_SURE_CHECK
369	sctg_2	D	791483	791841	19	19	44	44	0	0	2	1	Esi0002_0150	1	5	2	0	ANNOTATED_POSSIBLE_OK
370	sctg_2	D	851158	855938	20	20	35	35	0	0	4	1	Esi0002_0158	1	9	4	0	ANNOTATED_SURE_OK
371	sctg_2	D	1109588	1111810	2	2	5	4	0	1	2	1	Esi0002_0199	1	5	1	0	ANNOTATED_POSSIBLE_CHECK
372	sctg_2	D	1162981	1164972	6	6	12	11	1	0	3	1	Esi0002_0211	1	7	2	1	ANNOTATED_SURE_CHECK
373	sctg_2	D	1241453	1244291	4	4	8	8	0	0	3	1	Esi0002_0232	2	23	3	0	ANNOTATED_SURE_OK
374	sctg_2	D	1256383	1260622	5	4	15	15	0	0	3	1	Esi0002_0232	2	23	3	0	ANNOTATED_SURE_OK
375	sctg_2	D	1563426	1567676	104	47	259	259	0	0	17	1	Esi0002_0284	1	6	6	0	ANNOTATED_SURE_OK
376	sctg_2	D	1716243	1717495	6	6	13	13	0	0	3	1	Esi0002_0315	1	7	2	0	ANNOTATED_SURE_OK
377	sctg_2	D	1726579	1728216	2	2	5	3	2	0	2	1	Esi0002_0317	1	11	1	1	ANNOTATED_POSSIBLE_CHECK
378	sctg_2	R	181433	186063	3	3	3	1	0	2	3	1	Esi0002_0032	1	3	1	0	ANNOTATED_SURE_CHECK
379	sctg_2	R	334347	341461	65	65	155	154	0	1	11	1	Esi0002_0064	1	4	4	0	ANNOTATED_SURE_CHECK
380	sctg_2	R	497578	500068	49	49	106	106	0	0	9	1	Esi0002_0097	1	11	5	0	ANNOTATED_SURE_OK
381	sctg_2	R	582642	583933	6	6	18	18	0	0	3	1	Esi0002_0111	1	6	3	0	ANNOTATED_SURE_OK
382	sctg_2	R	614685	615827	10	10	30	30	0	0	3	1	Esi0002_0116	2	5	2	0	ANNOTATED_SURE_OK
383	sctg_2	R	1297442	1301056	2	2	3	1	0	2	2	1	Esi0002_0240	1	4	1	0	ANNOTATED_POSSIBLE_CHECK
384	sctg_2	R	1474694	1475376	3	3	4	4	0	0	2	1	Esi0002_0268	1	7	2	0	ANNOTATED_POSSIBLE_OK
385	sctg_2	R	1624995	1625245	4	3	4	0	0	4	2	0	NONE	0	0	0	0	UNANNOTATED_POSSIBLE_CHECK
386	sctg_2	R	1777935	1782790	605	601	1333	1333	0	0	18	1	Esi0002_0327	1	11	9	0	ANNOTATED_SURE_OK
387	sctg_20	D	42181	42564	2	2	3	2	1	0	2	1	Esi0020_0006	1	12	1	1	ANNOTATED_POSSIBLE_CHECK
388	sctg_20	D	427222	431603	3	3	4	2	0	2	2	1	Esi0020_0075	1	6	1	0	ANNOTATED_POSSIBLE_CHECK
389	sctg_20	D	585592	586607	4	4	4	3	0	1	3	1	Esi0020_0105	1	5	2	0	ANNOTATED_SURE_CHECK
390	sctg_20	R	649154	653143	2	2	4	4	0	0	2	1	Esi0020_0119	1	10	2	0	ANNOTATED_POSSIBLE_OK
391	sctg_20	R	826555	829257	12	12	59	59	0	0	2	1	Esi0020_0146	1	6	2	0	ANNOTATED_POSSIBLE_OK
392	sctg_20	R	1058346	1063375	3	3	4	3	0	1	2	1	Esi0020_0181	1	14	1	0	ANNOTATED_POSSIBLE_CHECK
393	sctg_201	D	2792	3480	2	1	3	2	0	1	2	1	Esi0201_0001	1	3	1	0	ANNOTATED_DUBIOUS_CHECK
394	sctg_201	D	175562	175783	18	18	40	40	0	0	3	1	Esi0201_0029	1	2	1	0	ANNOTATED_SURE_OK
395	sctg_201	D	182956	184119	25	25	47	47	0	0	12	1	Esi0201_0031	1	1	1	0	ANNOTATED_SURE_OK
396	sctg_201	R	76301	77456	56	56	124	124	0	0	4	1	Esi0201_0013	1	7	2	0	ANNOTATED_SURE_OK
397	sctg_202	D	216143	220172	3	3	4	2	2	0	3	1	Esi0202_0039	1	8	2	1	ANNOTATED_SURE_CHECK
398	sctg_202	D	239104	242556	6	6	13	13	0	0	3	1	Esi0202_0043	1	6	2	0	ANNOTATED_SURE_OK
399	sctg_202	R	208795	214748	136	0	356	356	0	0	10	1	Esi0202_0038	1	6	5	0	ANNOTATED_DUBIOUS_OK
400	sctg_203	D	64298	64672	8	8	15	15	0	0	3	1	Esi0203_0012	1	3	1	0	ANNOTATED_SURE_OK
401	sctg_203	D	189471	192477	368	366	723	723	0	0	13	1	Esi0203_0038	1	3	3	0	ANNOTATED_SURE_OK
402	sctg_203	D	231481	232979	58	58	164	164	0	0	7	1	Esi0203_0044	1	8	3	0	ANNOTATED_SURE_OK
403	sctg_203	D	265475	266272	21	21	71	71	0	0	3	1	Esi0203_0052	1	8	2	0	ANNOTATED_SURE_OK
404	sctg_203	R	20569	25604	6	6	12	0	0	12	4	0	NONE	0	0	0	0	UNANNOTATED_SURE_CHECK
405	sctg_203	R	50243	50326	2	2	5	5	0	0	2	1	Esi0203_0009	1	7	1	0	ANNOTATED_POSSIBLE_OK
406	sctg_203	R	118750	121223	2	2	4	4	0	0	2	1	Esi0203_0022	1	4	2	0	ANNOTATED_POSSIBLE_OK
407	sctg_205	R	188457	200281	47	47	85	63	22	0	8	1	Esi0205_0043	1	16	5	1	ANNOTATED_SURE_CHECK
408	sctg_206	R	34337	35381	4	4	6	6	0	0	2	1	Esi0206_0009	1	6	2	0	ANNOTATED_POSSIBLE_OK
409	sctg_207	D	41246	41739	5	5	5	4	0	1	2	1	Esi0207_0008	1	22	1	0	ANNOTATED_POSSIBLE_CHECK
410	sctg_207	D	160257	165560	23	23	44	43	0	1	11	1	Esi0207_0039	1	5	4	0	ANNOTATED_SURE_CHECK
411	sctg_208	D	15877	17573	14	14	46	46	0	0	3	1	Esi0208_0005	1	5	2	0	ANNOTATED_SURE_OK
412	sctg_208	D	40619	42833	34	34	63	63	0	0	5	1	Esi0208_0011	1	10	3	0	ANNOTATED_SURE_OK
413	sctg_208	D	280456	284615	3	3	5	0	1	4	3	1	Esi0208_0054	1	4	0	1	ANNOTATED_SURE_CHECK
414	sctg_208	R	249937	251893	4	4	4	2	0	2	3	1	Esi0208_0050	1	10	2	0	ANNOTATED_SURE_CHECK
415	sctg_209	D	144616	146405	5	5	9	9	0	0	3	1	Esi0209_0036	1	7	3	0	ANNOTATED_SURE_OK
416	sctg_21	D	568633	573001	3	3	3	1	0	2	2	1	Esi0021_0099	1	22	1	0	ANNOTATED_POSSIBLE_CHECK
417	sctg_21	D	708959	738038	146	143	350	343	7	0	31	2	Esi0021_0133	1	27	12	1	ANNOTATED_SURE_CHECK
417	sctg_21	D	708959	738038	146	143	350	343	7	0	31	2	Esi0021_0135	1	12	6	0	ANNOTATED_SURE_CHECK
418	sctg_21	R	556318	558100	12	12	23	23	0	0	4	1	Esi0021_0098	1	5	2	0	ANNOTATED_SURE_OK
419	sctg_21	R	961174	963794	22	20	52	52	0	0	5	1	Esi0021_0166	2	14	2	0	ANNOTATED_SURE_OK
420	sctg_21	R	969608	974464	9	9	24	24	0	0	4	1	Esi0021_0166	2	14	4	0	ANNOTATED_SURE_OK
421	sctg_21	R	1038752	1044204	10	10	20	19	0	1	4	1	Esi0021_0174	1	9	2	0	ANNOTATED_SURE_CHECK
422	sctg_211	D	39584	43207	8	8	26	26	0	0	4	1	Esi0211_0009	1	5	3	0	ANNOTATED_SURE_OK
423	sctg_211	D	147964	148467	2	2	10	10	0	0	2	1	Esi0211_0025	1	7	2	0	ANNOTATED_POSSIBLE_OK
424	sctg_212	D	78425	79725	4	4	5	5	0	0	2	1	Esi0212_0021	1	10	2	0	ANNOTATED_POSSIBLE_OK
425	sctg_212	R	82593	87631	2	2	3	3	0	0	2	1	Esi0212_0023	1	8	2	0	ANNOTATED_POSSIBLE_OK
426	sctg_212	R	114532	115972	25	0	51	51	0	0	7	1	Esi0212_0030	1	4	2	0	ANNOTATED_DUBIOUS_OK
427	sctg_215	D	55130	61058	36	35	67	54	12	1	7	1	Esi0215_0009	1	10	5	1	ANNOTATED_SURE_CHECK
428	sctg_215	R	9278	11760	2	2	3	0	0	3	2	0	NONE	0	0	0	0	UNANNOTATED_POSSIBLE_CHECK
429	sctg_216	D	184418	184513	6	6	11	11	0	0	2	1	Esi0216_0041	1	3	1	0	ANNOTATED_POSSIBLE_OK
430	sctg_216	R	134948	136016	4	4	9	8	1	0	3	1	Esi0216_0030	1	15	1	1	ANNOTATED_SURE_CHECK
431	sctg_216	R	173638	182012	3	2	3	0	0	3	3	0	NONE	0	0	0	0	UNANNOTATED_SURE_CHECK
432	sctg_217	D	76943	80785	9	9	27	27	0	0	4	1	Esi0217_0014	1	8	3	0	ANNOTATED_SURE_OK
433	sctg_219	D	72066	76244	5	5	5	0	0	5	2	0	NONE	0	0	0	0	UNANNOTATED_POSSIBLE_CHECK
434	sctg_22	D	232077	237965	12	10	38	38	0	0	13	2	Esi0022_0046	1	4	1	0	ANNOTATED_SURE_OK
434	sctg_22	D	232077	237965	12	10	38	38	0	0	13	2	Esi0022_0047	1	3	1	0	ANNOTATED_SURE_OK
435	sctg_22	D	250246	251941	7	7	14	14	0	0	4	1	Esi0022_0053	1	6	3	0	ANNOTATED_SURE_OK
436	sctg_22	D	407578	409072	3	3	4	4	0	0	2	1	Esi0022_0078	1	7	2	0	ANNOTATED_POSSIBLE_OK
437	sctg_22	D	877919	880479	12	12	34	34	0	0	4	1	Esi0022_0160	1	11	3	0	ANNOTATED_SURE_OK
438	sctg_22	D	898279	905103	67	63	86	77	8	1	10	1	Esi0022_0162	1	9	6	1	ANNOTATED_SURE_CHECK
439	sctg_22	R	327079	327141	2	2	3	3	0	0	2	1	Esi0022_0070	1	3	1	0	ANNOTATED_POSSIBLE_OK
440	sctg_22	R	529902	531866	14	14	39	39	0	0	3	1	Esi0022_0100	1	6	3	0	ANNOTATED_SURE_OK
441	sctg_22	R	656281	657012	94	0	192	192	0	0	4	1	Esi0022_0120	1	5	2	0	ANNOTATED_DUBIOUS_OK
442	sctg_22	R	794111	798366	3	3	8	8	0	0	2	1	Esi0022_0141	1	8	2	0	ANNOTATED_POSSIBLE_OK
443	sctg_220	D	233453	239041	7	7	9	9	0	0	5	1	Esi0220_0042	1	14	4	0	ANNOTATED_SURE_OK
444	sctg_220	D	265464	266349	6	6	11	11	0	0	2	1	Esi0220_0048	1	31	2	0	ANNOTATED_POSSIBLE_OK
445	sctg_220	R	43708	47106	24	24	78	78	0	0	4	1	Esi0220_0007	1	4	3	0	ANNOTATED_SURE_OK
446	sctg_221	R	144689	162687	51	49	76	75	0	1	15	1	Esi0221_0023	1	23	12	0	ANNOTATED_SURE_CHECK
447	sctg_223	D	110337	110396	3	3	8	8	0	0	2	1	Esi0223_0017	1	10	1	0	ANNOTATED_POSSIBLE_OK
448	sctg_223	D	127532	129711	27	27	85	85	0	0	6	1	Esi0223_0020	1	9	4	0	ANNOTATED_SURE_OK
449	sctg_223	D	207884	211137	11	11	22	22	0	0	3	1	Esi0223_0032	1	9	3	0	ANNOTATED_SURE_OK
450	sctg_223	D	218057	223124	30	30	46	28	17	1	8	1	Esi0223_0034	1	16	5	1	ANNOTATED_SURE_CHECK
451	sctg_223	R	224637	224795	14	14	34	34	0	0	2	1	Esi0223_0035	1	2	1	0	ANNOTATED_POSSIBLE_OK
452	sctg_224	D	191005	193656	38	0	77	77	0	0	11	1	Esi0224_0038	1	6	3	0	ANNOTATED_DUBIOUS_OK
453	sctg_224	R	182180	185858	40	4	77	76	0	1	12	1	Esi0224_0035	1	6	3	0	ANNOTATED_SURE_CHECK
454	sctg_224	R	265016	265129	16	0	36	0	0	36	2	0	NONE	0	0	0	0	UNANNOTATED_DUBIOUS_CHECK
455	sctg_227	D	113926	115193	19	18	51	51	0	0	4	1	Esi0227_0022	1	10	2	0	ANNOTATED_SURE_OK
456	sctg_23	D	428104	428596	6	5	14	13	1	0	4	1	Esi0023_0072	1	5	2	1	ANNOTATED_SURE_CHECK
457	sctg_23	D	747429	753596	11	10	11	0	0	11	3	0	NONE	0	0	0	0	UNANNOTATED_SURE_CHECK
458	sctg_23	D	832545	839251	32	32	51	44	0	7	7	1	Esi0023_0152	1	11	3	0	ANNOTATED_SURE_CHECK
459	sctg_23	D	924206	926975	5	5	7	7	0	0	3	1	Esi0023_0168	1	9	2	0	ANNOTATED_SURE_OK
460	sctg_23	R	570331	574676	7	7	8	5	0	3	6	1	Esi0023_0103	1	8	3	0	ANNOTATED_SURE_CHECK
461	sctg_231	D	88887	92303	6	6	18	18	0	0	4	1	Esi0231_0015	1	11	3	0	ANNOTATED_SURE_OK
462	sctg_232	D	59353	62195	5	5	7	7	0	0	2	1	Esi0232_0007	1	6	2	0	ANNOTATED_POSSIBLE_OK
463	sctg_232	D	228585	233009	5	5	11	11	0	0	3	1	Esi0232_0045	1	10	3	0	ANNOTATED_SURE_OK
464	sctg_233	R	2331	4494	13	12	33	32	0	1	5	1	Esi0233_0001	1	5	3	0	ANNOTATED_SURE_CHECK
465	sctg_234	D	186356	187701	3	1	4	1	0	3	2	1	Esi0234_0036	1	18	1	0	ANNOTATED_DUBIOUS_CHECK
466	sctg_234	R	135718	158266	21	20	47	45	1	1	10	1	Esi0234_0027	1	20	7	1	ANNOTATED_SURE_CHECK
467	sctg_237	D	175459	175884	2	2	3	3	0	0	2	1	Esi0237_0023	1	9	1	0	ANNOTATED_POSSIBLE_OK
468	sctg_238	R	232782	236548	7	7	16	16	0	0	3	1	Esi0238_0041	1	9	3	0	ANNOTATED_SURE_OK
469	sctg_238	R	246145	250121	41	38	67	67	0	0	5	1	Esi0238_0042	1	6	3	0	ANNOTATED_SURE_OK
470	sctg_239	D	135015	140051	6	5	6	1	0	5	2	1	Esi0239_0018	1	20	1	0	ANNOTATED_POSSIBLE_CHECK
471	sctg_24	D	540727	543052	9	8	14	11	0	3	4	1	Esi0024_0099	1	5	3	0	ANNOTATED_SURE_CHECK
472	sctg_24	D	781791	791048	274	271	494	492	0	2	11	1	Esi0024_0144	1	4	4	0	ANNOTATED_SURE_CHECK
473	sctg_24	D	818008	822914	37	5	73	73	0	0	7	2	Esi0024_0152	1	5	1	0	ANNOTATED_SURE_OK
473	sctg_24	D	818008	822914	37	5	73	73	0	0	7	2	Esi0024_0153	1	3	2	0	ANNOTATED_SURE_OK
474	sctg_24	D	831898	835282	31	2	62	62	0	0	5	1	Esi0024_0154	1	7	2	0	ANNOTATED_SURE_OK
475	sctg_24	R	175320	176117	6	6	8	8	0	0	2	1	Esi0024_0038	1	12	2	0	ANNOTATED_POSSIBLE_OK
476	sctg_24	R	429248	430863	11	11	25	24	0	1	3	1	Esi0024_0077	1	11	2	0	ANNOTATED_SURE_CHECK
477	sctg_24	R	954025	957877	24	0	53	53	0	0	3	1	Esi0024_0177	1	8	2	0	ANNOTATED_DUBIOUS_OK
478	sctg_240	D	128018	131215	1064	1016	3069	3069	0	0	15	1	Esi0240_0024	1	3	3	0	ANNOTATED_SURE_OK
479	sctg_241	R	3096	6520	5	5	10	10	0	0	3	1	Esi0241_0001	1	10	3	0	ANNOTATED_SURE_OK
480	sctg_241	R	99980	102032	2	2	6	6	0	0	2	1	Esi0241_0023	1	10	2	0	ANNOTATED_POSSIBLE_OK
481	sctg_244	D	233128	236920	2	1	6	5	0	1	2	1	Esi0244_0043	1	6	1	0	ANNOTATED_DUBIOUS_CHECK
482	sctg_245	D	40395	41883	4	4	5	5	0	0	2	1	Esi0245_0008	1	6	2	0	ANNOTATED_POSSIBLE_OK
483	sctg_245	D	51074	52782	6	6	16	16	0	0	3	1	Esi0245_0010	1	7	2	0	ANNOTATED_SURE_OK
484	sctg_245	D	192216	193476	3	3	3	0	0	3	2	0	NONE	0	0	0	0	UNANNOTATED_POSSIBLE_CHECK
485	sctg_246	D	79399	80960	26	26	68	67	0	1	3	1	Esi0246_0017	1	2	1	0	ANNOTATED_SURE_CHECK
486	sctg_247	D	174038	174887	16	16	29	29	0	0	6	1	Esi0247_0028	1	5	2	0	ANNOTATED_SURE_OK
487	sctg_247	R	146587	148871	2	2	3	0	0	3	2	0	NONE	0	0	0	0	UNANNOTATED_POSSIBLE_CHECK
488	sctg_249	D	123680	131303	90	87	231	230	0	1	9	1	Esi0249_0030	1	9	6	0	ANNOTATED_SURE_CHECK
489	sctg_249	R	35374	35952	15	14	15	0	0	15	2	0	NONE	0	0	0	0	UNANNOTATED_POSSIBLE_CHECK
490	sctg_25	D	81682	85986	3	3	3	2	0	1	2	1	Esi0025_0017	1	17	1	0	ANNOTATED_POSSIBLE_CHECK
491	sctg_25	D	392670	394899	4	4	8	8	0	0	3	1	Esi0025_0070	1	5	3	0	ANNOTATED_SURE_OK
492	sctg_253	D	215846	216917	3	2	3	0	0	3	3	0	NONE	0	0	0	0	UNANNOTATED_SURE_CHECK
493	sctg_253	R	59001	59081	2	2	5	5	0	0	2	1	Esi0253_0009	1	7	1	0	ANNOTATED_POSSIBLE_OK
494	sctg_254	D	11132	12182	2	2	3	0	0	3	2	0	NONE	0	0	0	0	UNANNOTATED_POSSIBLE_CHECK
495	sctg_254	D	120653	122473	11	11	22	22	0	0	4	1	Esi0254_0023	1	5	2	0	ANNOTATED_SURE_OK
496	sctg_254	D	178934	184327	8	8	17	17	0	0	4	1	Esi0254_0031	1	8	3	0	ANNOTATED_SURE_OK
497	sctg_254	R	114325	117430	95	94	234	234	0	0	7	1	Esi0254_0022	1	3	3	0	ANNOTATED_SURE_OK
498	sctg_256	R	156329	157247	42	41	65	65	0	0	3	1	Esi0256_0036	1	3	2	0	ANNOTATED_SURE_OK
499	sctg_256	R	170467	171249	6	4	6	6	0	0	2	1	Esi0256_0039	1	5	2	0	ANNOTATED_POSSIBLE_OK
500	sctg_257	D	12206	12458	5	5	5	0	0	5	2	0	NONE	0	0	0	0	UNANNOTATED_POSSIBLE_CHECK
501	sctg_257	D	27306	28220	2	2	3	3	0	0	2	1	Esi0257_0006	1	3	2	0	ANNOTATED_POSSIBLE_OK
502	sctg_257	D	99142	102450	3	2	5	3	0	2	3	1	Esi0257_0018	1	23	2	0	ANNOTATED_SURE_CHECK
503	sctg_257	D	144381	146708	3	2	3	0	0	3	2	0	NONE	0	0	0	0	UNANNOTATED_POSSIBLE_CHECK
504	sctg_259	D	189657	190571	3	2	3	2	0	1	2	1	Esi0259_0031	1	5	1	0	ANNOTATED_POSSIBLE_CHECK
505	sctg_26	D	84907	85218	1803	1	3762	0	0	3762	7	0	NONE	0	0	0	0	UNANNOTATED_DUBIOUS_CHECK
506	sctg_26	D	637680	643097	122	122	367	367	0	0	12	1	Esi0026_0111	1	12	7	0	ANNOTATED_SURE_OK
507	sctg_26	D	742705	744079	4	4	8	7	1	0	4	1	Esi0026_0121	1	7	3	1	ANNOTATED_SURE_CHECK
508	sctg_26	D	763413	764019	20	20	30	30	0	0	3	1	Esi0026_0126	1	5	2	0	ANNOTATED_SURE_OK
509	sctg_26	R	64819	64946	2	2	3	0	0	3	2	0	NONE	0	0	0	0	UNANNOTATED_POSSIBLE_CHECK
510	sctg_26	R	78186	78497	478	87	637	512	14	111	10	1	Esi0026_0019	1	1	1	1	ANNOTATED_SURE_CHECK
511	sctg_26	R	416457	416928	2	1	3	0	0	3	2	0	NONE	0	0	0	0	UNANNOTATED_DUBIOUS_CHECK
512	sctg_262	D	73845	77215	48	6	108	51	0	57	8	1	Esi0262_0012	1	6	2	0	ANNOTATED_SURE_CHECK
513	sctg_262	R	97332	100460	6	6	6	1	0	5	2	1	Esi0262_0017	1	9	1	0	ANNOTATED_POSSIBLE_CHECK
514	sctg_263	R	30883	35312	1	1	7	0	0	7	7	0	NONE	0	0	0	0	UNANNOTATED_DUBIOUS_CHECK
515	sctg_264	D	149503	150381	3	3	4	4	0	0	2	1	Esi0264_0026	1	5	2	0	ANNOTATED_POSSIBLE_OK
516	sctg_264	D	162194	165808	25	25	45	45	0	0	5	1	Esi0264_0028	1	9	5	0	ANNOTATED_SURE_OK
517	sctg_264	R	112648	115509	3	3	3	1	1	1	3	2	Esi0264_0020	1	6	0	1	ANNOTATED_SURE_CHECK
517	sctg_264	R	112648	115509	3	3	3	1	1	1	3	2	Esi0264_0021	1	7	1	0	ANNOTATED_SURE_CHECK
518	sctg_265	D	189354	193862	18	18	37	37	0	0	7	1	Esi0265_0041	1	8	4	0	ANNOTATED_SURE_OK
519	sctg_268	D	147033	154313	30	30	68	68	0	0	8	1	Esi0268_0023	1	14	6	0	ANNOTATED_SURE_OK
520	sctg_268	D	206057	206196	2	1	5	4	0	1	2	1	Esi0268_0033	1	26	1	0	ANNOTATED_DUBIOUS_CHECK
521	sctg_268	R	26177	27754	16	15	40	40	0	0	2	1	Esi0268_0007	1	3	2	0	ANNOTATED_POSSIBLE_OK
522	sctg_27	D	792468	796057	36	1	67	67	0	0	6	1	Esi0027_0139	1	10	4	0	ANNOTATED_DUBIOUS_OK
523	sctg_27	R	55596	59553	6	6	12	10	1	1	4	1	Esi0027_0013	1	5	2	1	ANNOTATED_SURE_CHECK
524	sctg_27	R	447330	448965	3	2	3	0	0	3	2	0	NONE	0	0	0	0	UNANNOTATED_POSSIBLE_CHECK
525	sctg_27	R	552615	553358	3	1	3	0	0	3	2	0	NONE	0	0	0	0	UNANNOTATED_DUBIOUS_CHECK
526	sctg_27	R	737890	748441	77	40	157	157	0	0	12	1	Esi0027_0131	1	12	6	0	ANNOTATED_SURE_OK
527	sctg_27	R	753548	758371	37	7	77	77	0	0	7	1	Esi0027_0133	1	9	5	0	ANNOTATED_SURE_OK
528	sctg_27	R	836364	844319	43	43	111	103	3	5	9	2	Esi0027_0145	1	5	4	0	ANNOTATED_SURE_CHECK
528	sctg_27	R	836364	844319	43	43	111	103	3	5	9	2	Esi0027_0146	1	3	1	1	ANNOTATED_SURE_CHECK
529	sctg_27	R	859735	860591	11	11	35	35	0	0	3	1	Esi0027_0149	1	9	2	0	ANNOTATED_SURE_OK
530	sctg_271	D	196025	197154	6	6	16	16	0	0	2	1	Esi0271_0046	1	3	2	0	ANNOTATED_POSSIBLE_OK
531	sctg_271	R	154463	156551	3	2	6	4	0	2	2	1	Esi0271_0039	1	6	1	0	ANNOTATED_POSSIBLE_CHECK
532	sctg_274	D	116040	119330	2	2	3	2	0	1	2	1	Esi0274_0019	1	13	1	0	ANNOTATED_POSSIBLE_CHECK
533	sctg_274	D	199675	201078	2	2	6	5	0	1	2	1	Esi0274_0035	1	4	1	0	ANNOTATED_POSSIBLE_CHECK
534	sctg_274	R	167519	169859	48	47	212	211	1	0	7	1	Esi0274_0029	1	6	3	1	ANNOTATED_SURE_CHECK
535	sctg_278	R	52465	56904	3	3	3	0	0	3	3	0	NONE	0	0	0	0	UNANNOTATED_SURE_CHECK
536	sctg_278	R	76267	76584	286	285	681	681	0	0	4	1	Esi0278_0013	1	2	1	0	ANNOTATED_SURE_OK
537	sctg_279	D	120109	127069	4	3	9	6	0	3	4	1	Esi0279_0022	1	8	3	0	ANNOTATED_SURE_CHECK
538	sctg_279	R	26103	32700	10	10	15	15	0	0	4	1	Esi0279_0006	1	28	4	0	ANNOTATED_SURE_OK
539	sctg_279	R	168217	169012	8	7	19	18	0	1	5	1	Esi0279_0030	1	3	1	0	ANNOTATED_SURE_CHECK
540	sctg_28	D	66764	72005	13	2	13	0	0	13	3	0	NONE	0	0	0	0	UNANNOTATED_SURE_CHECK
541	sctg_28	D	221953	223444	9	9	30	30	0	0	3	1	Esi0028_0039	1	6	3	0	ANNOTATED_SURE_OK
542	sctg_28	D	448717	449523	2	2	3	0	0	3	2	0	NONE	0	0	0	0	UNANNOTATED_POSSIBLE_CHECK
543	sctg_28	D	578405	582956	21	4	46	46	0	0	5	1	Esi0028_0100	1	20	3	0	ANNOTATED_SURE_OK
544	sctg_28	D	619555	621870	3	1	4	0	2	2	2	1	Esi0028_0106	1	9	0	1	ANNOTATED_DUBIOUS_CHECK
545	sctg_28	D	800335	801047	4	4	9	9	0	0	3	1	Esi0028_0142	1	6	2	0	ANNOTATED_SURE_OK
546	sctg_28	D	888666	889841	5	5	17	0	16	1	2	1	Esi0028_0158	1	6	0	1	ANNOTATED_POSSIBLE_CHECK
547	sctg_28	R	275144	276507	6	6	12	11	0	1	2	1	Esi0028_0044	1	9	1	0	ANNOTATED_POSSIBLE_CHECK
548	sctg_28	R	705662	713537	13	0	89	44	0	45	5	1	Esi0028_0122	1	6	2	0	ANNOTATED_DUBIOUS_CHECK
549	sctg_281	D	190167	191362	3	3	9	9	0	0	2	1	Esi0281_0045	1	3	2	0	ANNOTATED_POSSIBLE_OK
550	sctg_282	D	53823	53909	8	8	34	34	0	0	2	1	Esi0282_0008	1	5	1	0	ANNOTATED_POSSIBLE_OK
551	sctg_282	R	35859	41937	3	3	4	4	0	0	3	1	Esi0282_0006	1	16	3	0	ANNOTATED_SURE_OK
552	sctg_283	D	84173	91448	9	9	17	17	0	0	5	1	Esi0283_0013	1	11	5	0	ANNOTATED_SURE_OK
553	sctg_283	R	65678	69212	4	4	5	3	0	2	3	1	Esi0283_0009	1	8	2	0	ANNOTATED_SURE_CHECK
554	sctg_284	R	56532	59690	6	0	6	0	0	6	2	0	NONE	0	0	0	0	UNANNOTATED_DUBIOUS_CHECK
555	sctg_285	R	144364	147280	3	3	6	6	0	0	2	1	Esi0285_0026	1	14	2	0	ANNOTATED_POSSIBLE_OK
556	sctg_286	D	80724	94295	12	12	29	28	0	1	6	1	Esi0286_0022	1	25	5	0	ANNOTATED_SURE_CHECK
557	sctg_287	R	26534	28739	25	25	61	61	0	0	3	1	Esi0287_0008	1	4	2	0	ANNOTATED_SURE_OK
558	sctg_287	R	134127	136563	13	13	35	35	0	0	4	1	Esi0287_0030	1	8	4	0	ANNOTATED_SURE_OK
559	sctg_29	D	799877	807342	12	12	32	32	0	0	5	1	Esi0029_0132	1	17	4	0	ANNOTATED_SURE_OK
560	sctg_29	R	230953	233088	7	2	26	26	0	0	2	1	Esi0029_0046	1	6	2	0	ANNOTATED_POSSIBLE_OK
561	sctg_29	R	282026	286835	13	7	29	27	0	2	4	1	Esi0029_0052	1	6	3	0	ANNOTATED_SURE_CHECK
562	sctg_29	R	296806	297722	11	11	24	24	0	0	2	1	Esi0029_0055	1	5	2	0	ANNOTATED_POSSIBLE_OK
563	sctg_29	R	506253	510832	2	2	3	3	0	0	2	1	Esi0029_0083	1	64	2	0	ANNOTATED_POSSIBLE_OK
564	sctg_29	R	676671	679427	5	5	5	3	2	0	2	1	Esi0029_0113	1	3	1	1	ANNOTATED_POSSIBLE_CHECK
565	sctg_29	R	790577	793920	28	23	43	43	0	0	9	1	Esi0029_0131	1	8	6	0	ANNOTATED_SURE_OK
566	sctg_290	R	75396	80607	13	13	27	27	0	0	8	1	Esi0290_0015	1	9	5	0	ANNOTATED_SURE_OK
567	sctg_291	R	60813	65620	3	2	3	0	0	3	3	0	NONE	0	0	0	0	UNANNOTATED_SURE_CHECK
568	sctg_292	D	185979	196092	109	104	186	145	0	41	10	2	Esi0292_0039	1	3	1	0	ANNOTATED_SURE_CHECK
568	sctg_292	D	185979	196092	109	104	186	145	0	41	10	2	Esi0292_0040	1	7	2	0	ANNOTATED_SURE_CHECK
569	sctg_294	D	173188	177937	9	9	32	31	0	1	3	1	Esi0294_0033	1	6	2	0	ANNOTATED_SURE_CHECK
570	sctg_295	D	92143	98748	3	1	3	1	0	2	3	1	Esi0295_0021	1	23	1	0	ANNOTATED_DUBIOUS_CHECK
571	sctg_297	D	39494	48574	15	13	20	18	0	2	5	1	Esi0297_0006	1	10	4	0	ANNOTATED_SURE_CHECK
572	sctg_297	R	11582	14855	7	7	18	10	8	0	4	1	Esi0297_0001	1	11	2	1	ANNOTATED_SURE_CHECK
573	sctg_298	D	114405	117631	6	6	11	11	0	0	3	1	Esi0298_0018	1	9	3	0	ANNOTATED_SURE_OK
574	sctg_298	R	161768	164020	4	4	10	10	0	0	3	1	Esi0298_0027	1	14	3	0	ANNOTATED_SURE_OK
575	sctg_3	D	232337	233960	2	2	5	5	0	0	2	1	Esi0003_0046	1	5	2	0	ANNOTATED_POSSIBLE_OK
576	sctg_3	D	302173	303972	7	7	16	16	0	0	4	1	Esi0003_0058	1	7	3	0	ANNOTATED_SURE_OK
577	sctg_3	D	360218	362768	2	2	3	3	0	0	2	1	Esi0003_0072	1	6	2	0	ANNOTATED_POSSIBLE_OK
578	sctg_3	D	502600	507264	3	3	7	6	0	1	3	1	Esi0003_0098	1	4	2	0	ANNOTATED_SURE_CHECK
579	sctg_3	D	795209	800419	4	4	8	6	2	0	4	1	Esi0003_0151	1	20	3	1	ANNOTATED_SURE_CHECK
580	sctg_3	D	1049528	1050449	2	2	4	1	0	3	2	1	Esi0003_0196	1	2	1	0	ANNOTATED_POSSIBLE_CHECK
581	sctg_3	D	1427304	1431100	3	3	5	5	0	0	2	2	Esi0003_0292	1	4	1	0	ANNOTATED_POSSIBLE_OK
581	sctg_3	D	1427304	1431100	3	3	5	5	0	0	2	2	Esi0003_0293	1	4	1	0	ANNOTATED_POSSIBLE_OK
582	sctg_3	R	673204	682282	9	8	24	24	0	0	6	1	Esi0003_0129	1	11	5	0	ANNOTATED_SURE_OK
583	sctg_3	R	713113	716831	5	5	8	8	0	0	4	1	Esi0003_0136	2	11	3	0	ANNOTATED_SURE_OK
584	sctg_3	R	723701	725847	20	20	53	53	0	0	6	1	Esi0003_0136	2	11	2	0	ANNOTATED_SURE_OK
585	sctg_3	R	869450	871956	6	4	10	10	0	0	3	1	Esi0003_0161	1	8	3	0	ANNOTATED_SURE_OK
586	sctg_3	R	935841	941103	9	9	23	23	0	0	4	1	Esi0003_0176	1	6	4	0	ANNOTATED_SURE_OK
587	sctg_3	R	1130973	1136648	6	5	10	9	1	0	5	1	Esi0003_0214	1	17	4	1	ANNOTATED_SURE_CHECK
588	sctg_3	R	1199709	1203831	2	2	3	0	2	1	2	1	Esi0003_0234	1	64	0	1	ANNOTATED_POSSIBLE_CHECK
589	sctg_3	R	1353392	1357118	7	7	12	12	0	0	6	1	Esi0003_0273	1	7	4	0	ANNOTATED_SURE_OK
590	sctg_3	R	1570713	1570781	13	0	39	39	0	0	2	1	Esi0003_0324	1	5	1	0	ANNOTATED_DUBIOUS_OK
591	sctg_30	D	532059	533064	3	3	9	9	0	0	2	1	Esi0030_0111	1	4	2	0	ANNOTATED_POSSIBLE_OK
592	sctg_30	R	78449	82913	4	1	4	0	0	4	2	0	NONE	0	0	0	0	UNANNOTATED_DUBIOUS_CHECK
593	sctg_30	R	236204	240513	2	2	5	5	0	0	2	1	Esi0030_0050	1	14	2	0	ANNOTATED_POSSIBLE_OK
594	sctg_30	R	363383	367814	2	2	5	4	0	1	2	1	Esi0030_0076	1	4	1	0	ANNOTATED_POSSIBLE_CHECK
595	sctg_30	R	471753	475826	9	8	9	0	0	9	2	0	NONE	0	0	0	0	UNANNOTATED_POSSIBLE_CHECK
596	sctg_30	R	746103	750236	10	10	24	24	0	0	4	1	Esi0030_0156	1	9	2	0	ANNOTATED_SURE_OK
597	sctg_300	D	52981	55306	4	4	9	9	0	0	3	1	Esi0300_0008	1	6	3	0	ANNOTATED_SURE_OK
598	sctg_300	D	133237	135327	26	26	46	46	0	0	3	1	Esi0300_0018	1	5	3	0	ANNOTATED_SURE_OK
599	sctg_300	R	61265	64241	4	4	5	3	0	2	4	1	Esi0300_0009	1	7	2	0	ANNOTATED_SURE_CHECK
600	sctg_300	R	164316	170667	14	14	17	0	0	17	3	0	NONE	0	0	0	0	UNANNOTATED_SURE_CHECK
601	sctg_302	D	104497	107562	50	0	557	557	0	0	21	1	Esi0302_0019	1	5	4	0	ANNOTATED_DUBIOUS_OK
602	sctg_302	D	132299	150228	31	31	80	75	3	2	21	1	Esi0302_0022	1	33	14	1	ANNOTATED_SURE_CHECK
603	sctg_304	D	46427	54545	4	4	4	0	0	4	4	0	NONE	0	0	0	0	UNANNOTATED_SURE_CHECK
604	sctg_304	R	151457	152469	3	3	6	0	0	6	4	0	NONE	0	0	0	0	UNANNOTATED_SURE_CHECK
605	sctg_306	D	141344	141505	30	0	84	84	0	0	4	1	Esi0306_0032	1	1	1	0	ANNOTATED_DUBIOUS_OK
606	sctg_306	R	139800	140036	16	1	36	36	0	0	3	1	Esi0306_0031	1	2	1	0	ANNOTATED_DUBIOUS_OK
607	sctg_306	R	183637	183798	30	0	84	84	0	0	4	1	Esi0306_0043	1	1	1	0	ANNOTATED_DUBIOUS_OK
608	sctg_307	D	24366	26377	6	6	8	4	0	4	4	1	Esi0307_0004	1	3	1	0	ANNOTATED_SURE_CHECK
609	sctg_308	D	16060	20167	54	54	130	130	0	0	6	1	Esi0308_0003	1	6	4	0	ANNOTATED_SURE_OK
610	sctg_308	D	33165	36785	3	3	10	4	6	0	2	1	Esi0308_0007	1	11	1	1	ANNOTATED_POSSIBLE_CHECK
611	sctg_308	R	154482	158777	3	3	7	7	0	0	3	1	Esi0308_0033	1	16	3	0	ANNOTATED_SURE_OK
612	sctg_309	D	86064	87754	7	7	20	20	0	0	3	1	Esi0309_0026	1	6	2	0	ANNOTATED_SURE_OK
613	sctg_309	D	101299	103235	7	7	17	17	0	0	3	1	Esi0309_0028	1	3	2	0	ANNOTATED_SURE_OK
614	sctg_31	D	467928	468333	3	3	16	16	0	0	2	1	Esi0031_0082	1	8	2	0	ANNOTATED_POSSIBLE_OK
615	sctg_31	D	644856	647137	8	8	21	21	0	0	3	1	Esi0031_0116	1	5	3	0	ANNOTATED_SURE_OK
616	sctg_31	R	405800	408935	11	11	22	3	19	0	5	1	Esi0031_0075	1	13	2	3	ANNOTATED_SURE_CHECK
617	sctg_31	R	511869	517048	4	4	4	3	0	1	4	1	Esi0031_0093	1	13	2	0	ANNOTATED_SURE_CHECK
618	sctg_310	D	63974	71773	3	2	3	0	0	3	3	0	NONE	0	0	0	0	UNANNOTATED_SURE_CHECK
619	sctg_310	D	100447	103090	2	2	3	3	0	0	2	1	Esi0310_0015	2	5	2	0	ANNOTATED_POSSIBLE_OK
620	sctg_310	R	99675	102504	37	3	37	34	0	3	2	1	Esi0310_0015	2	5	1	0	ANNOTATED_POSSIBLE_CHECK
621	sctg_311	D	64273	64710	1837	0	3816	3816	0	0	8	1	Esi0311_0012	1	2	1	0	ANNOTATED_DUBIOUS_OK
622	sctg_311	R	39257	43204	13	13	29	29	0	0	4	1	Esi0311_0009	1	2	2	0	ANNOTATED_SURE_OK
623	sctg_312	R	131993	135686	3	1	3	0	0	3	2	0	NONE	0	0	0	0	UNANNOTATED_DUBIOUS_CHECK
624	sctg_315	R	175641	182701	51	49	98	90	7	1	8	1	Esi0315_0030	1	8	4	1	ANNOTATED_SURE_CHECK
625	sctg_317	R	144948	150719	5	5	11	9	0	2	3	1	Esi0317_0026	1	8	2	0	ANNOTATED_SURE_CHECK
626	sctg_317	R	169788	170846	5	4	6	5	0	1	2	1	Esi0317_0029	1	3	1	0	ANNOTATED_POSSIBLE_CHECK
627	sctg_319	D	91512	91949	1837	0	3816	3816	0	0	8	1	Esi0319_0013	1	2	1	0	ANNOTATED_DUBIOUS_OK
628	sctg_319	D	180262	183031	1838	1	3817	3816	0	1	9	1	Esi0319_0027	1	2	1	0	ANNOTATED_DUBIOUS_CHECK
629	sctg_319	R	6805	7242	1837	0	3816	0	0	3816	47	0	NONE	0	0	0	0	UNANNOTATED_DUBIOUS_CHECK
630	sctg_319	R	18398	18835	1837	0	3816	0	0	3816	47	0	NONE	0	0	0	0	UNANNOTATED_DUBIOUS_CHECK
631	sctg_319	R	25913	26350	1837	0	3816	3816	0	0	47	1	Esi0319_0005	1	2	1	0	ANNOTATED_DUBIOUS_OK
632	sctg_319	R	36067	36504	1837	0	3816	3816	0	0	47	1	Esi0319_0032	1	3	1	0	ANNOTATED_DUBIOUS_OK
633	sctg_319	R	42806	43243	1837	0	3816	480	789	2547	47	1	Esi0319_0008	1	3	1	1	ANNOTATED_DUBIOUS_CHECK
634	sctg_319	R	53690	54127	1837	0	3816	0	0	3816	47	0	NONE	0	0	0	0	UNANNOTATED_DUBIOUS_CHECK
635	sctg_319	R	65019	65456	1837	0	3816	0	0	3816	47	0	NONE	0	0	0	0	UNANNOTATED_DUBIOUS_CHECK
636	sctg_319	R	94265	94402	4	4	7	7	0	0	2	1	Esi0319_0014	2	4	1	0	ANNOTATED_POSSIBLE_OK
637	sctg_319	R	100218	101486	12	11	16	16	0	0	3	1	Esi0319_0014	2	4	2	0	ANNOTATED_SURE_OK
638	sctg_319	R	162872	163309	1837	0	3816	0	0	3816	47	0	NONE	0	0	0	0	UNANNOTATED_DUBIOUS_CHECK
639	sctg_32	R	90001	91727	7	7	16	16	0	0	2	1	Esi0032_0021	1	14	2	0	ANNOTATED_POSSIBLE_OK
640	sctg_32	R	212165	213858	7	7	12	11	0	1	2	1	Esi0032_0045	1	5	1	0	ANNOTATED_POSSIBLE_CHECK
641	sctg_322	D	29531	35902	19	18	51	50	0	1	7	1	Esi0322_0005	1	12	5	0	ANNOTATED_SURE_CHECK
642	sctg_326	D	105788	106978	8	8	24	4	0	20	3	1	Esi0326_0032	1	8	1	0	ANNOTATED_SURE_CHECK
643	sctg_326	D	179858	180205	2	0	6	5	0	1	2	1	Esi0326_0044	1	8	1	0	ANNOTATED_DUBIOUS_CHECK
644	sctg_326	R	172961	176226	3	2	7	7	0	0	2	1	Esi0326_0043	1	9	2	0	ANNOTATED_POSSIBLE_OK
645	sctg_327	D	14900	22868	3	2	3	1	0	2	3	1	Esi0327_0003	1	12	1	0	ANNOTATED_SURE_CHECK
646	sctg_327	D	101908	111871	282	282	768	765	0	3	16	1	Esi0327_0021	1	12	8	0	ANNOTATED_SURE_CHECK
647	sctg_327	R	96829	100843	3	3	8	6	0	2	3	1	Esi0327_0019	1	5	1	0	ANNOTATED_SURE_CHECK
648	sctg_327	R	149655	151149	19	18	49	30	0	19	3	1	Esi0327_0031	1	4	2	0	ANNOTATED_SURE_CHECK
649	sctg_33	D	266240	269420	3	1	3	0	0	3	2	0	NONE	0	0	0	0	UNANNOTATED_DUBIOUS_CHECK
650	sctg_33	D	346080	347150	13	13	30	30	0	0	5	1	Esi0033_0059	1	4	2	0	ANNOTATED_SURE_OK
651	sctg_33	D	537771	542806	4	4	8	7	0	1	3	1	Esi0033_0092	1	4	2	0	ANNOTATED_SURE_CHECK
652	sctg_33	D	779826	783086	4	4	8	7	0	1	3	1	Esi0033_0128	1	6	2	0	ANNOTATED_SURE_CHECK
653	sctg_33	R	488999	494026	4	4	4	2	0	2	4	1	Esi0033_0086	1	7	2	0	ANNOTATED_SURE_CHECK
654	sctg_33	R	745218	745779	4	4	4	4	0	0	2	1	Esi0033_0121	1	20	2	0	ANNOTATED_POSSIBLE_OK
655	sctg_331	R	100295	110194	14	14	36	29	0	7	9	1	Esi0331_0019	1	13	4	0	ANNOTATED_SURE_CHECK
656	sctg_334	D	136233	137043	2	2	3	2	0	1	2	1	Esi0334_0024	1	29	1	0	ANNOTATED_POSSIBLE_CHECK
657	sctg_336	R	97909	99802	11	0	11	0	0	11	2	0	NONE	0	0	0	0	UNANNOTATED_DUBIOUS_CHECK
658	sctg_337	R	142748	147906	9	0	14	12	0	2	4	2	Esi0337_0027	1	5	1	0	ANNOTATED_DUBIOUS_CHECK
658	sctg_337	R	142748	147906	9	0	14	12	0	2	4	2	Esi0337_0029	1	3	1	0	ANNOTATED_DUBIOUS_CHECK
659	sctg_337	R	169952	172173	11	3	19	18	1	0	4	1	Esi0337_0035	1	7	2	1	ANNOTATED_SURE_CHECK
660	sctg_339	D	62214	63113	2	2	5	5	0	0	2	1	Esi0339_0015	1	7	2	0	ANNOTATED_POSSIBLE_OK
661	sctg_34	D	314703	322290	16	16	38	37	1	0	7	1	Esi0034_0063	1	10	5	1	ANNOTATED_SURE_CHECK
662	sctg_34	D	797670	802212	3	2	3	0	0	3	2	0	NONE	0	0	0	0	UNANNOTATED_POSSIBLE_CHECK
663	sctg_34	R	412101	414081	4	1	4	0	0	4	2	0	NONE	0	0	0	0	UNANNOTATED_DUBIOUS_CHECK
664	sctg_341	R	123490	123567	3	3	6	6	0	0	2	1	Esi0341_0018	1	9	1	0	ANNOTATED_POSSIBLE_OK
665	sctg_345	D	47397	47687	4	4	6	6	0	0	2	1	Esi0345_0012	1	3	1	0	ANNOTATED_POSSIBLE_OK
666	sctg_346	D	53623	53724	4	4	13	0	0	13	2	0	NONE	0	0	0	0	UNANNOTATED_POSSIBLE_CHECK
667	sctg_346	R	60305	60844	5	5	9	9	0	0	2	1	Esi0346_0011	1	5	2	0	ANNOTATED_POSSIBLE_OK
668	sctg_347	D	121199	128064	5	5	9	9	0	0	4	2	Esi0347_0031	1	7	1	0	ANNOTATED_SURE_OK
668	sctg_347	D	121199	128064	5	5	9	9	0	0	4	2	Esi0347_0034	1	4	2	0	ANNOTATED_SURE_OK
669	sctg_349	D	8841	16179	50	49	114	113	0	1	9	1	Esi0349_0004	1	9	6	0	ANNOTATED_SURE_CHECK
670	sctg_349	D	43502	52069	152	150	330	330	0	0	15	1	Esi0349_0012	1	11	7	0	ANNOTATED_SURE_OK
671	sctg_349	D	106292	106477	118	118	277	277	0	0	4	1	Esi0349_0021	1	3	1	0	ANNOTATED_SURE_OK
672	sctg_35	D	179401	184438	3	1	3	3	0	0	3	2	Esi0035_0033	1	1	1	0	ANNOTATED_DUBIOUS_OK
672	sctg_35	D	179401	184438	3	1	3	3	0	0	3	2	Esi0035_0035	1	9	2	0	ANNOTATED_DUBIOUS_OK
673	sctg_35	D	604082	606002	10	10	42	42	0	0	2	1	Esi0035_0117	1	8	2	0	ANNOTATED_POSSIBLE_OK
674	sctg_35	D	793179	796426	23	23	43	43	0	0	6	1	Esi0035_0144	1	12	3	0	ANNOTATED_SURE_OK
675	sctg_35	R	162366	162929	4	4	7	7	0	0	2	1	Esi0035_0030	1	5	2	0	ANNOTATED_POSSIBLE_OK
676	sctg_35	R	246076	248724	3	3	5	4	0	1	3	1	Esi0035_0049	1	3	1	0	ANNOTATED_SURE_CHECK
677	sctg_35	R	588738	590782	6	6	11	11	0	0	4	1	Esi0035_0114	1	4	3	0	ANNOTATED_SURE_OK
678	sctg_35	R	718606	722052	33	33	131	130	1	0	7	1	Esi0035_0130	1	7	5	1	ANNOTATED_SURE_CHECK
679	sctg_350	D	37943	39842	6	2	7	0	0	7	2	0	NONE	0	0	0	0	UNANNOTATED_POSSIBLE_CHECK
680	sctg_353	R	68139	75958	3	3	3	1	0	2	3	1	Esi0353_0017	1	5	1	0	ANNOTATED_SURE_CHECK
681	sctg_353	R	129982	131684	3	2	3	0	0	3	2	0	NONE	0	0	0	0	UNANNOTATED_POSSIBLE_CHECK
682	sctg_355	D	108120	111775	7	1	9	9	0	0	2	1	Esi0355_0025	1	11	2	0	ANNOTATED_DUBIOUS_OK
683	sctg_355	R	55243	67148	42	42	91	91	0	0	13	2	Esi0355_0015	1	14	8	0	ANNOTATED_SURE_OK
683	sctg_355	R	55243	67148	42	42	91	91	0	0	13	2	Esi0355_0016	1	4	1	0	ANNOTATED_SURE_OK
684	sctg_357	D	121783	125847	3	3	5	4	1	0	3	1	Esi0357_0018	1	12	2	1	ANNOTATED_SURE_CHECK
685	sctg_357	D	134391	143299	15	15	31	15	16	0	7	1	Esi0357_0021	1	9	4	2	ANNOTATED_SURE_CHECK
686	sctg_358	R	30332	31521	4	4	8	8	0	0	3	1	Esi0358_0007	1	8	3	0	ANNOTATED_SURE_OK
687	sctg_358	R	145862	146164	6	6	19	0	0	19	2	0	NONE	0	0	0	0	UNANNOTATED_POSSIBLE_CHECK
688	sctg_36	D	285770	286485	4	4	8	7	1	0	4	1	Esi0036_0051	1	13	2	1	ANNOTATED_SURE_CHECK
689	sctg_36	D	834116	835672	55	54	170	170	0	0	6	1	Esi0036_0144	1	8	3	0	ANNOTATED_SURE_OK
690	sctg_36	R	43731	46809	4	4	7	6	1	0	4	1	Esi0036_0008	1	10	2	1	ANNOTATED_SURE_CHECK
691	sctg_36	R	476990	480977	27	26	45	15	24	6	4	1	Esi0036_0086	1	10	2	1	ANNOTATED_SURE_CHECK
692	sctg_361	R	95122	99855	47	47	102	102	0	0	7	1	Esi0361_0020	1	9	5	0	ANNOTATED_SURE_OK
693	sctg_362	D	12249	14666	6	6	6	1	0	5	2	1	Esi0362_0005	1	13	1	0	ANNOTATED_POSSIBLE_CHECK
694	sctg_363	D	51402	55721	11	10	23	22	0	1	5	1	Esi0363_0007	1	6	3	0	ANNOTATED_SURE_CHECK
695	sctg_363	R	40739	42820	10	10	19	19	0	0	3	1	Esi0363_0006	1	8	3	0	ANNOTATED_SURE_OK
696	sctg_364	D	68838	75159	3	1	3	0	0	3	3	0	NONE	0	0	0	0	UNANNOTATED_DUBIOUS_CHECK
697	sctg_365	R	137829	143627	5	4	5	0	0	5	3	0	NONE	0	0	0	0	UNANNOTATED_SURE_CHECK
698	sctg_366	D	38592	52936	39	37	93	78	15	0	17	1	Esi0366_0009	1	21	12	1	ANNOTATED_SURE_CHECK
699	sctg_367	D	93750	99107	7	6	9	3	0	6	3	1	Esi0367_0013	1	3	1	0	ANNOTATED_SURE_CHECK
700	sctg_367	R	142341	155688	28	27	67	67	0	0	17	1	Esi0367_0023	1	24	14	0	ANNOTATED_SURE_OK
701	sctg_368	D	8909	12015	34	34	71	53	18	0	6	1	Esi0368_0002	1	9	3	1	ANNOTATED_SURE_CHECK
702	sctg_368	D	128359	130560	33	33	124	124	0	0	6	1	Esi0368_0022	1	11	4	0	ANNOTATED_SURE_OK
703	sctg_37	D	688770	689978	3	2	3	0	0	3	2	0	NONE	0	0	0	0	UNANNOTATED_POSSIBLE_CHECK
704	sctg_37	D	844022	850820	52	52	109	109	0	0	7	1	Esi0037_0138	1	11	5	0	ANNOTATED_SURE_OK
705	sctg_37	R	92849	97575	3	3	3	1	0	2	3	1	Esi0037_0020	1	6	1	0	ANNOTATED_SURE_CHECK
706	sctg_37	R	264722	269881	16	16	31	31	0	0	7	1	Esi0037_0044	1	18	5	0	ANNOTATED_SURE_OK
707	sctg_37	R	487912	490919	15	13	29	29	0	0	6	1	Esi0037_0089	1	7	3	0	ANNOTATED_SURE_OK
708	sctg_371	D	48032	50750	21	15	21	19	0	2	2	1	Esi0371_0012	1	5	1	0	ANNOTATED_POSSIBLE_CHECK
709	sctg_372	R	5485	10105	3	3	3	0	0	3	2	0	NONE	0	0	0	0	UNANNOTATED_POSSIBLE_CHECK
710	sctg_377	R	107127	107890	2	0	3	0	0	3	2	0	NONE	0	0	0	0	UNANNOTATED_DUBIOUS_CHECK
711	sctg_378	D	12856	20799	105	37	397	308	0	89	9	1	Esi0378_0002	1	11	6	0	ANNOTATED_SURE_CHECK
712	sctg_378	R	34254	34337	2	2	6	6	0	0	2	1	Esi0378_0007	1	23	1	0	ANNOTATED_POSSIBLE_OK
713	sctg_379	R	133792	138820	159	1	408	407	0	1	13	1	Esi0379_0027	1	5	4	0	ANNOTATED_DUBIOUS_CHECK
714	sctg_38	D	230241	232959	2	2	7	7	0	0	2	1	Esi0038_0042	1	9	2	0	ANNOTATED_POSSIBLE_OK
715	sctg_38	D	562146	565272	3	2	3	0	0	3	2	0	NONE	0	0	0	0	UNANNOTATED_POSSIBLE_CHECK
716	sctg_38	D	683007	687003	8	8	16	14	0	2	4	1	Esi0038_0129	2	22	2	0	ANNOTATED_SURE_CHECK
717	sctg_38	D	692036	703585	26	22	54	37	8	9	12	1	Esi0038_0129	2	22	8	2	ANNOTATED_SURE_CHECK
718	sctg_38	D	857884	861594	2	2	3	0	0	3	2	0	NONE	0	0	0	0	UNANNOTATED_POSSIBLE_CHECK
719	sctg_38	R	369081	375472	54	54	86	86	0	0	12	1	Esi0038_0064	1	12	6	0	ANNOTATED_SURE_OK
720	sctg_38	R	406572	411815	12	11	18	15	0	3	8	2	Esi0038_0068	1	7	1	0	ANNOTATED_SURE_CHECK
720	sctg_38	R	406572	411815	12	11	18	15	0	3	8	2	Esi0038_0071	1	8	5	0	ANNOTATED_SURE_CHECK
721	sctg_38	R	420128	430044	18	17	34	33	0	1	8	1	Esi0038_0073	1	8	5	0	ANNOTATED_SURE_CHECK
722	sctg_38	R	474309	477309	18	17	30	30	0	0	3	1	Esi0038_0085	1	7	2	0	ANNOTATED_SURE_OK
723	sctg_38	R	637226	642528	7	7	23	22	0	1	7	1	Esi0038_0115	1	7	4	0	ANNOTATED_SURE_CHECK
724	sctg_38	R	852114	853476	5	5	12	12	0	0	4	1	Esi0038_0153	1	4	3	0	ANNOTATED_SURE_OK
725	sctg_381	R	21276	27831	7	7	16	14	2	0	6	2	Esi0381_0004	1	3	0	1	ANNOTATED_SURE_CHECK
725	sctg_381	R	21276	27831	7	7	16	14	2	0	6	2	Esi0381_0005	1	12	3	1	ANNOTATED_SURE_CHECK
726	sctg_381	R	126296	134347	128	128	294	294	0	0	21	1	Esi0381_0015	1	11	8	0	ANNOTATED_SURE_OK
727	sctg_382	D	99451	102567	2	0	4	0	0	4	4	0	NONE	0	0	0	0	UNANNOTATED_DUBIOUS_CHECK
728	sctg_382	D	107881	108391	6	0	6	0	0	6	2	0	NONE	0	0	0	0	UNANNOTATED_DUBIOUS_CHECK
729	sctg_387	D	99529	100038	127	0	252	252	0	0	8	1	Esi0387_0022	1	3	1	0	ANNOTATED_DUBIOUS_OK
730	sctg_387	R	94488	94997	127	0	252	252	0	0	8	1	Esi0387_0021	1	3	1	0	ANNOTATED_DUBIOUS_OK
731	sctg_39	D	220180	224075	14	13	47	47	0	0	5	1	Esi0039_0042	1	8	3	0	ANNOTATED_SURE_OK
732	sctg_39	D	244335	244749	2	1	3	2	0	1	2	1	Esi0039_0047	1	27	1	0	ANNOTATED_DUBIOUS_CHECK
733	sctg_39	D	806353	806735	2	1	3	0	0	3	2	0	NONE	0	0	0	0	UNANNOTATED_DUBIOUS_CHECK
734	sctg_39	R	279764	282368	5	5	9	9	0	0	4	1	Esi0039_0058	1	11	3	0	ANNOTATED_SURE_OK
735	sctg_39	R	354014	354091	5	5	5	5	0	0	2	1	Esi0039_0064	1	5	1	0	ANNOTATED_POSSIBLE_OK
736	sctg_39	R	759682	762422	125	125	257	191	66	0	5	1	Esi0039_0135	1	5	4	1	ANNOTATED_SURE_CHECK
737	sctg_391	D	125395	128290	2	2	3	3	0	0	2	1	Esi0391_0022	1	6	2	0	ANNOTATED_POSSIBLE_OK
738	sctg_395	D	114672	115477	5	4	7	7	0	0	3	1	Esi0395_0016	1	8	2	0	ANNOTATED_SURE_OK
739	sctg_398	D	121539	124650	30	30	52	51	0	1	4	1	Esi0398_0023	1	9	3	0	ANNOTATED_SURE_CHECK
740	sctg_399	D	117902	123521	26	26	33	33	0	0	6	1	Esi0399_0023	1	5	3	0	ANNOTATED_SURE_OK
741	sctg_4	D	436162	438618	5	4	5	1	0	4	2	1	Esi0004_0097	1	9	1	0	ANNOTATED_POSSIBLE_CHECK
742	sctg_4	D	952830	953667	5	4	5	0	0	5	2	0	NONE	0	0	0	0	UNANNOTATED_POSSIBLE_CHECK
743	sctg_4	D	1397238	1398585	13	12	38	33	5	0	3	1	Esi0004_0262	1	6	2	1	ANNOTATED_SURE_CHECK
744	sctg_4	R	133122	140446	5	4	7	6	0	1	5	1	Esi0004_0039	1	11	3	0	ANNOTATED_SURE_CHECK
745	sctg_4	R	596698	599712	4	3	4	0	0	4	2	0	NONE	0	0	0	0	UNANNOTATED_POSSIBLE_CHECK
746	sctg_4	R	1390466	1394856	28	28	42	42	0	0	6	1	Esi0004_0261	1	6	4	0	ANNOTATED_SURE_OK
747	sctg_4	R	1540018	1541380	4	4	7	7	0	0	4	1	Esi0004_0285	1	17	3	0	ANNOTATED_SURE_OK
748	sctg_40	D	233170	237042	5	5	8	8	0	0	4	1	Esi0040_0041	1	14	4	0	ANNOTATED_SURE_OK
749	sctg_40	D	380614	381454	3	3	3	0	0	3	2	0	NONE	0	0	0	0	UNANNOTATED_POSSIBLE_CHECK
750	sctg_40	R	122866	125143	450	290	460	0	0	460	2	0	NONE	0	0	0	0	UNANNOTATED_POSSIBLE_CHECK
751	sctg_40	R	429981	441780	7	6	12	11	0	1	4	1	Esi0040_0074	1	24	3	0	ANNOTATED_SURE_CHECK
752	sctg_405	D	30512	31522	35	0	35	0	0	35	2	0	NONE	0	0	0	0	UNANNOTATED_DUBIOUS_CHECK
753	sctg_406	D	99847	105197	4	4	5	5	0	0	3	1	Esi0406_0022	1	16	3	0	ANNOTATED_SURE_OK
754	sctg_409	D	90943	99572	5	5	5	3	0	2	3	1	Esi0409_0020	1	8	2	0	ANNOTATED_SURE_CHECK
755	sctg_41	D	430664	432710	3	3	3	1	0	2	2	1	Esi0041_0081	1	7	1	0	ANNOTATED_POSSIBLE_CHECK
756	sctg_41	R	178039	178602	3	1	3	0	0	3	2	0	NONE	0	0	0	0	UNANNOTATED_DUBIOUS_CHECK
757	sctg_41	R	210890	211045	3	0	9	9	0	0	2	1	Esi0041_0039	1	31	1	0	ANNOTATED_DUBIOUS_OK
758	sctg_41	R	477521	478586	2	2	3	3	0	0	2	1	Esi0041_0089	1	8	2	0	ANNOTATED_POSSIBLE_OK
759	sctg_41	R	611503	611658	3	0	9	9	0	0	2	1	Esi0041_0117	1	30	1	0	ANNOTATED_DUBIOUS_OK
760	sctg_41	R	792114	796422	3	3	4	3	0	1	3	1	Esi0041_0152	1	12	1	0	ANNOTATED_SURE_CHECK
761	sctg_413	D	105138	105575	1837	0	3816	3816	0	0	8	1	Esi0413_0020	1	2	1	0	ANNOTATED_DUBIOUS_OK
762	sctg_414	D	82022	86932	14	14	31	31	0	0	4	1	Esi0414_0015	1	12	3	0	ANNOTATED_SURE_OK
763	sctg_416	R	104884	108948	9	9	9	0	0	9	2	0	NONE	0	0	0	0	UNANNOTATED_POSSIBLE_CHECK
764	sctg_42	R	30965	33898	3	3	3	0	0	3	2	0	NONE	0	0	0	0	UNANNOTATED_POSSIBLE_CHECK
765	sctg_42	R	519594	524358	42	41	114	114	0	0	8	1	Esi0042_0094	1	6	5	0	ANNOTATED_SURE_OK
766	sctg_42	R	783405	786739	16	14	17	17	0	0	3	1	Esi0042_0127	1	9	3	0	ANNOTATED_SURE_OK
767	sctg_421	D	95669	99949	4	1	4	1	0	3	3	1	Esi0421_0020	1	14	1	0	ANNOTATED_DUBIOUS_CHECK
768	sctg_424	D	9010	18497	48	47	99	98	1	0	8	1	Esi0424_0005	1	20	7	1	ANNOTATED_SURE_CHECK
769	sctg_424	D	33669	39775	3	2	5	5	0	0	3	1	Esi0424_0006	1	18	3	0	ANNOTATED_SURE_OK
770	sctg_425	R	58636	61948	3	2	4	0	0	4	2	0	NONE	0	0	0	0	UNANNOTATED_POSSIBLE_CHECK
771	sctg_427	R	19440	24061	8	8	21	15	6	0	6	1	Esi0427_0005	2	12	4	1	ANNOTATED_SURE_CHECK
772	sctg_427	R	32573	33240	4	4	12	10	0	2	2	1	Esi0427_0005	2	12	1	0	ANNOTATED_POSSIBLE_CHECK
773	sctg_428	D	93923	94405	6	0	6	0	0	6	2	0	NONE	0	0	0	0	UNANNOTATED_DUBIOUS_CHECK
774	sctg_43	D	356626	360625	3	3	3	0	0	3	2	0	NONE	0	0	0	0	UNANNOTATED_POSSIBLE_CHECK
775	sctg_43	D	605603	606518	4	4	8	7	1	0	2	1	Esi0043_0109	1	7	1	1	ANNOTATED_POSSIBLE_CHECK
776	sctg_43	D	824388	824573	12	11	42	42	0	0	3	1	Esi0043_0146	1	2	1	0	ANNOTATED_SURE_OK
777	sctg_43	R	146476	147692	8	8	18	0	0	18	3	0	NONE	0	0	0	0	UNANNOTATED_SURE_CHECK
778	sctg_43	R	153233	158259	6	5	16	15	0	1	3	1	Esi0043_0035	1	13	1	0	ANNOTATED_SURE_CHECK
779	sctg_43	R	164540	165439	2	2	4	3	0	1	2	1	Esi0043_0040	1	6	1	0	ANNOTATED_POSSIBLE_CHECK
780	sctg_43	R	295101	299310	12	12	30	30	0	0	4	1	Esi0043_0063	1	7	4	0	ANNOTATED_SURE_OK
781	sctg_43	R	592765	596227	2	2	4	2	0	2	2	1	Esi0043_0107	1	6	1	0	ANNOTATED_POSSIBLE_CHECK
782	sctg_43	R	653974	654029	3	1	3	0	0	3	2	0	NONE	0	0	0	0	UNANNOTATED_DUBIOUS_CHECK
783	sctg_43	R	714999	715402	3	3	4	2	0	2	2	1	Esi0043_0133	1	5	1	0	ANNOTATED_POSSIBLE_CHECK
784	sctg_430	R	26738	43669	72	72	162	159	0	3	17	1	Esi0430_0005	1	25	12	0	ANNOTATED_SURE_CHECK
785	sctg_438	R	27694	28670	3	1	11	11	0	0	2	1	Esi0438_0006	1	10	2	0	ANNOTATED_DUBIOUS_OK
786	sctg_44	D	85693	88525	2	1	3	0	0	3	2	0	NONE	0	0	0	0	UNANNOTATED_DUBIOUS_CHECK
787	sctg_44	D	115716	116873	2	2	3	3	0	0	2	1	Esi0044_0017	1	8	2	0	ANNOTATED_POSSIBLE_OK
788	sctg_44	R	597856	601796	4	4	4	4	0	0	2	1	Esi0044_0106	1	11	2	0	ANNOTATED_POSSIBLE_OK
789	sctg_44	R	698243	699774	13	12	46	46	0	0	4	1	Esi0044_0130	1	9	3	0	ANNOTATED_SURE_OK
790	sctg_440	D	32804	34231	3	3	6	6	0	0	2	1	Esi0440_0010	2	24	2	0	ANNOTATED_POSSIBLE_OK
791	sctg_440	D	55605	57495	4	4	7	7	0	0	2	1	Esi0440_0010	2	24	2	0	ANNOTATED_POSSIBLE_OK
792	sctg_442	R	55114	55275	30	0	84	84	0	0	4	1	Esi0442_0011	1	2	1	0	ANNOTATED_DUBIOUS_OK
793	sctg_45	D	159605	162864	3	0	9	4	5	0	2	1	Esi0045_0025	1	13	1	1	ANNOTATED_DUBIOUS_CHECK
794	sctg_45	D	173352	176941	3	0	9	4	5	0	2	1	Esi0045_0027	1	11	1	1	ANNOTATED_DUBIOUS_CHECK
795	sctg_451	D	13064	15870	2	2	11	11	0	0	2	1	Esi0451_0004	1	11	2	0	ANNOTATED_POSSIBLE_OK
796	sctg_454	R	5495	12713	20	20	59	58	0	1	6	1	Esi0454_0002	1	6	3	0	ANNOTATED_SURE_CHECK
797	sctg_455	R	17543	19890	2	2	4	4	0	0	2	1	Esi0455_0007	1	5	2	0	ANNOTATED_POSSIBLE_OK
798	sctg_458	D	86946	87257	1836	0	3815	3815	0	0	7	1	Esi0458_0016	1	2	1	0	ANNOTATED_DUBIOUS_OK
799	sctg_458	R	77281	82251	1838	2	3817	3815	0	2	48	1	Esi0458_0015	1	2	1	0	ANNOTATED_SURE_CHECK
800	sctg_46	D	66981	69421	3	3	6	4	0	2	2	1	Esi0046_0013	1	19	1	0	ANNOTATED_POSSIBLE_CHECK
801	sctg_46	D	193306	198947	8	8	15	15	0	0	5	1	Esi0046_0033	1	7	5	0	ANNOTATED_SURE_OK
802	sctg_46	D	323567	325073	3	2	3	0	0	3	2	0	NONE	0	0	0	0	UNANNOTATED_POSSIBLE_CHECK
803	sctg_46	R	165345	170034	3	3	7	1	0	6	3	1	Esi0046_0027	1	2	1	0	ANNOTATED_SURE_CHECK
804	sctg_46	R	225628	227210	6	6	19	19	0	0	2	1	Esi0046_0039	1	5	2	0	ANNOTATED_POSSIBLE_OK
805	sctg_46	R	504267	506662	4	4	9	9	0	0	3	1	Esi0046_0090	1	5	2	0	ANNOTATED_SURE_OK
806	sctg_465	R	13621	13722	8	8	28	28	0	0	2	1	Esi0465_0003	1	5	1	0	ANNOTATED_POSSIBLE_OK
807	sctg_469	R	56098	58497	3	2	3	0	0	3	2	0	NONE	0	0	0	0	UNANNOTATED_POSSIBLE_CHECK
808	sctg_47	D	527352	527465	5	5	8	8	0	0	3	1	Esi0047_0106	2	10	1	0	ANNOTATED_SURE_OK
809	sctg_47	D	532579	533953	2	2	3	3	0	0	2	1	Esi0047_0106	2	10	2	0	ANNOTATED_POSSIBLE_OK
810	sctg_47	D	573513	576440	2	2	4	4	0	0	2	1	Esi0047_0112	2	9	2	0	ANNOTATED_POSSIBLE_OK
811	sctg_47	D	581493	584106	3	3	5	5	0	0	2	1	Esi0047_0112	2	9	2	0	ANNOTATED_POSSIBLE_OK
812	sctg_47	R	247228	251235	13	13	38	38	0	0	4	1	Esi0047_0054	1	10	3	0	ANNOTATED_SURE_OK
813	sctg_471	R	24630	27754	18	18	40	40	0	0	4	1	Esi0471_0003	1	8	4	0	ANNOTATED_SURE_OK
814	sctg_474	D	11884	13125	93	93	241	241	0	0	6	1	Esi0474_0004	1	4	2	0	ANNOTATED_SURE_OK
815	sctg_474	D	70236	78299	6	6	23	9	2	12	7	1	Esi0474_0016	1	5	1	1	ANNOTATED_SURE_CHECK
816	sctg_475	R	33311	34875	5	5	9	8	1	0	4	1	Esi0475_0007	1	4	2	1	ANNOTATED_SURE_CHECK
817	sctg_476	D	60007	60308	60	60	140	139	0	1	2	1	Esi0476_0011	1	2	1	0	ANNOTATED_POSSIBLE_CHECK
818	sctg_48	D	613735	615635	11	11	24	24	0	0	2	1	Esi0048_0101	2	12	2	0	ANNOTATED_POSSIBLE_OK
819	sctg_48	D	624254	627775	18	18	35	35	0	0	5	1	Esi0048_0101	2	12	5	0	ANNOTATED_SURE_OK
820	sctg_48	D	676258	680463	3	3	7	7	0	0	2	1	Esi0048_0110	1	9	2	0	ANNOTATED_POSSIBLE_OK
821	sctg_48	D	686224	686634	8	8	15	15	0	0	3	1	Esi0048_0111	1	5	1	0	ANNOTATED_SURE_OK
822	sctg_48	R	267223	267911	7	7	22	0	0	22	5	0	NONE	0	0	0	0	UNANNOTATED_SURE_CHECK
823	sctg_482	D	55483	58493	2	0	3	0	0	3	3	0	NONE	0	0	0	0	UNANNOTATED_DUBIOUS_CHECK
824	sctg_489	D	42509	45619	2	1	3	2	0	1	2	1	Esi0489_0017	1	8	1	0	ANNOTATED_DUBIOUS_CHECK
825	sctg_49	D	116128	118794	3	3	6	3	3	0	3	1	Esi0049_0025	1	5	2	1	ANNOTATED_SURE_CHECK
826	sctg_49	D	420415	421008	5	5	10	10	0	0	2	1	Esi0049_0078	1	16	2	0	ANNOTATED_POSSIBLE_OK
827	sctg_49	R	48736	51779	3	3	9	9	0	0	2	1	Esi0049_0010	1	23	2	0	ANNOTATED_POSSIBLE_OK
828	sctg_49	R	93620	94133	6	0	6	0	0	6	2	0	NONE	0	0	0	0	UNANNOTATED_DUBIOUS_CHECK
829	sctg_49	R	113694	115158	7	7	18	18	0	0	5	1	Esi0049_0024	1	3	2	0	ANNOTATED_SURE_OK
830	sctg_49	R	713881	719149	40	32	83	66	1	16	5	1	Esi0049_0126	1	5	2	1	ANNOTATED_SURE_CHECK
831	sctg_492	D	1042	1479	1837	0	3816	3816	0	0	8	1	Esi0492_0001	1	2	1	0	ANNOTATED_DUBIOUS_OK
832	sctg_492	D	12241	21693	1837	0	11448	11448	0	0	24	3	Esi0492_0002	1	2	1	0	ANNOTATED_DUBIOUS_OK
832	sctg_492	D	12241	21693	1837	0	11448	11448	0	0	24	3	Esi0492_0003	1	2	1	0	ANNOTATED_DUBIOUS_OK
832	sctg_492	D	12241	21693	1837	0	11448	11448	0	0	24	3	Esi0492_0004	1	3	1	0	ANNOTATED_DUBIOUS_OK
833	sctg_492	R	64121	64558	1837	0	3816	3816	0	0	47	1	Esi0492_0007	2	3	1	0	ANNOTATED_DUBIOUS_OK
834	sctg_492	R	69978	70415	1837	0	3816	3390	0	426	47	1	Esi0492_0007	2	3	1	0	ANNOTATED_DUBIOUS_CHECK
835	sctg_493	R	60432	69099	4	4	4	0	0	4	4	0	NONE	0	0	0	0	UNANNOTATED_SURE_CHECK
836	sctg_494	D	20173	23628	3	1	4	0	0	4	4	0	NONE	0	0	0	0	UNANNOTATED_DUBIOUS_CHECK
837	sctg_495	D	4353	14218	3	0	14	12	0	2	6	2	Esi0495_0002	1	9	2	0	ANNOTATED_DUBIOUS_CHECK
837	sctg_495	D	4353	14218	3	0	14	12	0	2	6	2	Esi0495_0003	1	9	2	0	ANNOTATED_DUBIOUS_CHECK
838	sctg_497	D	42604	47355	5	5	5	0	0	5	2	0	NONE	0	0	0	0	UNANNOTATED_POSSIBLE_CHECK
839	sctg_499	D	67795	67832	3	2	3	0	0	3	2	0	NONE	0	0	0	0	UNANNOTATED_POSSIBLE_CHECK
840	sctg_5	D	1181305	1184208	3	3	4	4	0	0	2	1	Esi0005_0219	1	7	2	0	ANNOTATED_POSSIBLE_OK
841	sctg_5	D	1373559	1375950	3	3	10	6	4	0	2	1	Esi0005_0252	1	20	1	1	ANNOTATED_POSSIBLE_CHECK
842	sctg_5	R	932827	936213	3	1	4	0	0	4	2	0	NONE	0	0	0	0	UNANNOTATED_DUBIOUS_CHECK
843	sctg_5	R	974796	975375	2	2	4	4	0	0	2	1	Esi0005_0174	1	4	2	0	ANNOTATED_POSSIBLE_OK
844	sctg_5	R	1459257	1463103	3	3	6	6	0	0	2	1	Esi0005_0263	1	8	2	0	ANNOTATED_POSSIBLE_OK
845	sctg_50	D	90436	93322	5	4	5	5	0	0	2	1	Esi0050_0013	1	50	2	0	ANNOTATED_POSSIBLE_OK
846	sctg_50	R	710124	713741	3	3	3	0	0	3	2	0	NONE	0	0	0	0	UNANNOTATED_POSSIBLE_CHECK
847	sctg_500	D	20544	24335	5	4	10	9	0	1	2	1	Esi0500_0007	1	10	1	0	ANNOTATED_POSSIBLE_CHECK
848	sctg_500	R	49099	51838	81	78	206	206	0	0	2	1	Esi0500_0010	1	4	2	0	ANNOTATED_POSSIBLE_OK
849	sctg_504	R	40585	43278	4	4	7	0	6	1	2	1	Esi0504_0006	1	13	0	1	ANNOTATED_POSSIBLE_CHECK
850	sctg_509	R	1841	4765	3	2	3	0	0	3	2	0	NONE	0	0	0	0	UNANNOTATED_POSSIBLE_CHECK
851	sctg_51	D	610033	610089	4	4	5	5	0	0	2	1	Esi0051_0091	1	6	1	0	ANNOTATED_POSSIBLE_OK
852	sctg_51	R	258298	258750	3	3	5	5	0	0	2	1	Esi0051_0039	1	14	2	0	ANNOTATED_POSSIBLE_OK
853	sctg_51	R	585748	588335	3	3	3	3	0	0	3	1	Esi0051_0085	1	3	2	0	ANNOTATED_SURE_OK
854	sctg_51	R	614563	616979	33	1	91	90	0	1	9	1	Esi0051_0092	1	3	3	0	ANNOTATED_DUBIOUS_CHECK
855	sctg_51	R	713719	717734	51	19	125	124	0	1	12	1	Esi0051_0113	1	3	3	0	ANNOTATED_SURE_CHECK
856	sctg_511	D	42626	44265	3	1	3	3	0	0	2	1	Esi0511_0012	1	23	2	0	ANNOTATED_DUBIOUS_OK
857	sctg_516	D	18432	19018	5	5	9	9	0	0	2	1	Esi0516_0006	1	3	2	0	ANNOTATED_POSSIBLE_OK
858	sctg_516	D	54971	63079	74	57	133	103	0	30	8	3	Esi0516_0011	1	5	1	0	ANNOTATED_SURE_CHECK
858	sctg_516	D	54971	63079	74	57	133	103	0	30	8	3	Esi0516_0013	1	5	3	0	ANNOTATED_SURE_CHECK
858	sctg_516	D	54971	63079	74	57	133	103	0	30	8	3	Esi0516_0014	1	2	1	0	ANNOTATED_SURE_CHECK
859	sctg_52	D	33232	39036	9	9	14	14	0	0	3	2	Esi0052_0008	1	3	2	0	ANNOTATED_SURE_OK
859	sctg_52	D	33232	39036	9	9	14	14	0	0	3	2	Esi0052_0010	1	5	1	0	ANNOTATED_SURE_OK
860	sctg_52	D	98184	102632	4	4	4	0	0	4	3	0	NONE	0	0	0	0	UNANNOTATED_SURE_CHECK
861	sctg_52	D	207477	211588	14	14	38	37	0	1	3	1	Esi0052_0037	1	3	2	0	ANNOTATED_SURE_CHECK
862	sctg_52	R	7215	9974	3	3	4	3	0	1	2	1	Esi0052_0004	1	6	1	0	ANNOTATED_POSSIBLE_CHECK
863	sctg_52	R	239228	242594	4	4	6	5	0	1	3	1	Esi0052_0041	1	5	2	0	ANNOTATED_SURE_CHECK
864	sctg_52	R	708239	708949	6	6	15	15	0	0	4	1	Esi0052_0193	1	2	1	0	ANNOTATED_SURE_OK
865	sctg_520	R	4215	6586	2	2	3	0	0	3	2	0	NONE	0	0	0	0	UNANNOTATED_POSSIBLE_CHECK
866	sctg_526	D	3622	4988	3	0	3	0	0	3	2	0	NONE	0	0	0	0	UNANNOTATED_DUBIOUS_CHECK
867	sctg_527	D	7558	7626	8	7	13	13	0	0	2	1	Esi0527_0002	1	8	1	0	ANNOTATED_POSSIBLE_OK
868	sctg_527	R	37145	37213	5	5	7	7	0	0	2	1	Esi0527_0005	1	19	1	0	ANNOTATED_POSSIBLE_OK
869	sctg_53	D	164871	168199	135	133	344	344	0	0	9	1	Esi0053_0035	1	9	6	0	ANNOTATED_SURE_OK
870	sctg_53	D	189339	191643	27	26	77	52	25	0	6	1	Esi0053_0039	1	13	5	1	ANNOTATED_SURE_CHECK
871	sctg_53	D	409160	410498	55	0	115	115	0	0	12	1	Esi0053_0070	1	4	2	0	ANNOTATED_DUBIOUS_OK
872	sctg_53	D	438654	445085	21	20	40	6	34	0	4	2	Esi0053_0074	1	7	2	1	ANNOTATED_SURE_CHECK
872	sctg_53	D	438654	445085	21	20	40	6	34	0	4	2	Esi0053_0077	1	19	1	0	ANNOTATED_SURE_CHECK
873	sctg_53	R	16296	20349	14	14	35	34	0	1	7	1	Esi0053_0003	1	9	5	0	ANNOTATED_SURE_CHECK
874	sctg_53	R	38553	38923	3	3	8	6	2	0	2	1	Esi0053_0006	1	8	1	1	ANNOTATED_POSSIBLE_CHECK
875	sctg_53	R	195072	198426	8	8	14	14	0	0	4	1	Esi0053_0040	1	6	3	0	ANNOTATED_SURE_OK
876	sctg_53	R	339507	340845	55	0	115	115	0	0	12	1	Esi0053_0059	1	4	2	0	ANNOTATED_DUBIOUS_OK
877	sctg_53	R	477967	479252	21	21	79	78	0	1	2	1	Esi0053_0082	1	6	1	0	ANNOTATED_POSSIBLE_CHECK
878	sctg_54	D	522417	524957	5	5	10	10	0	0	4	1	Esi0054_0098	1	7	3	0	ANNOTATED_SURE_OK
879	sctg_54	R	175434	178776	6	6	9	0	0	9	2	0	NONE	0	0	0	0	UNANNOTATED_POSSIBLE_CHECK
880	sctg_54	R	348897	349603	3	3	3	3	0	0	2	1	Esi0054_0062	1	15	2	0	ANNOTATED_POSSIBLE_OK
881	sctg_55	R	125941	127337	19	19	47	47	0	0	3	1	Esi0055_0025	1	4	2	0	ANNOTATED_SURE_OK
882	sctg_55	R	405119	410484	6	3	17	16	0	1	4	1	Esi0055_0060	1	8	3	0	ANNOTATED_SURE_CHECK
883	sctg_553	R	11526	14232	4	4	20	10	0	10	3	1	Esi0553_0003	1	10	2	0	ANNOTATED_SURE_CHECK
884	sctg_556	D	21561	22404	2	1	3	0	0	3	3	0	NONE	0	0	0	0	UNANNOTATED_DUBIOUS_CHECK
885	sctg_559	R	7250	12684	1837	0	7632	3816	0	3816	94	1	Esi0559_0002	1	3	1	0	ANNOTATED_DUBIOUS_CHECK
886	sctg_559	R	18907	19344	1837	0	3816	3816	0	0	47	1	Esi0559_0003	1	3	1	0	ANNOTATED_DUBIOUS_OK
887	sctg_559	R	47177	47395	774	0	1270	0	0	1270	4	0	NONE	0	0	0	0	UNANNOTATED_DUBIOUS_CHECK
888	sctg_56	D	83759	84882	4	4	8	8	0	0	2	1	Esi0056_0015	1	4	2	0	ANNOTATED_POSSIBLE_OK
889	sctg_56	R	274544	278424	14	14	44	44	0	0	3	1	Esi0056_0049	1	7	2	0	ANNOTATED_SURE_OK
890	sctg_56	R	705311	708679	17	16	31	31	0	0	6	1	Esi0056_0116	1	6	4	0	ANNOTATED_SURE_OK
891	sctg_57	D	259505	263105	11	11	15	15	0	0	3	1	Esi0057_0051	1	9	3	0	ANNOTATED_SURE_OK
892	sctg_57	D	285900	286061	30	0	84	84	0	0	4	1	Esi0057_0057	1	1	1	0	ANNOTATED_DUBIOUS_OK
893	sctg_57	D	455770	460676	13	11	54	54	0	0	4	2	Esi0057_0084	1	6	1	0	ANNOTATED_SURE_OK
893	sctg_57	D	455770	460676	13	11	54	54	0	0	4	2	Esi0057_0085	1	5	1	0	ANNOTATED_SURE_OK
894	sctg_57	R	268234	269098	14	0	33	32	0	1	2	1	Esi0057_0052	1	1	1	0	ANNOTATED_DUBIOUS_CHECK
895	sctg_57	R	291990	292151	30	0	84	84	0	0	4	1	Esi0057_0058	1	1	1	0	ANNOTATED_DUBIOUS_OK
896	sctg_57	R	531175	533256	2	2	5	4	0	1	2	1	Esi0057_0097	1	5	1	0	ANNOTATED_POSSIBLE_CHECK
897	sctg_576	D	28088	29518	48	26	121	121	0	0	4	1	Esi0576_0011	1	16	2	0	ANNOTATED_SURE_OK
898	sctg_58	D	657569	660067	5	3	6	0	0	6	4	0	NONE	0	0	0	0	UNANNOTATED_SURE_CHECK
899	sctg_58	R	61484	66887	5	2	11	10	0	1	4	1	Esi0058_0012	1	33	2	0	ANNOTATED_SURE_CHECK
900	sctg_58	R	93189	94610	7	7	22	22	0	0	2	1	Esi0058_0020	1	5	2	0	ANNOTATED_POSSIBLE_OK
901	sctg_58	R	446774	451128	3	3	4	3	0	1	2	1	Esi0058_0097	1	4	1	0	ANNOTATED_POSSIBLE_CHECK
902	sctg_586	R	31023	32089	2	1	3	0	1	2	3	1	Esi0586_0014	1	3	0	1	ANNOTATED_DUBIOUS_CHECK
903	sctg_59	D	194909	195211	94	94	165	165	0	0	4	1	Esi0059_0038	1	4	1	0	ANNOTATED_SURE_OK
904	sctg_59	D	381314	381475	30	0	84	84	0	0	4	1	Esi0059_0079	1	1	1	0	ANNOTATED_DUBIOUS_OK
905	sctg_59	R	112770	119673	23	23	208	208	0	0	9	1	Esi0059_0026	1	21	5	0	ANNOTATED_SURE_OK
906	sctg_59	R	254708	256038	7	7	16	16	0	0	3	1	Esi0059_0050	1	6	2	0	ANNOTATED_SURE_OK
907	sctg_59	R	357722	357883	30	0	84	84	0	0	4	1	Esi0059_0073	1	1	1	0	ANNOTATED_DUBIOUS_OK
908	sctg_59	R	401735	401896	30	0	84	84	0	0	4	1	Esi0059_0084	1	1	1	0	ANNOTATED_DUBIOUS_OK
909	sctg_592	D	9152	11793	3	1	3	2	0	1	2	1	Esi0592_0001	2	16	1	0	ANNOTATED_DUBIOUS_CHECK
910	sctg_592	R	2601	9276	24	24	59	59	0	0	6	1	Esi0592_0001	2	16	5	0	ANNOTATED_SURE_OK
911	sctg_595	D	10866	15266	3	3	3	0	0	3	2	0	NONE	0	0	0	0	UNANNOTATED_POSSIBLE_CHECK
912	sctg_598	D	34809	36263	23	23	62	62	0	0	3	1	Esi0598_0011	1	8	3	0	ANNOTATED_SURE_OK
913	sctg_6	D	112204	114518	27	27	55	55	0	0	7	1	Esi0006_0018	1	6	4	0	ANNOTATED_SURE_OK
914	sctg_6	D	383628	386883	3	3	5	5	0	0	2	1	Esi0006_0071	1	9	2	0	ANNOTATED_POSSIBLE_OK
915	sctg_6	D	405652	408810	40	40	83	82	0	1	8	1	Esi0006_0075	1	9	5	0	ANNOTATED_SURE_CHECK
916	sctg_6	D	710238	717265	12	12	32	32	0	0	5	1	Esi0006_0123	1	12	4	0	ANNOTATED_SURE_OK
917	sctg_6	D	723195	725698	3	3	3	3	0	0	3	1	Esi0006_0124	1	15	3	0	ANNOTATED_SURE_OK
918	sctg_6	D	893955	899240	14	14	38	37	0	1	6	1	Esi0006_0149	1	8	4	0	ANNOTATED_SURE_CHECK
919	sctg_6	D	1098910	1099719	2	2	6	6	0	0	2	1	Esi0006_0183	1	34	2	0	ANNOTATED_POSSIBLE_OK
920	sctg_6	D	1119399	1124604	47	47	122	112	9	1	12	1	Esi0006_0185	1	13	8	1	ANNOTATED_SURE_CHECK
921	sctg_6	R	418483	421974	13	13	38	38	0	0	4	1	Esi0006_0077	1	4	3	0	ANNOTATED_SURE_OK
922	sctg_6	R	581276	586341	2	1	3	0	0	3	2	0	NONE	0	0	0	0	UNANNOTATED_DUBIOUS_CHECK
923	sctg_6	R	886345	889848	4	4	7	7	0	0	4	1	Esi0006_0148	1	13	4	0	ANNOTATED_SURE_OK
924	sctg_6	R	1163717	1166643	4	4	11	11	0	0	3	1	Esi0006_0195	1	9	3	0	ANNOTATED_SURE_OK
925	sctg_60	D	323789	327101	2	1	3	0	0	3	3	0	NONE	0	0	0	0	UNANNOTATED_DUBIOUS_CHECK
926	sctg_60	D	690326	692404	3	3	9	9	0	0	2	1	Esi0060_0117	1	12	2	0	ANNOTATED_POSSIBLE_OK
927	sctg_60	D	741982	749589	97	95	216	216	0	0	14	1	Esi0060_0128	1	12	7	0	ANNOTATED_SURE_OK
928	sctg_60	R	401999	406318	16	16	39	39	0	0	5	1	Esi0060_0069	1	6	4	0	ANNOTATED_SURE_OK
929	sctg_60	R	491922	503655	12	12	28	25	0	3	7	1	Esi0060_0089	1	5	3	0	ANNOTATED_SURE_CHECK
930	sctg_60	R	573568	575999	3	3	3	2	0	1	2	1	Esi0060_0100	1	13	1	0	ANNOTATED_POSSIBLE_CHECK
931	sctg_602	R	14409	16749	4	4	9	9	0	0	4	1	Esi0602_0003	1	7	3	0	ANNOTATED_SURE_OK
932	sctg_61	D	2620	3684	4	4	17	17	0	0	2	1	Esi0061_0001	1	6	2	0	ANNOTATED_POSSIBLE_OK
933	sctg_61	D	203804	208731	2	1	3	1	0	2	2	1	Esi0061_0033	1	14	1	0	ANNOTATED_DUBIOUS_CHECK
934	sctg_61	R	365424	368590	7	6	11	0	0	11	2	0	NONE	0	0	0	0	UNANNOTATED_POSSIBLE_CHECK
935	sctg_611	R	31503	35082	80	0	177	94	0	83	9	1	Esi0611_0008	1	11	2	0	ANNOTATED_DUBIOUS_CHECK
936	sctg_612	R	1193	1591	42	0	91	91	0	0	5	1	Esi0612_0001	1	4	1	0	ANNOTATED_DUBIOUS_OK
937	sctg_612	R	14232	14627	35	0	83	0	0	83	3	0	NONE	0	0	0	0	UNANNOTATED_DUBIOUS_CHECK
938	sctg_612	R	28981	32580	80	0	177	94	0	83	9	1	Esi0612_0005	1	6	2	0	ANNOTATED_DUBIOUS_CHECK
939	sctg_62	D	56763	59795	5	5	15	15	0	0	3	1	Esi0062_0008	1	7	3	0	ANNOTATED_SURE_OK
940	sctg_62	D	494954	499049	35	34	87	87	0	0	8	1	Esi0062_0090	1	5	5	0	ANNOTATED_SURE_OK
941	sctg_62	R	47058	53568	16	16	41	41	0	0	6	1	Esi0062_0007	1	9	5	0	ANNOTATED_SURE_OK
942	sctg_62	R	579474	579734	3	3	10	10	0	0	3	1	Esi0062_0104	1	8	1	0	ANNOTATED_SURE_OK
943	sctg_627	R	6005	11280	33	31	101	0	0	101	15	0	NONE	0	0	0	0	UNANNOTATED_SURE_CHECK
944	sctg_63	R	589645	593700	6	5	6	6	0	0	3	1	Esi0063_0110	1	9	3	0	ANNOTATED_SURE_OK
945	sctg_63	R	666012	668920	11	11	33	33	0	0	4	1	Esi0063_0125	1	7	3	0	ANNOTATED_SURE_OK
946	sctg_638	D	11690	16221	3	3	5	4	0	1	2	1	Esi0638_0004	1	5	1	0	ANNOTATED_POSSIBLE_CHECK
947	sctg_638	R	19260	20207	6	6	17	17	0	0	4	1	Esi0638_0005	1	10	2	0	ANNOTATED_SURE_OK
948	sctg_64	D	33105	36475	3	3	4	3	0	1	3	1	Esi0064_0006	1	8	2	0	ANNOTATED_SURE_CHECK
949	sctg_64	D	61172	63718	2	1	5	5	0	0	2	1	Esi0064_0012	1	20	2	0	ANNOTATED_DUBIOUS_OK
950	sctg_64	D	564402	565993	3	3	8	5	3	0	3	1	Esi0064_0085	1	6	1	1	ANNOTATED_SURE_CHECK
951	sctg_646	D	15062	20223	96	95	259	255	4	0	10	1	Esi0646_0004	1	9	7	1	ANNOTATED_SURE_CHECK
952	sctg_65	D	36399	37828	4	3	4	0	0	4	2	0	NONE	0	0	0	0	UNANNOTATED_POSSIBLE_CHECK
953	sctg_65	D	437186	440095	4	0	4	1	0	3	2	1	Esi0065_0087	1	11	1	0	ANNOTATED_DUBIOUS_CHECK
954	sctg_65	R	464240	464317	3	3	6	6	0	0	2	1	Esi0065_0092	1	12	1	0	ANNOTATED_POSSIBLE_OK
955	sctg_658	R	10846	13869	2	0	3	0	0	3	2	0	NONE	0	0	0	0	UNANNOTATED_DUBIOUS_CHECK
956	sctg_66	D	387490	392127	24	24	72	72	0	0	8	1	Esi0066_0084	1	5	3	0	ANNOTATED_SURE_OK
957	sctg_66	R	378364	382705	8	8	12	12	0	0	6	1	Esi0066_0082	1	6	5	0	ANNOTATED_SURE_OK
958	sctg_663	R	15264	16826	3	2	5	4	0	1	2	1	Esi0663_0002	1	16	1	0	ANNOTATED_POSSIBLE_CHECK
959	sctg_67	D	142618	147552	46	43	103	103	0	0	8	1	Esi0067_0024	1	10	4	0	ANNOTATED_SURE_OK
960	sctg_67	R	614473	614860	5	4	6	0	1	5	2	1	Esi0067_0103	1	6	0	1	ANNOTATED_POSSIBLE_CHECK
961	sctg_670	R	4590	5355	2	0	3	0	0	3	2	0	NONE	0	0	0	0	UNANNOTATED_DUBIOUS_CHECK
962	sctg_68	R	492787	498678	7	7	13	13	0	0	4	1	Esi0068_0067	1	11	3	0	ANNOTATED_SURE_OK
963	sctg_682	R	12958	14769	3	3	7	7	0	0	2	1	Esi0682_0002	2	13	2	0	ANNOTATED_POSSIBLE_OK
964	sctg_682	R	21074	22212	2	2	5	5	0	0	2	1	Esi0682_0002	2	13	2	0	ANNOTATED_POSSIBLE_OK
965	sctg_69	D	154065	163139	8	8	23	23	0	0	5	2	Esi0069_0024	1	9	1	0	ANNOTATED_SURE_OK
965	sctg_69	D	154065	163139	8	8	23	23	0	0	5	2	Esi0069_0026	1	7	4	0	ANNOTATED_SURE_OK
966	sctg_69	D	299367	306565	7	7	16	16	0	0	4	1	Esi0069_0047	1	8	4	0	ANNOTATED_SURE_OK
967	sctg_69	D	353097	356990	5	0	6	5	0	1	2	1	Esi0069_0050	1	11	1	0	ANNOTATED_DUBIOUS_CHECK
968	sctg_69	D	453824	457188	4	0	9	9	0	0	2	1	Esi0069_0070	1	14	2	0	ANNOTATED_DUBIOUS_OK
969	sctg_69	D	464362	467905	5	1	15	15	0	0	3	1	Esi0069_0073	1	14	3	0	ANNOTATED_DUBIOUS_OK
970	sctg_69	D	623583	636407	24	24	49	47	0	2	8	1	Esi0069_0097	1	12	5	0	ANNOTATED_SURE_CHECK
971	sctg_69	D	678901	685898	4	4	4	3	1	0	4	1	Esi0069_0107	1	10	3	1	ANNOTATED_SURE_CHECK
972	sctg_69	R	47035	50029	3	2	3	2	0	1	2	1	Esi0069_0007	1	20	1	0	ANNOTATED_POSSIBLE_CHECK
973	sctg_69	R	201022	208597	13	13	23	22	0	1	3	1	Esi0069_0034	1	9	2	0	ANNOTATED_SURE_CHECK
974	sctg_69	R	669386	674292	21	21	33	31	2	0	8	1	Esi0069_0106	1	11	6	1	ANNOTATED_SURE_CHECK
975	sctg_7	D	326705	327357	2	1	3	2	0	1	2	1	Esi0007_0052	1	6	1	0	ANNOTATED_DUBIOUS_CHECK
976	sctg_7	D	626517	632814	11	11	35	8	27	0	5	1	Esi0007_0100	1	14	3	1	ANNOTATED_SURE_CHECK
977	sctg_7	D	719433	724531	4	4	4	2	1	1	3	2	Esi0007_0115	1	9	0	1	ANNOTATED_SURE_CHECK
977	sctg_7	D	719433	724531	4	4	4	2	1	1	3	2	Esi0007_0116	1	4	1	0	ANNOTATED_SURE_CHECK
978	sctg_7	D	746457	747922	9	9	31	30	1	0	3	1	Esi0007_0120	1	7	2	1	ANNOTATED_SURE_CHECK
979	sctg_7	D	850291	852875	8	8	9	7	0	2	3	1	Esi0007_0148	1	10	2	0	ANNOTATED_SURE_CHECK
980	sctg_7	R	883533	885336	3	3	5	5	0	0	2	1	Esi0007_0158	1	9	2	0	ANNOTATED_POSSIBLE_OK
981	sctg_7	R	953984	955643	5	5	9	9	0	0	5	1	Esi0007_0171	1	7	3	0	ANNOTATED_SURE_OK
982	sctg_70	D	158150	162973	5	0	5	0	0	5	2	0	NONE	0	0	0	0	UNANNOTATED_DUBIOUS_CHECK
983	sctg_70	D	325654	327511	48	1	93	92	0	1	2	1	Esi0070_0073	1	10	1	0	ANNOTATED_DUBIOUS_CHECK
984	sctg_70	D	346475	349420	2	1	3	2	0	1	2	1	Esi0070_0078	1	10	1	0	ANNOTATED_DUBIOUS_CHECK
985	sctg_70	D	512247	515868	23	0	23	0	0	23	2	0	NONE	0	0	0	0	UNANNOTATED_DUBIOUS_CHECK
986	sctg_70	D	661169	661748	4	4	10	10	0	0	2	1	Esi0070_0139	1	9	2	0	ANNOTATED_POSSIBLE_OK
987	sctg_70	R	679442	681192	3	2	3	3	0	0	2	1	Esi0070_0142	1	12	2	0	ANNOTATED_POSSIBLE_OK
988	sctg_700	D	1702	11329	9	9	52	52	0	0	6	1	Esi0700_0001	1	13	4	0	ANNOTATED_SURE_OK
989	sctg_71	D	89750	94018	9	9	14	14	0	0	4	1	Esi0071_0020	1	7	3	0	ANNOTATED_SURE_OK
990	sctg_71	D	189400	189953	9	9	24	24	0	0	2	1	Esi0071_0034	1	3	2	0	ANNOTATED_POSSIBLE_OK
991	sctg_71	D	392919	397082	7	7	16	16	0	0	3	1	Esi0071_0071	1	6	3	0	ANNOTATED_SURE_OK
992	sctg_71	R	86326	86391	3	3	10	10	0	0	2	1	Esi0071_0018	1	13	1	0	ANNOTATED_POSSIBLE_OK
993	sctg_71	R	132693	140048	22	22	43	43	0	0	7	1	Esi0071_0026	1	11	6	0	ANNOTATED_SURE_OK
994	sctg_71	R	381416	383397	11	11	20	19	0	1	4	1	Esi0071_0067	1	5	3	0	ANNOTATED_SURE_CHECK
995	sctg_71	R	657832	659777	7	7	20	10	10	0	2	1	Esi0071_0117	1	11	1	1	ANNOTATED_POSSIBLE_CHECK
996	sctg_72	D	438549	443298	8	8	22	22	0	0	4	1	Esi0072_0080	1	7	4	0	ANNOTATED_SURE_OK
997	sctg_72	R	217071	224861	5	4	8	6	0	2	4	2	Esi0072_0040	1	4	1	0	ANNOTATED_SURE_CHECK
997	sctg_72	R	217071	224861	5	4	8	6	0	2	4	2	Esi0072_0041	2	20	1	0	ANNOTATED_SURE_CHECK
998	sctg_72	R	232963	240669	9	9	15	13	0	2	5	1	Esi0072_0041	2	20	4	0	ANNOTATED_SURE_CHECK
999	sctg_72	R	555134	557877	3	2	3	0	0	3	2	0	NONE	0	0	0	0	UNANNOTATED_POSSIBLE_CHECK
1000	sctg_723	R	3829	5195	3	0	3	0	0	3	2	0	NONE	0	0	0	0	UNANNOTATED_DUBIOUS_CHECK
1001	sctg_726	D	19017	20389	3	0	3	0	0	3	2	0	NONE	0	0	0	0	UNANNOTATED_DUBIOUS_CHECK
1002	sctg_73	D	479696	481197	6	6	13	12	1	0	4	1	Esi0073_0112	1	4	3	1	ANNOTATED_SURE_CHECK
1003	sctg_73	D	587443	594118	8	8	20	20	0	0	5	2	Esi0073_0138	1	4	3	0	ANNOTATED_SURE_OK
1003	sctg_73	D	587443	594118	8	8	20	20	0	0	5	2	Esi0073_0139	1	5	2	0	ANNOTATED_SURE_OK
1004	sctg_73	R	400839	403929	10	10	17	17	0	0	5	1	Esi0073_0091	1	9	4	0	ANNOTATED_SURE_OK
1005	sctg_73	R	472071	472666	3	3	7	3	4	0	3	1	Esi0073_0111	1	5	1	1	ANNOTATED_SURE_CHECK
1006	sctg_73	R	538418	547554	4	4	4	1	0	3	4	1	Esi0073_0125	1	4	1	0	ANNOTATED_SURE_CHECK
1007	sctg_74	D	13643	18043	41	41	108	107	0	1	8	1	Esi0074_0004	1	5	3	0	ANNOTATED_SURE_CHECK
1008	sctg_74	D	524751	526151	15	15	36	36	0	0	2	1	Esi0074_0089	1	4	2	0	ANNOTATED_POSSIBLE_OK
1009	sctg_74	R	363934	365264	3	3	13	13	0	0	2	1	Esi0074_0060	1	5	2	0	ANNOTATED_POSSIBLE_OK
1010	sctg_75	D	294209	300298	39	0	97	70	27	0	8	1	Esi0075_0046	1	7	5	2	ANNOTATED_DUBIOUS_CHECK
1011	sctg_75	D	318512	324501	67	28	162	121	26	15	10	1	Esi0075_0050	1	6	5	1	ANNOTATED_SURE_CHECK
1012	sctg_75	D	637360	638164	3	3	4	4	0	0	3	1	Esi0075_0113	1	7	2	0	ANNOTATED_SURE_OK
1013	sctg_75	R	166681	169910	5	5	21	21	0	0	3	1	Esi0075_0020	1	6	3	0	ANNOTATED_SURE_OK
1014	sctg_75	R	247501	252326	3	1	3	0	0	3	2	0	NONE	0	0	0	0	UNANNOTATED_DUBIOUS_CHECK
1015	sctg_76	D	318274	324245	4	4	9	8	0	1	4	1	Esi0076_0061	1	8	3	0	ANNOTATED_SURE_CHECK
1016	sctg_76	R	100717	102730	2	2	5	5	0	0	2	1	Esi0076_0027	1	5	2	0	ANNOTATED_POSSIBLE_OK
1017	sctg_76	R	179842	183986	9	9	19	15	4	0	5	1	Esi0076_0039	1	9	2	1	ANNOTATED_SURE_CHECK
1018	sctg_77	D	58041	64951	3	3	3	0	0	3	3	0	NONE	0	0	0	0	UNANNOTATED_SURE_CHECK
1019	sctg_77	D	477517	477765	2	2	3	2	0	1	2	1	Esi0077_0095	1	13	1	0	ANNOTATED_POSSIBLE_CHECK
1020	sctg_77	R	3027	9089	7	7	17	8	8	1	5	1	Esi0077_0002	1	5	2	1	ANNOTATED_SURE_CHECK
1021	sctg_77	R	519894	523333	6	5	8	0	0	8	3	0	NONE	0	0	0	0	UNANNOTATED_SURE_CHECK
1022	sctg_772	D	4982	8581	80	0	177	94	0	83	9	1	Esi0772_0002	1	6	2	0	ANNOTATED_DUBIOUS_CHECK
1023	sctg_78	R	12500	15860	5	5	7	5	0	2	2	1	Esi0078_0002	1	8	1	0	ANNOTATED_POSSIBLE_CHECK
1024	sctg_78	R	76886	81024	2	2	3	3	0	0	2	2	Esi0078_0010	1	9	1	0	ANNOTATED_POSSIBLE_OK
1024	sctg_78	R	76886	81024	2	2	3	3	0	0	2	2	Esi0078_0011	1	7	1	0	ANNOTATED_POSSIBLE_OK
1025	sctg_78	R	455788	458364	5	5	11	11	0	0	2	1	Esi0078_0077	1	7	2	0	ANNOTATED_POSSIBLE_OK
1026	sctg_79	D	158888	162488	3	3	3	0	0	3	2	0	NONE	0	0	0	0	UNANNOTATED_POSSIBLE_CHECK
1027	sctg_79	D	168374	172580	4	4	4	0	0	4	2	0	NONE	0	0	0	0	UNANNOTATED_POSSIBLE_CHECK
1028	sctg_79	D	272399	280440	6	6	8	8	0	0	3	1	Esi0079_0044	2	10	3	0	ANNOTATED_SURE_OK
1029	sctg_79	R	111223	116111	12	12	19	19	0	0	5	2	Esi0079_0020	1	7	1	0	ANNOTATED_SURE_OK
1029	sctg_79	R	111223	116111	12	12	19	19	0	0	5	2	Esi0079_0022	1	6	4	0	ANNOTATED_SURE_OK
1030	sctg_79	R	274421	281514	8	2	8	0	5	3	3	1	Esi0079_0044	2	10	0	1	ANNOTATED_SURE_CHECK
1031	sctg_79	R	314851	318337	144	80	341	110	0	231	10	1	Esi0079_0050	1	7	2	0	ANNOTATED_SURE_CHECK
1032	sctg_79	R	572144	574018	11	0	11	0	0	11	2	0	NONE	0	0	0	0	UNANNOTATED_DUBIOUS_CHECK
1033	sctg_8	D	419782	422806	35	34	90	0	0	90	4	0	NONE	0	0	0	0	UNANNOTATED_SURE_CHECK
1034	sctg_8	D	690696	692228	14	14	49	49	0	0	5	1	Esi0008_0138	1	7	4	0	ANNOTATED_SURE_OK
1035	sctg_8	D	924614	933393	7	7	13	13	0	0	4	2	Esi0008_0177	1	12	2	0	ANNOTATED_SURE_OK
1035	sctg_8	D	924614	933393	7	7	13	13	0	0	4	2	Esi0008_0180	1	8	2	0	ANNOTATED_SURE_OK
1036	sctg_8	D	1076451	1083645	15	13	32	19	12	1	8	1	Esi0008_0209	1	11	5	1	ANNOTATED_SURE_CHECK
1037	sctg_8	D	1115775	1120368	2	1	3	2	0	1	2	1	Esi0008_0216	1	7	1	0	ANNOTATED_DUBIOUS_CHECK
1038	sctg_8	D	1250271	1251910	4	4	10	10	0	0	4	1	Esi0008_0242	1	7	3	0	ANNOTATED_SURE_OK
1039	sctg_8	D	1277247	1278004	5	5	14	14	0	0	3	1	Esi0008_0247	1	5	2	0	ANNOTATED_SURE_OK
1040	sctg_8	R	370749	373390	3	3	5	5	0	0	2	1	Esi0008_0066	1	5	2	0	ANNOTATED_POSSIBLE_OK
1041	sctg_8	R	489050	495685	4	2	4	1	0	3	3	1	Esi0008_0093	1	5	1	0	ANNOTATED_SURE_CHECK
1042	sctg_8	R	1168507	1172963	14	12	30	29	0	1	5	1	Esi0008_0225	1	3	2	0	ANNOTATED_SURE_CHECK
1043	sctg_8	R	1185082	1188346	5	5	5	3	0	2	5	1	Esi0008_0228	1	5	3	0	ANNOTATED_SURE_CHECK
1044	sctg_8	R	1215389	1218036	29	29	81	81	0	0	4	1	Esi0008_0234	1	5	2	0	ANNOTATED_SURE_OK
1045	sctg_80	D	33134	35139	3	3	5	0	0	5	2	0	NONE	0	0	0	0	UNANNOTATED_POSSIBLE_CHECK
1046	sctg_80	D	250462	252125	3	3	5	5	0	0	2	1	Esi0080_0048	1	6	2	0	ANNOTATED_POSSIBLE_OK
1047	sctg_80	D	484180	486190	2	2	5	5	0	0	2	1	Esi0080_0089	1	22	2	0	ANNOTATED_POSSIBLE_OK
1048	sctg_80	R	66571	69850	14	14	23	23	0	0	5	1	Esi0080_0016	1	6	3	0	ANNOTATED_SURE_OK
1049	sctg_81	D	181205	182824	2	2	5	5	0	0	2	1	Esi0081_0028	1	8	2	0	ANNOTATED_POSSIBLE_OK
1050	sctg_81	R	139858	143598	6	6	10	10	0	0	4	1	Esi0081_0023	1	7	4	0	ANNOTATED_SURE_OK
1051	sctg_81	R	164415	166456	72	72	174	174	0	0	3	1	Esi0081_0026	1	5	3	0	ANNOTATED_SURE_OK
1052	sctg_81	R	479166	479704	7	7	15	15	0	0	3	1	Esi0081_0084	1	3	2	0	ANNOTATED_SURE_OK
1053	sctg_81	R	569437	571657	44	38	44	0	0	44	2	0	NONE	0	0	0	0	UNANNOTATED_POSSIBLE_CHECK
1054	sctg_82	D	344842	346921	6	6	26	26	0	0	3	1	Esi0082_0074	1	10	2	0	ANNOTATED_SURE_OK
1055	sctg_82	D	410754	411965	38	38	91	91	0	0	3	1	Esi0082_0080	1	6	2	0	ANNOTATED_SURE_OK
1056	sctg_82	D	426632	426890	3	0	3	0	0	3	2	0	NONE	0	0	0	0	UNANNOTATED_DUBIOUS_CHECK
1057	sctg_83	R	417394	417471	2	2	7	7	0	0	2	1	Esi0083_0070	1	3	1	0	ANNOTATED_POSSIBLE_OK
1058	sctg_84	R	593779	597945	3	1	4	2	0	2	2	1	Esi0084_0099	1	4	1	0	ANNOTATED_DUBIOUS_CHECK
1059	sctg_85	R	69008	69256	363	361	774	774	0	0	6	1	Esi0085_0010	1	4	1	0	ANNOTATED_SURE_OK
1060	sctg_85	R	227091	230424	6	2	14	11	0	3	2	1	Esi0085_0043	1	4	1	0	ANNOTATED_POSSIBLE_CHECK
1061	sctg_85	R	240428	240526	5	1	14	14	0	0	2	1	Esi0085_0048	1	4	1	0	ANNOTATED_DUBIOUS_OK
1062	sctg_87	D	23709	31002	4	4	7	6	0	1	4	2	Esi0087_0008	1	6	1	0	ANNOTATED_SURE_CHECK
1062	sctg_87	D	23709	31002	4	4	7	6	0	1	4	2	Esi0087_0009	1	5	1	0	ANNOTATED_SURE_CHECK
1063	sctg_87	R	39966	48746	23	23	41	41	0	0	11	1	Esi0087_0012	1	12	8	0	ANNOTATED_SURE_OK
1064	sctg_87	R	163698	165034	2	2	3	2	0	1	2	1	Esi0087_0031	1	5	1	0	ANNOTATED_POSSIBLE_CHECK
1065	sctg_88	R	121959	124341	2	2	9	8	0	1	2	1	Esi0088_0027	1	18	1	0	ANNOTATED_POSSIBLE_CHECK
1066	sctg_882	R	2310	3571	13	13	31	31	0	0	5	1	Esi0882_0001	1	10	2	0	ANNOTATED_SURE_OK
1067	sctg_888	R	6127	8237	15	15	24	24	0	0	4	1	Esi0888_0002	1	8	3	0	ANNOTATED_SURE_OK
1068	sctg_89	D	136534	140843	6	6	14	14	0	0	6	1	Esi0089_0030	1	8	4	0	ANNOTATED_SURE_OK
1069	sctg_89	R	223449	228468	5	5	16	15	0	1	4	1	Esi0089_0051	1	13	2	0	ANNOTATED_SURE_CHECK
1070	sctg_89	R	265518	268746	11	2	23	23	0	0	4	1	Esi0089_0060	1	6	3	0	ANNOTATED_SURE_OK
1071	sctg_89	R	280181	282128	7	1	9	9	0	0	2	1	Esi0089_0063	2	6	2	0	ANNOTATED_DUBIOUS_OK
1072	sctg_89	R	287950	288513	5	2	16	16	0	0	2	1	Esi0089_0063	2	6	2	0	ANNOTATED_POSSIBLE_OK
1073	sctg_890	R	1013	2836	2	0	3	0	0	3	3	0	NONE	0	0	0	0	UNANNOTATED_DUBIOUS_CHECK
1074	sctg_9	D	158092	159088	3	3	4	0	0	4	2	0	NONE	0	0	0	0	UNANNOTATED_POSSIBLE_CHECK
1075	sctg_9	D	1282113	1287133	7	7	11	10	0	1	3	1	Esi0009_0212	1	15	2	0	ANNOTATED_SURE_CHECK
1076	sctg_9	R	56231	61961	133	129	348	262	86	0	7	1	Esi0009_0009	1	8	4	1	ANNOTATED_SURE_CHECK
1077	sctg_9	R	349721	365227	13	13	23	22	1	0	10	1	Esi0009_0060	1	26	8	1	ANNOTATED_SURE_CHECK
1078	sctg_90	D	113671	117481	9	9	11	10	0	1	3	1	Esi0090_0028	1	4	2	0	ANNOTATED_SURE_CHECK
1079	sctg_90	R	427595	429973	2	1	4	0	0	4	3	0	NONE	0	0	0	0	UNANNOTATED_DUBIOUS_CHECK
1080	sctg_905	D	8205	8306	6	6	9	9	0	0	2	1	Esi0905_0003	1	3	1	0	ANNOTATED_POSSIBLE_OK
1081	sctg_91	D	33437	36258	3	0	3	0	0	3	2	0	NONE	0	0	0	0	UNANNOTATED_DUBIOUS_CHECK
1082	sctg_91	D	111075	112561	105	105	223	223	0	0	2	1	Esi0091_0024	1	9	2	0	ANNOTATED_POSSIBLE_OK
1083	sctg_91	R	273960	276494	235	231	482	482	0	0	15	1	Esi0091_0058	1	3	3	0	ANNOTATED_SURE_OK
1084	sctg_915	D	1653	3231	4	4	17	17	0	0	2	1	Esi0915_0001	1	8	2	0	ANNOTATED_POSSIBLE_OK
1085	sctg_92	D	9907	10330	3	3	3	2	0	1	2	1	Esi0092_0003	1	12	1	0	ANNOTATED_POSSIBLE_CHECK
1086	sctg_92	D	78749	79885	15	15	18	18	0	0	3	1	Esi0092_0010	1	3	2	0	ANNOTATED_SURE_OK
1087	sctg_92	R	77282	77904	3	3	3	2	0	1	2	1	Esi0092_0009	1	14	1	0	ANNOTATED_POSSIBLE_CHECK
1088	sctg_92	R	215168	217614	52	50	211	211	0	0	9	1	Esi0092_0038	1	3	3	0	ANNOTATED_SURE_OK
1089	sctg_93	D	537040	541610	3	3	4	1	0	3	2	1	Esi0093_0076	1	11	1	0	ANNOTATED_POSSIBLE_CHECK
1090	sctg_939	D	4308	5720	3	2	7	7	0	0	3	1	Esi0939_0002	1	2	2	0	ANNOTATED_SURE_OK
1091	sctg_94	D	379307	380568	45	0	90	90	0	0	10	1	Esi0094_0069	1	4	2	0	ANNOTATED_DUBIOUS_OK
1092	sctg_949	R	1249	2443	6	1	8	8	0	0	3	1	Esi0949_0001	1	6	3	0	ANNOTATED_DUBIOUS_OK
1093	sctg_95	D	27123	28870	3	1	3	1	0	2	2	1	Esi0095_0002	1	11	1	0	ANNOTATED_DUBIOUS_CHECK
1094	sctg_95	R	225462	231540	16	15	51	50	0	1	7	1	Esi0095_0043	1	9	4	0	ANNOTATED_SURE_CHECK
1095	sctg_96	D	305124	305888	2	0	3	0	0	3	2	0	NONE	0	0	0	0	UNANNOTATED_DUBIOUS_CHECK
1096	sctg_96	R	71613	71699	5	5	5	5	0	0	2	1	Esi0096_0014	1	4	1	0	ANNOTATED_POSSIBLE_OK
1097	sctg_96	R	229062	232574	31	9	76	66	0	10	4	1	Esi0096_0033	1	23	2	0	ANNOTATED_SURE_CHECK
1098	sctg_963	R	377	1160	2	2	3	1	0	2	2	1	Esi0963_0001	1	3	1	0	ANNOTATED_POSSIBLE_CHECK
1099	sctg_97	R	5501	8577	17	17	26	26	0	0	8	1	Esi0097_0002	1	6	4	0	ANNOTATED_SURE_OK
1100	sctg_98	D	81892	84294	104	99	308	308	0	0	4	1	Esi0098_0012	1	4	3	0	ANNOTATED_SURE_OK
1101	sctg_98	D	264291	268207	2	2	4	4	0	0	2	1	Esi0098_0041	1	11	2	0	ANNOTATED_POSSIBLE_OK
1102	sctg_98	D	279628	283485	4	4	4	0	0	4	2	0	NONE	0	0	0	0	UNANNOTATED_POSSIBLE_CHECK
1103	sctg_98	D	468413	469276	3	2	3	1	0	2	2	1	Esi0098_0077	1	11	1	0	ANNOTATED_POSSIBLE_CHECK
1104	sctg_98	D	514020	523077	7	7	17	17	0	0	4	2	Esi0098_0081	1	26	3	0	ANNOTATED_SURE_OK
1104	sctg_98	D	514020	523077	7	7	17	17	0	0	4	2	Esi0098_0083	2	9	1	0	ANNOTATED_SURE_OK
1105	sctg_98	R	305240	307752	5	5	9	9	0	0	3	1	Esi0098_0050	1	5	3	0	ANNOTATED_SURE_OK
1106	sctg_98	R	423626	425690	8	8	19	19	0	0	3	1	Esi0098_0068	1	7	3	0	ANNOTATED_SURE_OK
1107	sctg_98	R	521048	527321	116	116	345	345	0	0	15	1	Esi0098_0083	2	9	9	0	ANNOTATED_SURE_OK
1108	sctg_982	D	1241	1678	1837	0	3816	3816	0	0	8	1	Esi0982_0001	1	2	1	0	ANNOTATED_DUBIOUS_OK
1109	sctg_99	D	231868	240853	36	34	87	87	0	0	11	1	Esi0099_0047	1	12	7	0	ANNOTATED_SURE_OK
1110	sctg_99	D	460674	463720	456	452	1308	1308	0	0	6	1	Esi0099_0089	1	3	2	0	ANNOTATED_SURE_OK
1111	sctg_99	R	174714	175811	5	5	16	16	0	0	2	1	Esi0099_0034	1	10	2	0	ANNOTATED_POSSIBLE_OK
1112	sctg_99	R	201368	202072	2	2	10	10	0	0	2	1	Esi0099_0038	1	2	1	0	ANNOTATED_POSSIBLE_OK

## Sheet: Ec410.5.3.2.5000
#clusno	contig	strand	from	to	totspec	typspec	tothit	hitin	hitcross	hitout	totpep	totprot	prot	totclus	protcds	cdsin	cdscross	status
1	sctg_0	D	21248	23019	4	4	9	1	0	8	2	1	Esi0000_0006	1	5	1	0	ANNOTATED_POSSIBLE_CHECK
2	sctg_0	D	1820060	1829011	2	2	9	9	0	0	3	1	Esi0000_0320	1	52	3	0	ANNOTATED_SURE_OK
3	sctg_0	D	2326855	2327490	23	23	52	52	0	0	7	1	Esi0000_0409	1	2	1	0	ANNOTATED_SURE_OK
4	sctg_0	D	2594427	2597528	25	25	61	61	0	0	4	1	Esi0000_0466	1	5	3	0	ANNOTATED_SURE_OK
5	sctg_0	D	3553796	3553882	5	5	13	13	0	0	2	1	Esi0000_0632	1	4	1	0	ANNOTATED_POSSIBLE_OK
6	sctg_0	R	2279634	2280587	10	10	21	21	0	0	5	1	Esi0000_0398	1	2	1	0	ANNOTATED_SURE_OK
7	sctg_0	R	2579402	2582543	15	15	27	27	0	0	5	1	Esi0000_0463	1	3	3	0	ANNOTATED_SURE_OK
8	sctg_10	D	398535	401322	10	2	35	35	0	0	2	1	Esi0010_0066	1	16	2	0	ANNOTATED_POSSIBLE_OK
9	sctg_10	D	1162358	1166351	7	7	12	12	0	0	3	1	Esi0010_0210	1	17	3	0	ANNOTATED_SURE_OK
10	sctg_10	R	65387	72635	8	8	25	25	0	0	3	1	Esi0010_0010	1	18	3	0	ANNOTATED_SURE_OK
11	sctg_10	R	1116005	1119258	29	0	332	187	0	145	25	1	Esi0010_0201	1	4	3	0	ANNOTATED_DUBIOUS_CHECK
12	sctg_100	D	96417	100202	16	16	28	28	0	0	8	1	Esi0100_0020	1	7	6	0	ANNOTATED_SURE_OK
13	sctg_101	R	84966	88631	13	13	32	32	0	0	7	1	Esi0101_0018	1	6	3	0	ANNOTATED_SURE_OK
14	sctg_104	D	49783	50737	6	5	14	14	0	0	2	1	Esi0104_0006	1	3	2	0	ANNOTATED_POSSIBLE_OK
15	sctg_104	D	519628	522428	2	2	3	0	0	3	2	0	NONE	0	0	0	0	UNANNOTATED_POSSIBLE_CHECK
16	sctg_1045	R	49	4924	113	0	270	0	0	270	6	0	NONE	0	0	0	0	UNANNOTATED_DUBIOUS_CHECK
17	sctg_107	R	497785	499475	2	2	3	3	0	0	2	1	Esi0107_0076	1	7	2	0	ANNOTATED_POSSIBLE_OK
18	sctg_107	R	506839	509501	3	3	4	0	0	4	2	0	NONE	0	0	0	0	UNANNOTATED_POSSIBLE_CHECK
19	sctg_108	D	52102	53026	7	7	17	17	0	0	4	1	Esi0108_0011	1	4	3	0	ANNOTATED_SURE_OK
20	sctg_110	R	292742	293610	3	3	4	4	0	0	2	1	Esi0110_0059	1	9	2	0	ANNOTATED_POSSIBLE_OK
21	sctg_112	D	13188	17018	51	50	78	65	13	0	9	1	Esi0112_0005	1	6	4	1	ANNOTATED_SURE_CHECK
22	sctg_113	D	289314	295777	6	6	14	14	0	0	4	1	Esi0113_0051	1	10	3	0	ANNOTATED_SURE_OK
23	sctg_118	R	88735	91444	16	16	32	32	0	0	3	1	Esi0118_0023	1	5	2	0	ANNOTATED_SURE_OK
24	sctg_119	D	489084	489161	4	4	6	6	0	0	2	1	Esi0119_0101	1	6	1	0	ANNOTATED_POSSIBLE_OK
25	sctg_121	D	130732	134150	3	2	3	1	0	2	2	1	Esi0121_0024	1	13	1	0	ANNOTATED_POSSIBLE_CHECK
26	sctg_123	D	10816	10929	36	1	41	41	0	0	2	1	Esi0123_0002	1	4	1	0	ANNOTATED_DUBIOUS_OK
27	sctg_124	R	278651	279755	3	3	4	0	0	4	2	0	NONE	0	0	0	0	UNANNOTATED_POSSIBLE_CHECK
28	sctg_130	R	169767	173014	11	11	28	28	0	0	4	1	Esi0130_0035	1	6	4	0	ANNOTATED_SURE_OK
29	sctg_132	D	195383	200053	2	2	3	3	0	0	2	1	Esi0132_0038	1	8	2	0	ANNOTATED_POSSIBLE_OK
30	sctg_133	R	208592	210228	3	3	3	0	2	1	2	1	Esi0133_0041	1	6	0	1	ANNOTATED_POSSIBLE_CHECK
31	sctg_138	D	48376	52739	10	10	32	30	2	0	4	1	Esi0138_0009	1	13	3	1	ANNOTATED_SURE_CHECK
32	sctg_138	D	399664	401854	8	8	24	24	0	0	3	1	Esi0138_0072	1	9	3	0	ANNOTATED_SURE_OK
33	sctg_14	D	260803	262717	71	71	205	205	0	0	5	1	Esi0014_0052	1	5	3	0	ANNOTATED_SURE_OK
34	sctg_142	R	271944	275080	30	0	64	64	0	0	10	1	Esi0142_0041	1	5	3	0	ANNOTATED_DUBIOUS_OK
35	sctg_142	R	397797	402273	20	0	36	31	0	5	7	1	Esi0142_0070	1	8	4	0	ANNOTATED_DUBIOUS_CHECK
36	sctg_144	D	142489	145026	7	7	9	9	0	0	4	1	Esi0144_0027	1	10	3	0	ANNOTATED_SURE_OK
37	sctg_147	D	269269	272455	43	43	121	84	37	0	7	1	Esi0147_0052	1	7	5	1	ANNOTATED_SURE_CHECK
38	sctg_149	R	113651	114299	36	1	40	40	0	0	2	1	Esi0149_0020	1	3	2	0	ANNOTATED_DUBIOUS_OK
39	sctg_15	D	68838	69613	9	9	17	17	0	0	2	1	Esi0015_0018	1	6	2	0	ANNOTATED_POSSIBLE_OK
40	sctg_15	D	1027042	1027361	30	0	66	66	0	0	2	1	Esi0015_0185	1	5	2	0	ANNOTATED_DUBIOUS_OK
41	sctg_15	D	1037351	1038161	31	0	67	67	0	0	3	1	Esi0015_0187	1	5	2	0	ANNOTATED_DUBIOUS_OK
42	sctg_15	D	1058095	1058645	31	0	67	67	0	0	3	1	Esi0015_0189	1	5	2	0	ANNOTATED_DUBIOUS_OK
43	sctg_15	R	110458	112541	3	3	5	4	0	1	2	1	Esi0015_0026	1	3	1	0	ANNOTATED_POSSIBLE_CHECK
44	sctg_15	R	1033462	1034013	31	0	67	67	0	0	3	1	Esi0015_0186	1	5	2	0	ANNOTATED_DUBIOUS_OK
45	sctg_151	R	30142	33035	30	30	66	66	0	0	7	1	Esi0151_0005	1	7	3	0	ANNOTATED_SURE_OK
46	sctg_153	D	302223	303846	5	5	8	8	0	0	2	1	Esi0153_0052	1	5	2	0	ANNOTATED_POSSIBLE_OK
47	sctg_154	D	254552	255938	4	4	5	5	0	0	2	1	Esi0154_0044	1	15	2	0	ANNOTATED_POSSIBLE_OK
48	sctg_154	R	214251	215141	6	6	9	9	0	0	2	1	Esi0154_0036	1	10	2	0	ANNOTATED_POSSIBLE_OK
49	sctg_155	D	180405	183880	66	66	184	184	0	0	7	1	Esi0155_0030	1	5	3	0	ANNOTATED_SURE_OK
50	sctg_164	D	292442	303639	17	6	36	34	0	2	6	1	Esi0164_0053	1	9	3	0	ANNOTATED_SURE_CHECK
51	sctg_164	R	365635	367830	12	12	29	29	0	0	3	1	Esi0164_0065	1	4	2	0	ANNOTATED_SURE_OK
52	sctg_164	R	382499	383254	4	4	5	5	0	0	2	1	Esi0164_0066	1	10	2	0	ANNOTATED_POSSIBLE_OK
53	sctg_1648	D	1462	2119	9	5	24	24	0	0	3	1	Esi1648_0001	1	4	2	0	ANNOTATED_SURE_OK
54	sctg_165	R	212508	219201	4	4	7	6	0	1	4	1	Esi0165_0035	1	15	3	0	ANNOTATED_SURE_CHECK
55	sctg_166	D	170810	173344	5	4	7	7	0	0	4	1	Esi0166_0030	1	5	3	0	ANNOTATED_SURE_OK
56	sctg_17	D	529419	535882	12	12	36	31	5	0	7	2	Esi0017_0102	1	9	5	1	ANNOTATED_SURE_CHECK
56	sctg_17	D	529419	535882	12	12	36	31	5	0	7	2	Esi0017_0105	1	4	1	0	ANNOTATED_SURE_CHECK
57	sctg_17	R	553318	556724	2	2	3	0	0	3	2	0	NONE	0	0	0	0	UNANNOTATED_POSSIBLE_CHECK
58	sctg_170	R	230207	232915	11	6	14	11	0	3	5	1	Esi0170_0049	1	9	1	0	ANNOTATED_SURE_CHECK
59	sctg_174	D	24318	26272	13	13	34	34	0	0	3	1	Esi0174_0006	1	6	2	0	ANNOTATED_SURE_OK
60	sctg_175	D	40663	40761	6	6	30	30	0	0	2	1	Esi0175_0012	1	6	1	0	ANNOTATED_POSSIBLE_OK
61	sctg_175	R	138092	140813	77	77	179	166	13	0	9	1	Esi0175_0029	1	5	5	1	ANNOTATED_SURE_CHECK
62	sctg_176	D	337905	338288	3	3	4	4	0	0	2	1	Esi0176_0063	1	7	2	0	ANNOTATED_POSSIBLE_OK
63	sctg_18	D	956533	958243	50	0	100	100	0	0	9	1	Esi0018_0180	1	6	3	0	ANNOTATED_DUBIOUS_OK
64	sctg_18	R	898852	901030	37	2	40	39	0	1	3	1	Esi0018_0167	1	3	2	0	ANNOTATED_SURE_CHECK
65	sctg_18	R	951637	953015	50	0	100	100	0	0	9	1	Esi0018_0179	1	4	2	0	ANNOTATED_DUBIOUS_OK
66	sctg_180	R	273621	275222	9	9	10	9	1	0	3	1	Esi0180_0044	1	6	2	1	ANNOTATED_SURE_CHECK
67	sctg_183	D	335557	338722	93	93	302	302	0	0	7	1	Esi0183_0064	1	6	3	0	ANNOTATED_SURE_OK
68	sctg_183	R	182249	184216	2	2	4	0	0	4	4	0	NONE	0	0	0	0	UNANNOTATED_SURE_CHECK
69	sctg_187	R	148082	148630	24	3	34	34	0	0	3	1	Esi0187_0027	1	15	2	0	ANNOTATED_SURE_OK
70	sctg_188	R	3735	5059	18	17	33	31	0	2	5	1	Esi0188_0002	1	3	2	0	ANNOTATED_SURE_CHECK
71	sctg_188	R	30970	33908	12	12	25	25	0	0	2	2	Esi0188_0004	1	6	1	0	ANNOTATED_POSSIBLE_OK
71	sctg_188	R	30970	33908	12	12	25	25	0	0	2	2	Esi0188_0005	1	6	1	0	ANNOTATED_POSSIBLE_OK
72	sctg_193	R	285361	288326	2	2	3	0	0	3	2	0	NONE	0	0	0	0	UNANNOTATED_POSSIBLE_CHECK
73	sctg_194	D	92479	96015	13	13	14	5	0	9	4	1	Esi0194_0014	1	5	2	0	ANNOTATED_SURE_CHECK
74	sctg_2	D	1563426	1566234	16	6	34	34	0	0	6	1	Esi0002_0284	1	6	4	0	ANNOTATED_SURE_OK
75	sctg_2	R	497614	500068	36	36	76	75	1	0	8	1	Esi0002_0097	1	11	5	1	ANNOTATED_SURE_CHECK
76	sctg_2	R	1777935	1782790	52	52	87	87	0	0	11	1	Esi0002_0327	1	11	8	0	ANNOTATED_SURE_OK
77	sctg_20	R	826555	829257	5	5	15	15	0	0	2	1	Esi0020_0146	1	6	2	0	ANNOTATED_POSSIBLE_OK
78	sctg_201	R	76301	77456	11	11	15	15	0	0	3	1	Esi0201_0013	1	7	2	0	ANNOTATED_SURE_OK
79	sctg_202	R	209285	214748	26	0	58	58	0	0	8	1	Esi0202_0038	1	6	3	0	ANNOTATED_DUBIOUS_OK
80	sctg_203	D	189471	191756	52	52	93	93	0	0	6	1	Esi0203_0038	1	3	2	0	ANNOTATED_SURE_OK
81	sctg_203	D	232146	232979	13	13	29	29	0	0	3	1	Esi0203_0044	1	8	2	0	ANNOTATED_SURE_OK
82	sctg_203	D	266192	266272	3	3	7	7	0	0	2	1	Esi0203_0052	1	8	1	0	ANNOTATED_POSSIBLE_OK
83	sctg_21	D	709028	710495	2	2	4	4	0	0	2	1	Esi0021_0133	1	27	2	0	ANNOTATED_POSSIBLE_OK
84	sctg_21	D	731950	732039	3	3	7	7	0	0	2	1	Esi0021_0135	1	12	1	0	ANNOTATED_POSSIBLE_OK
85	sctg_211	D	39584	43207	18	18	42	42	0	0	6	1	Esi0211_0009	1	5	4	0	ANNOTATED_SURE_OK
86	sctg_212	R	114499	115972	49	3	92	92	0	0	9	1	Esi0212_0030	1	4	2	0	ANNOTATED_SURE_OK
87	sctg_215	D	57122	58772	3	3	4	4	0	0	2	1	Esi0215_0009	1	10	2	0	ANNOTATED_POSSIBLE_OK
88	sctg_22	R	656440	656973	30	0	66	66	0	0	2	1	Esi0022_0120	1	5	2	0	ANNOTATED_DUBIOUS_OK
89	sctg_220	R	44853	45008	7	7	20	20	0	0	2	1	Esi0220_0007	1	4	1	0	ANNOTATED_POSSIBLE_OK
90	sctg_224	D	191086	193656	50	0	100	100	0	0	9	1	Esi0224_0038	1	6	3	0	ANNOTATED_DUBIOUS_OK
91	sctg_224	R	183953	185729	44	0	85	85	0	0	7	1	Esi0224_0035	1	6	3	0	ANNOTATED_DUBIOUS_OK
92	sctg_233	R	2331	3563	4	4	5	5	0	0	2	1	Esi0233_0001	1	5	2	0	ANNOTATED_POSSIBLE_OK
93	sctg_238	R	246172	250094	3	3	5	5	0	0	3	1	Esi0238_0042	1	6	3	0	ANNOTATED_SURE_OK
94	sctg_24	D	781791	784640	14	14	26	26	0	0	4	1	Esi0024_0144	1	4	4	0	ANNOTATED_SURE_OK
95	sctg_240	D	129391	131215	203	198	555	555	0	0	13	1	Esi0240_0024	1	3	2	0	ANNOTATED_SURE_OK
96	sctg_246	D	79399	79500	8	8	11	11	0	0	2	1	Esi0246_0017	1	2	1	0	ANNOTATED_POSSIBLE_OK
97	sctg_249	D	130545	131303	6	6	10	10	0	0	2	1	Esi0249_0030	1	9	2	0	ANNOTATED_POSSIBLE_OK
98	sctg_249	D	159537	161615	3	3	6	0	0	6	2	0	NONE	0	0	0	0	UNANNOTATED_POSSIBLE_CHECK
99	sctg_254	R	114403	115326	21	21	45	45	0	0	4	1	Esi0254_0022	1	3	2	0	ANNOTATED_SURE_OK
100	sctg_26	D	84907	85218	109	0	182	0	0	182	4	0	NONE	0	0	0	0	UNANNOTATED_DUBIOUS_CHECK
101	sctg_26	D	638461	641141	24	24	44	44	0	0	5	1	Esi0026_0111	1	12	3	0	ANNOTATED_SURE_OK
102	sctg_26	D	763413	764019	3	3	4	4	0	0	2	1	Esi0026_0126	1	5	2	0	ANNOTATED_POSSIBLE_OK
103	sctg_26	R	78186	78449	38	3	43	38	0	5	2	1	Esi0026_0019	1	1	1	0	ANNOTATED_POSSIBLE_CHECK
104	sctg_262	D	73908	76897	9	0	18	6	0	12	2	1	Esi0262_0012	1	6	1	0	ANNOTATED_DUBIOUS_CHECK
105	sctg_265	D	190542	193862	3	3	5	5	0	0	3	1	Esi0265_0041	1	8	2	0	ANNOTATED_SURE_OK
106	sctg_27	R	740115	744401	4	1	4	3	0	1	2	1	Esi0027_0131	1	12	1	0	ANNOTATED_DUBIOUS_CHECK
107	sctg_27	R	754944	758302	5	2	5	5	0	0	3	1	Esi0027_0133	1	9	3	0	ANNOTATED_SURE_OK
108	sctg_27	R	839366	844283	2	2	4	4	0	0	2	2	Esi0027_0145	1	5	1	0	ANNOTATED_POSSIBLE_OK
108	sctg_27	R	839366	844283	2	2	4	4	0	0	2	2	Esi0027_0146	1	3	1	0	ANNOTATED_POSSIBLE_OK
109	sctg_274	D	198587	199707	2	2	3	3	0	0	2	1	Esi0274_0035	1	4	2	0	ANNOTATED_POSSIBLE_OK
110	sctg_277	D	120319	120777	3	3	3	2	0	1	2	1	Esi0277_0029	1	14	1	0	ANNOTATED_POSSIBLE_CHECK
111	sctg_278	R	76267	76365	13	13	21	21	0	0	2	1	Esi0278_0013	1	2	1	0	ANNOTATED_POSSIBLE_OK
112	sctg_28	D	451087	452410	3	3	6	6	0	0	3	1	Esi0028_0073	1	6	2	0	ANNOTATED_SURE_OK
113	sctg_29	R	676671	679558	3	3	3	2	0	1	2	1	Esi0029_0113	1	3	1	0	ANNOTATED_POSSIBLE_CHECK
114	sctg_3	D	270012	270974	3	3	4	4	0	0	3	1	Esi0003_0053	1	5	2	0	ANNOTATED_SURE_OK
115	sctg_3	R	1353503	1354793	2	2	4	4	0	0	2	1	Esi0003_0273	1	7	2	0	ANNOTATED_POSSIBLE_OK
116	sctg_3	R	1570713	1570781	4	0	13	13	0	0	2	1	Esi0003_0324	1	5	1	0	ANNOTATED_DUBIOUS_OK
117	sctg_302	D	104497	107562	29	0	289	289	0	0	21	1	Esi0302_0019	1	5	4	0	ANNOTATED_DUBIOUS_OK
118	sctg_306	D	141344	141547	66	0	184	184	0	0	5	1	Esi0306_0032	1	1	1	0	ANNOTATED_DUBIOUS_OK
119	sctg_306	R	139800	140036	18	18	47	47	0	0	2	1	Esi0306_0031	1	2	1	0	ANNOTATED_POSSIBLE_OK
120	sctg_306	R	155126	155350	10	0	13	13	0	0	3	1	Esi0306_0035	1	1	1	0	ANNOTATED_DUBIOUS_OK
121	sctg_306	R	183595	183798	66	0	184	184	0	0	5	1	Esi0306_0043	1	1	1	0	ANNOTATED_DUBIOUS_OK
122	sctg_31	D	177535	178128	2	0	8	8	0	0	2	1	Esi0031_0033	1	8	2	0	ANNOTATED_DUBIOUS_OK
123	sctg_311	D	64399	64710	113	0	191	191	0	0	5	1	Esi0311_0012	1	2	1	0	ANNOTATED_DUBIOUS_OK
124	sctg_315	R	175683	182701	11	11	29	29	0	0	4	1	Esi0315_0030	1	8	4	0	ANNOTATED_SURE_OK
125	sctg_319	D	91638	91949	113	0	191	191	0	0	5	1	Esi0319_0013	1	2	1	0	ANNOTATED_DUBIOUS_OK
126	sctg_319	D	180388	183031	115	2	194	191	0	3	6	1	Esi0319_0027	1	2	1	0	ANNOTATED_SURE_CHECK
127	sctg_319	R	6805	7116	113	0	191	0	0	191	5	0	NONE	0	0	0	0	UNANNOTATED_DUBIOUS_CHECK
128	sctg_319	R	18398	18709	113	0	191	0	0	191	5	0	NONE	0	0	0	0	UNANNOTATED_DUBIOUS_CHECK
129	sctg_319	R	25913	26224	113	0	191	191	0	0	5	1	Esi0319_0005	1	2	1	0	ANNOTATED_DUBIOUS_OK
130	sctg_319	R	36067	36378	113	0	191	191	0	0	5	1	Esi0319_0032	1	3	1	0	ANNOTATED_DUBIOUS_OK
131	sctg_319	R	42806	43117	113	0	191	47	58	86	5	1	Esi0319_0008	1	3	1	1	ANNOTATED_DUBIOUS_CHECK
132	sctg_319	R	53690	54001	113	0	191	0	0	191	5	0	NONE	0	0	0	0	UNANNOTATED_DUBIOUS_CHECK
133	sctg_319	R	65019	65330	113	0	191	0	0	191	5	0	NONE	0	0	0	0	UNANNOTATED_DUBIOUS_CHECK
134	sctg_319	R	162872	163183	113	0	191	0	0	191	5	0	NONE	0	0	0	0	UNANNOTATED_DUBIOUS_CHECK
135	sctg_322	D	31956	33931	3	3	4	4	0	0	3	1	Esi0322_0005	1	12	3	0	ANNOTATED_SURE_OK
136	sctg_327	D	103716	113778	67	66	183	182	0	1	13	1	Esi0327_0021	1	12	7	0	ANNOTATED_SURE_CHECK
137	sctg_339	D	69706	73910	2	2	3	2	0	1	2	1	Esi0339_0017	1	5	1	0	ANNOTATED_POSSIBLE_CHECK
138	sctg_340	D	32885	33977	7	7	14	14	0	0	2	1	Esi0340_0006	1	16	2	0	ANNOTATED_POSSIBLE_OK
139	sctg_349	D	8841	13879	10	10	27	27	0	0	4	1	Esi0349_0004	1	9	4	0	ANNOTATED_SURE_OK
140	sctg_349	D	44345	53858	6	6	11	10	0	1	5	1	Esi0349_0012	1	11	3	0	ANNOTATED_SURE_CHECK
141	sctg_349	D	106292	106477	81	81	206	206	0	0	4	1	Esi0349_0021	1	3	1	0	ANNOTATED_SURE_OK
142	sctg_35	D	795656	798170	5	5	11	11	0	0	4	1	Esi0035_0144	1	12	3	0	ANNOTATED_SURE_OK
143	sctg_36	D	834185	835672	2	2	4	4	0	0	2	1	Esi0036_0144	1	8	2	0	ANNOTATED_POSSIBLE_OK
144	sctg_361	R	97356	99855	5	5	17	17	0	0	3	1	Esi0361_0020	1	9	3	0	ANNOTATED_SURE_OK
145	sctg_363	D	51402	53521	2	2	7	7	0	0	2	1	Esi0363_0007	1	6	2	0	ANNOTATED_POSSIBLE_OK
146	sctg_363	R	40739	45224	3	3	5	4	0	1	2	1	Esi0363_0006	1	8	1	0	ANNOTATED_POSSIBLE_CHECK
147	sctg_368	D	8948	9624	6	6	11	10	1	0	3	1	Esi0368_0002	1	9	1	1	ANNOTATED_SURE_CHECK
148	sctg_37	D	526270	526494	10	0	13	13	0	0	3	1	Esi0037_0094	1	1	1	0	ANNOTATED_DUBIOUS_OK
149	sctg_37	D	846965	849710	4	4	9	9	0	0	2	1	Esi0037_0138	1	11	2	0	ANNOTATED_POSSIBLE_OK
150	sctg_378	D	12856	19496	29	13	96	74	0	22	6	1	Esi0378_0002	1	11	4	0	ANNOTATED_SURE_CHECK
151	sctg_379	R	135356	138820	31	1	65	64	0	1	11	1	Esi0379_0027	1	5	3	0	ANNOTATED_DUBIOUS_CHECK
152	sctg_38	R	321139	323308	12	12	24	24	0	0	7	1	Esi0038_0055	1	4	3	0	ANNOTATED_SURE_OK
153	sctg_381	R	126677	128891	12	12	25	25	0	0	5	1	Esi0381_0015	1	11	4	0	ANNOTATED_SURE_OK
154	sctg_387	D	99529	100038	24	0	46	46	0	0	5	1	Esi0387_0022	1	3	1	0	ANNOTATED_DUBIOUS_OK
155	sctg_387	R	94488	94997	24	0	46	46	0	0	5	1	Esi0387_0021	1	3	1	0	ANNOTATED_DUBIOUS_OK
156	sctg_39	R	759682	762422	25	25	48	21	27	0	3	1	Esi0039_0135	1	5	2	1	ANNOTATED_SURE_CHECK
157	sctg_398	D	122072	124650	2	2	3	3	0	0	2	1	Esi0398_0023	1	9	2	0	ANNOTATED_POSSIBLE_OK
158	sctg_399	D	121400	123392	11	11	24	24	0	0	2	1	Esi0399_0023	1	5	2	0	ANNOTATED_POSSIBLE_OK
159	sctg_413	D	105264	105575	113	0	191	191	0	0	5	1	Esi0413_0020	1	2	1	0	ANNOTATED_DUBIOUS_OK
160	sctg_43	D	824388	824573	7	7	15	15	0	0	3	1	Esi0043_0146	1	2	1	0	ANNOTATED_SURE_OK
161	sctg_438	R	26764	28670	2	2	4	4	0	0	2	1	Esi0438_0006	1	10	2	0	ANNOTATED_POSSIBLE_OK
162	sctg_442	R	55072	55275	66	0	184	184	0	0	5	1	Esi0442_0011	1	2	1	0	ANNOTATED_DUBIOUS_OK
163	sctg_442	R	80721	80945	10	0	13	13	0	0	3	1	Esi0442_0016	1	1	1	0	ANNOTATED_DUBIOUS_OK
164	sctg_458	D	86946	87257	113	0	191	191	0	0	5	1	Esi0458_0016	1	2	1	0	ANNOTATED_DUBIOUS_OK
165	sctg_458	R	81940	82251	113	0	191	191	0	0	5	1	Esi0458_0015	1	2	1	0	ANNOTATED_DUBIOUS_OK
166	sctg_474	D	11884	13125	10	10	30	30	0	0	3	1	Esi0474_0004	1	4	2	0	ANNOTATED_SURE_OK
167	sctg_492	D	1168	1479	113	0	191	191	0	0	5	1	Esi0492_0001	1	2	1	0	ANNOTATED_DUBIOUS_OK
168	sctg_492	D	12367	21693	113	0	573	573	0	0	15	3	Esi0492_0002	1	2	1	0	ANNOTATED_DUBIOUS_OK
168	sctg_492	D	12367	21693	113	0	573	573	0	0	15	3	Esi0492_0003	1	2	1	0	ANNOTATED_DUBIOUS_OK
168	sctg_492	D	12367	21693	113	0	573	573	0	0	15	3	Esi0492_0004	1	3	1	0	ANNOTATED_DUBIOUS_OK
169	sctg_492	R	64121	64432	113	0	191	191	0	0	5	1	Esi0492_0007	2	3	1	0	ANNOTATED_DUBIOUS_OK
170	sctg_492	R	69978	70289	113	0	191	153	0	38	5	1	Esi0492_0007	2	3	1	0	ANNOTATED_DUBIOUS_CHECK
171	sctg_503	D	19724	24582	3	3	4	4	0	0	2	1	Esi0503_0002	1	2	2	0	ANNOTATED_POSSIBLE_OK
172	sctg_51	R	614563	616979	23	3	60	60	0	0	7	1	Esi0051_0092	1	3	3	0	ANNOTATED_SURE_OK
173	sctg_51	R	713776	716903	24	4	56	56	0	0	7	1	Esi0051_0113	1	3	3	0	ANNOTATED_SURE_OK
174	sctg_516	D	57224	62415	21	21	47	45	0	2	7	1	Esi0516_0013	1	5	3	0	ANNOTATED_SURE_CHECK
175	sctg_528	R	33652	36974	1	0	3	3	0	0	3	1	Esi0528_0011	1	16	3	0	ANNOTATED_DUBIOUS_OK
176	sctg_53	D	164871	166202	15	15	31	31	0	0	4	1	Esi0053_0035	1	9	3	0	ANNOTATED_SURE_OK
177	sctg_53	D	409160	410077	26	0	47	47	0	0	5	1	Esi0053_0070	1	4	1	0	ANNOTATED_DUBIOUS_OK
178	sctg_53	R	339928	340845	26	0	47	47	0	0	5	1	Esi0053_0059	1	4	1	0	ANNOTATED_DUBIOUS_OK
179	sctg_531	D	23327	28667	10	10	63	57	0	6	5	1	Esi0531_0003	1	14	3	0	ANNOTATED_SURE_CHECK
180	sctg_556	D	40488	44301	6	6	84	84	0	0	4	1	Esi0556_0008	1	15	4	0	ANNOTATED_SURE_OK
181	sctg_559	R	7250	12558	113	0	382	191	0	191	10	1	Esi0559_0002	1	3	1	0	ANNOTATED_DUBIOUS_CHECK
182	sctg_559	R	18907	19218	113	0	191	191	0	0	5	1	Esi0559_0003	1	3	1	0	ANNOTATED_DUBIOUS_OK
183	sctg_559	R	47177	47365	66	0	105	0	0	105	3	0	NONE	0	0	0	0	UNANNOTATED_DUBIOUS_CHECK
184	sctg_56	R	269731	274594	5	5	20	19	0	1	2	1	Esi0056_0049	1	7	1	0	ANNOTATED_POSSIBLE_CHECK
185	sctg_57	D	268743	268967	10	0	13	13	0	0	3	1	Esi0057_0053	1	1	1	0	ANNOTATED_DUBIOUS_OK
186	sctg_57	D	285900	286103	66	0	184	184	0	0	5	1	Esi0057_0057	1	1	1	0	ANNOTATED_DUBIOUS_OK
187	sctg_57	D	455821	460676	8	8	22	22	0	0	2	2	Esi0057_0084	1	6	1	0	ANNOTATED_POSSIBLE_OK
187	sctg_57	D	455821	460676	8	8	22	22	0	0	2	2	Esi0057_0085	1	5	1	0	ANNOTATED_POSSIBLE_OK
188	sctg_57	R	291948	292151	66	0	184	184	0	0	5	1	Esi0057_0058	1	1	1	0	ANNOTATED_DUBIOUS_OK
189	sctg_576	D	28088	29518	34	11	83	83	0	0	4	1	Esi0576_0011	1	16	2	0	ANNOTATED_SURE_OK
190	sctg_59	D	3603	3827	10	0	13	13	0	0	3	1	Esi0059_0003	1	1	1	0	ANNOTATED_DUBIOUS_OK
191	sctg_59	D	381314	381517	66	0	184	184	0	0	5	1	Esi0059_0079	1	1	1	0	ANNOTATED_DUBIOUS_OK
192	sctg_59	D	390209	390433	10	0	13	13	0	0	3	1	Esi0059_0081	1	1	1	0	ANNOTATED_DUBIOUS_OK
193	sctg_59	D	546979	550830	1	1	3	0	0	3	3	0	NONE	0	0	0	0	UNANNOTATED_DUBIOUS_CHECK
194	sctg_59	R	108029	119544	6	5	41	40	0	1	6	1	Esi0059_0026	2	21	5	0	ANNOTATED_SURE_CHECK
195	sctg_59	R	125225	126304	2	2	3	2	0	1	2	1	Esi0059_0026	2	21	1	0	ANNOTATED_POSSIBLE_CHECK
196	sctg_59	R	254708	256002	4	4	6	6	0	0	2	1	Esi0059_0050	1	6	2	0	ANNOTATED_POSSIBLE_OK
197	sctg_59	R	357680	357883	66	0	184	184	0	0	5	1	Esi0059_0073	1	1	1	0	ANNOTATED_DUBIOUS_OK
198	sctg_59	R	364111	364335	10	0	13	13	0	0	3	1	Esi0059_0075	1	1	1	0	ANNOTATED_DUBIOUS_OK
199	sctg_59	R	401693	401896	66	0	184	184	0	0	5	1	Esi0059_0084	1	1	1	0	ANNOTATED_DUBIOUS_OK
200	sctg_6	D	407438	407839	2	2	4	4	0	0	2	1	Esi0006_0075	1	9	2	0	ANNOTATED_POSSIBLE_OK
201	sctg_6	D	710238	717190	5	5	14	14	0	0	4	1	Esi0006_0123	1	12	4	0	ANNOTATED_SURE_OK
202	sctg_60	D	744413	746992	5	5	9	9	0	0	3	1	Esi0060_0128	1	12	3	0	ANNOTATED_SURE_OK
203	sctg_611	R	31821	34815	10	0	19	7	0	12	3	1	Esi0611_0008	1	11	1	0	ANNOTATED_DUBIOUS_CHECK
204	sctg_612	R	1232	1324	4	0	7	7	0	0	2	1	Esi0612_0001	1	4	1	0	ANNOTATED_DUBIOUS_OK
205	sctg_612	R	29299	32313	10	0	19	7	0	12	3	1	Esi0612_0005	1	6	1	0	ANNOTATED_DUBIOUS_CHECK
206	sctg_635	D	5023	7434	1	0	3	3	0	0	3	1	Esi0635_0001	1	9	3	0	ANNOTATED_DUBIOUS_OK
207	sctg_646	D	15062	20223	29	29	79	77	2	0	7	1	Esi0646_0004	1	9	6	1	ANNOTATED_SURE_CHECK
208	sctg_67	D	142618	145979	3	3	5	5	0	0	2	1	Esi0067_0024	1	10	2	0	ANNOTATED_POSSIBLE_OK
209	sctg_71	D	188666	189953	5	5	19	18	0	1	3	1	Esi0071_0034	1	3	2	0	ANNOTATED_SURE_CHECK
210	sctg_75	D	299617	300298	5	5	6	0	5	1	2	1	Esi0075_0046	1	7	0	1	ANNOTATED_POSSIBLE_CHECK
211	sctg_75	R	645120	648757	3	3	3	0	0	3	2	0	NONE	0	0	0	0	UNANNOTATED_POSSIBLE_CHECK
212	sctg_772	D	5249	8263	10	0	19	7	0	12	3	1	Esi0772_0002	1	6	1	0	ANNOTATED_DUBIOUS_CHECK
213	sctg_79	R	274421	279287	4	1	5	0	3	2	2	1	Esi0079_0044	1	10	0	1	ANNOTATED_DUBIOUS_CHECK
214	sctg_79	R	314893	318307	20	10	41	8	0	33	6	1	Esi0079_0050	1	7	1	0	ANNOTATED_SURE_CHECK
215	sctg_8	D	419782	422806	10	9	26	0	0	26	4	0	NONE	0	0	0	0	UNANNOTATED_SURE_CHECK
216	sctg_81	R	165397	166456	6	6	14	14	0	0	2	1	Esi0081_0026	1	5	2	0	ANNOTATED_POSSIBLE_OK
217	sctg_85	R	69008	69256	41	41	81	81	0	0	6	1	Esi0085_0010	1	4	1	0	ANNOTATED_SURE_OK
218	sctg_87	R	471174	478804	3	3	3	0	0	3	3	0	NONE	0	0	0	0	UNANNOTATED_SURE_CHECK
219	sctg_882	R	1057	3571	6	6	14	13	0	1	3	1	Esi0882_0001	1	10	1	0	ANNOTATED_SURE_CHECK
220	sctg_9	D	1143091	1146778	4	4	4	0	0	4	2	0	NONE	0	0	0	0	UNANNOTATED_POSSIBLE_CHECK
221	sctg_9	R	56231	61961	35	35	99	87	12	0	3	1	Esi0009_0009	1	8	2	1	ANNOTATED_SURE_CHECK
222	sctg_9	R	423247	423905	2	0	8	8	0	0	2	1	Esi0009_0070	1	8	2	0	ANNOTATED_DUBIOUS_OK
223	sctg_91	D	111075	112561	34	34	52	52	0	0	2	1	Esi0091_0024	1	9	2	0	ANNOTATED_POSSIBLE_OK
224	sctg_91	R	274104	276494	11	11	17	17	0	0	5	1	Esi0091_0058	1	3	3	0	ANNOTATED_SURE_OK
225	sctg_94	D	379307	380080	19	0	33	33	0	0	4	1	Esi0094_0069	1	4	1	0	ANNOTATED_DUBIOUS_OK
226	sctg_96	R	230200	232538	25	2	72	72	0	0	2	1	Esi0096_0033	1	23	2	0	ANNOTATED_POSSIBLE_OK
227	sctg_98	D	81892	83470	24	24	48	48	0	0	2	1	Esi0098_0012	1	4	2	0	ANNOTATED_POSSIBLE_OK
228	sctg_98	D	264291	266790	4	3	5	4	0	1	2	1	Esi0098_0041	1	11	1	0	ANNOTATED_POSSIBLE_CHECK
229	sctg_982	D	1367	1678	113	0	191	191	0	0	5	1	Esi0982_0001	1	2	1	0	ANNOTATED_DUBIOUS_OK
230	sctg_99	D	460674	463720	70	70	202	202	0	0	5	1	Esi0099_0089	1	3	2	0	ANNOTATED_SURE_OK

## Sheet: Legend
Column	Title	Description
A	clustno	cluster ID
B	contig	contig name
C	strand	D or R contig strand
D	from	start of cluster
E	to	end of cluster
F	totspec	Total number of different spectra corresponding to hits into the cluster
G	typspec	Total number of different spectra only corresponding to hits into this cluster (spectrotypical hits)
H	tothit	Total number of hits into the cluster
I	hitin	Number of hits totally including a CDS
J	hitcross	Number of hits crossing a CDS
K	hitout	Number of hits outside a CDS
L	totpep	Total number of different peptides of the cluster
M	totprot	Number of matched proteins by the cluster
N	prot	Annotated protein name (or else NONE)
O	totclus	Number of clusters matching the protein
P	protcds	Number of CDS (coding exon) for the protein
Q	cdsin	Number of CDS including at least one hit
R	cdscross	Number of CDS overlapping at least one hit
S	status	Cluster annotation

## Sheet: graphics
UNANNOTATED_SURE_CHECK	UNANNOTATED_POSSIBLE_CHECK	UNANNOTATED_DUBIOUS_CHECK
45	125	102
ANNOTATED_SURE_CHECK	ANNOTATED_SURE_OK	ANNOTATED_POSSIBLE_CHECK	ANNOTATED_POSSIBLE_OK	ANNOTATED_DUBIOUS_CHECK	ANNOTATED_DEBIOUS_OK
472	587	151	433	84	108
UNANNOTATED	ANNOTATED
272	1835
